# Supplementary material for: Urinary TYROBP and HCK as genetic biomarkers for non-invasive diagnosis and therapeutic targeting in IgA nephropathy
Source: Front Genet. 2024 Dec 24;15:1516513. doi: 10.3389/fgene.2024.1516513 (PMC11703869; doi:10.3389/fgene.2024.1516513)
Supplement: Supplementary file 2 [file DataSheet4.xlsx]

## Sheet: First morning urine samples
DEGs of First morning urine samples
	logFC	logCPM	LR	PValue	FDR	change
PSCA	-7.85088	12.1064	121.861	2.48e-28	3.65e-24	DOWN
MUC1	-9.75891	11.5259	106.908	4.66e-25	2.35e-21	DOWN
H1-2	-9.24894	11.0182	106.856	4.79e-25	2.35e-21	DOWN
C15orf48	-9.7299	11.4976	104.89	1.29e-24	4.75e-21	DOWN
TMPRSS2	-7.04219	11.8536	99.9042	1.6e-23	4.71e-20	DOWN
SLPI	-8.95147	10.7259	98.6081	3.08e-23	7.55e-20	DOWN
DUOX2	-6.30239	13.174	98.0961	3.99e-23	8.18e-20	DOWN
GABRP	-8.30395	11.8456	97.8816	4.44e-23	8.18e-20	DOWN
CEACAM7	-8.84491	10.6231	95.4733	1.5e-22	2.45e-19	DOWN
BPGM	-8.38688	10.1688	93.0857	5.01e-22	7.37e-19	DOWN
CDKN1A	-6.69055	10.961	92.0423	8.48e-22	1.14e-18	DOWN
GCNT3	-6.26046	10.4903	91.6929	1.01e-21	1.15e-18	DOWN
S100P	-8.38661	12.5501	91.6875	1.02e-21	1.15e-18	DOWN
CRISP3	-10.3349	12.1037	91.3735	1.19e-21	1.25e-18	DOWN
PTTG1IP	-5.93323	10.1794	90.6054	1.75e-21	1.67e-18	DOWN
LGALS3	-7.19116	12.4486	90.5328	1.82e-21	1.67e-18	DOWN
HPGD	-7.37809	11.6512	90.244	2.11e-21	1.82e-18	DOWN
TMSB4X	-4.60705	10.0799	90.0613	2.31e-21	1.89e-18	DOWN
SPRR2A	-10.7188	12.4859	88.8093	4.35e-21	3.37e-18	DOWN
SPINK5	-8.72574	12.165	88.5786	4.89e-21	3.6e-18	DOWN
TRIM29	-7.97748	9.77658	87.3577	9.06e-21	6.35e-18	DOWN
PLIN3	-7.13625	10.6088	86.3446	1.51e-20	1.01e-17	DOWN
HMGA1	-7.45289	10.9999	85.5079	2.31e-20	1.48e-17	DOWN
OAZ1	-7.30336	10.7991	85.3129	2.55e-20	1.53e-17	DOWN
MAP1LC3B	-7.39067	10.9384	85.2722	2.6e-20	1.53e-17	DOWN
EPHA2	-8.85324	10.6385	85.0779	2.87e-20	1.62e-17	DOWN
CD46	-8.46727	10.2529	84.3913	4.06e-20	2.21e-17	DOWN
ELF3	-7.34575	12.6587	84.1913	4.49e-20	2.36e-17	DOWN
TPM4	-9.11668	10.9002	83.5333	6.27e-20	3.18e-17	DOWN
KRT13	-8.23918	14.3189	83.4308	6.6e-20	3.24e-17	DOWN
ATP6V1G1	-6.32724	9.80409	83.3186	6.98e-20	3.32e-17	DOWN
LYPD2	-7.32874	11.609	82.5469	1.03e-19	4.75e-17	DOWN
ERO1A	-8.05107	12.4533	81.8428	1.47e-19	6.58e-17	DOWN
CSTB	-6.11145	10.3878	81.1915	2.05e-19	8.87e-17	DOWN
ZFP36	-7.31508	12.1987	80.3865	3.08e-19	1.3e-16	DOWN
MUC4	-6.06366	11.526	80.0673	3.62e-19	1.48e-16	DOWN
ITPKC	-6.90318	10.4527	80.0096	3.73e-19	1.48e-16	DOWN
P4HB	-7.71511	9.5232	79.8078	4.13e-19	1.6e-16	DOWN
TMEM40	-8.32854	10.1222	78.6723	7.33e-19	2.77e-16	DOWN
METRNL	-6.39087	9.93322	78.2793	8.95e-19	3.29e-16	DOWN
CRCT1	-8.51908	13.3932	77.4322	1.37e-18	4.93e-16	DOWN
RAC1	-5.98244	9.55013	77.3106	1.46e-18	5.12e-16	DOWN
PHLDA1	-7.4536	11.6323	76.0678	2.74e-18	9.39e-16	DOWN
CTSB	-4.66283	10.9711	75.9653	2.89e-18	9.66e-16	DOWN
TMPRSS11D	-6.42149	11.3499	75.3898	3.86e-18	1.25e-15	DOWN
IDI1	-7.28336	11.6095	75.3663	3.91e-18	1.25e-15	DOWN
HLA-C	-8.73977	10.5361	75.217	4.22e-18	1.32e-15	DOWN
PPDPF	-7.55659	11.8462	74.9592	4.81e-18	1.47e-15	DOWN
RDH10	-6.1184	10.4788	74.8921	4.97e-18	1.49e-15	DOWN
YPEL3	-7.99548	9.80183	74.7719	5.28e-18	1.56e-15	DOWN
SMC4	-6.5248	10.0112	74.0387	7.66e-18	2.21e-15	DOWN
TXNRD1	-5.6102	9.85154	73.2884	1.12e-17	3.17e-15	DOWN
HMOX1	-6.8376	11.1281	73.1927	1.18e-17	3.27e-15	DOWN
PPP4R1	-7.61335	9.44883	72.568	1.61e-17	4.4e-15	DOWN
NCCRP1	-7.14171	11.5433	72.4183	1.74e-17	4.5e-15	DOWN
ADIRF	-6.23923	9.72852	72.4086	1.75e-17	4.5e-15	DOWN
CDKN2A	-8.05635	9.86874	72.3992	1.76e-17	4.5e-15	DOWN
TP53INP2	-7.5608	11.0657	72.382	1.77e-17	4.5e-15	DOWN
ABHD5	-6.58816	10.1099	72.2136	1.93e-17	4.82e-15	DOWN
NET1	-7.47224	9.30899	72.0811	2.07e-17	5.07e-15	DOWN
TSPAN6	-7.91887	9.73549	71.2666	3.12e-17	7.44e-15	DOWN
TNFAIP2	-6.69082	10.2571	71.2589	3.13e-17	7.44e-15	DOWN
TTC22	-8.60152	10.4053	71.1485	3.31e-17	7.74e-15	DOWN
SCEL	-7.98631	11.5689	70.9608	3.64e-17	8.29e-15	DOWN
FBXO32	-7.591	11.166	70.9523	3.66e-17	8.29e-15	DOWN
PELI1	-8.09408	9.90395	70.5985	4.38e-17	9.77e-15	DOWN
CNFN	-7.71475	12.0093	70.5157	4.57e-17	1e-14	DOWN
S100A11	-5.73895	10.947	69.7179	6.84e-17	1.48e-14	DOWN
EPS8L1	-5.80884	11.6276	69.3188	8.38e-17	1.79e-14	DOWN
PICALM	-7.73914	9.55816	69.0376	9.66e-17	2.03e-14	DOWN
SGTA	-5.75429	10.0607	68.7054	1.14e-16	2.37e-14	DOWN
DUSP4	-7.65829	11.1214	68.553	1.24e-16	2.52e-14	DOWN
CSTA	-6.94982	11.2457	68.5301	1.25e-16	2.52e-14	DOWN
HLA-E	-9.31294	11.1097	68.1917	1.48e-16	2.95e-14	DOWN
CDKN2B	-8.18976	10.0049	67.5952	2.01e-16	3.94e-14	DOWN
RND3	-6.40611	11.2632	67.407	2.21e-16	4.28e-14	DOWN
MYO6	-6.91466	10.4316	67.2906	2.34e-16	4.48e-14	DOWN
ARHGDIB	-5.36793	10.5301	66.989	2.73e-16	5.11e-14	DOWN
SAT1	-7.22952	13.8809	66.9808	2.74e-16	5.11e-14	DOWN
KRT19	-7.47294	12.4877	66.6586	3.23e-16	5.92e-14	DOWN
BBLN	-7.48713	9.32463	66.6417	3.26e-16	5.92e-14	DOWN
TALDO1	-6.31605	10.5613	66.5306	3.45e-16	6.19e-14	DOWN
PDP1	-7.35864	9.20332	65.9793	4.56e-16	8.09e-14	DOWN
PTPN3	-5.42955	9.7467	65.6224	5.46e-16	9.57e-14	DOWN
CST6	-7.6142	9.4488	65.4251	6.04e-16	1.05e-13	DOWN
KRT16	-7.76988	9.59666	65.2805	6.5e-16	1.11e-13	DOWN
MYL12A	-6.11832	10.5077	65.2474	6.61e-16	1.12e-13	DOWN
PPP1CB	-6.37418	10.586	64.9825	7.56e-16	1.26e-13	DOWN
WDR1	-5.32723	9.59439	64.9055	7.86e-16	1.3e-13	DOWN
SRP14	-5.71206	9.28736	64.7356	8.57e-16	1.4e-13	DOWN
C6orf132	-5.60331	10.4015	64.6317	9.03e-16	1.45e-13	DOWN
GSTP1	-6.82383	10.4068	64.6244	9.06e-16	1.45e-13	DOWN
ACTR2	-7.53597	9.36483	64.5649	9.34e-16	1.48e-13	DOWN
LMO7	-6.08519	10.8248	64.2851	1.08e-15	1.69e-13	DOWN
RNASE7	-6.1262	10.9869	63.5152	1.59e-15	2.47e-13	DOWN
ANXA11	-5.60466	10.978	63.4456	1.65e-15	2.53e-13	DOWN
SPNS2	-6.28393	11.4825	63.3146	1.76e-15	2.67e-13	DOWN
ARPC3	-5.2945	10.0955	63.2038	1.86e-15	2.8e-13	DOWN
MAFF	-5.85739	10.6588	62.9544	2.12e-15	3.14e-13	DOWN
SPINT1	-5.88929	10.1218	62.9385	2.13e-15	3.14e-13	DOWN
SNX18	-7.84362	9.67558	62.8745	2.2e-15	3.21e-13	DOWN
FRMD8	-7.54643	9.38583	62.6328	2.49e-15	3.6e-13	DOWN
KLF5	-6.5663	10.0968	62.4857	2.68e-15	3.84e-13	DOWN
ADGRF1	-5.67603	10.814	62.3897	2.82e-15	3.99e-13	DOWN
PCBP2	-7.31868	9.1749	62.1803	3.13e-15	4.4e-13	DOWN
NIBAN2	-7.61274	11.2143	62.0572	3.34e-15	4.6e-13	DOWN
ADIPOR1	-6.14989	9.68879	62.0529	3.34e-15	4.6e-13	DOWN
CEACAM5	-9.52741	11.3217	61.9579	3.51e-15	4.78e-13	DOWN
PARD6B	-5.30999	9.63705	61.8729	3.66e-15	4.95e-13	DOWN
FUT3	-5.41433	10.2185	61.7746	3.85e-15	5.16e-13	DOWN
SELENOW	-7.58985	9.43272	61.7193	3.96e-15	5.25e-13	DOWN
DUOXA2	-6.08078	12.1821	61.5517	4.31e-15	5.67e-13	DOWN
GABARAPL2	-6.98839	10.5845	61.1851	5.2e-15	6.77e-13	DOWN
DAZAP2	-5.82877	10.1195	60.9674	5.8e-15	7.5e-13	DOWN
ZFP36L1	-6.68066	10.2107	60.8694	6.1e-15	7.81e-13	DOWN
UBE2B	-7.97712	9.8102	60.698	6.65e-15	8.45e-13	DOWN
HLA-A	-6.49839	10.0322	60.6062	6.97e-15	8.74e-13	DOWN
TIMP2	-8.46481	10.2908	60.5973	7e-15	8.74e-13	DOWN
CLTB	-7.31226	9.17123	60.457	7.52e-15	9.31e-13	DOWN
CD63	-5.17509	10.036	60.3929	7.77e-15	9.53e-13	DOWN
LRP10	-5.41601	9.75841	60.3746	7.84e-15	9.54e-13	DOWN
UBL3	-7.66375	9.50391	60.3345	8e-15	9.66e-13	DOWN
WFDC2	-6.19098	11.8879	60.2578	8.32e-15	9.96e-13	DOWN
NDRG2	-6.06403	11.7645	60.2236	8.47e-15	1.01e-12	DOWN
FAM214A	-6.13388	9.64964	60.1701	8.7e-15	1.02e-12	DOWN
SERPINB1	-8.17517	10.0029	59.8769	1.01e-14	1.18e-12	DOWN
TMBIM1	-6.29862	11.2859	59.8564	1.02e-14	1.18e-12	DOWN
CHMP4B	-7.57205	9.42453	59.5234	1.21e-14	1.38e-12	DOWN
TXN	-5.02566	11.0655	59.5226	1.21e-14	1.38e-12	DOWN
JUP	-5.7933	10.1388	59.4312	1.27e-14	1.43e-12	DOWN
PCBP1	-5.5879	11.503	59.3882	1.29e-14	1.45e-12	DOWN
SUSD6	-7.64735	9.49308	59.3829	1.3e-14	1.45e-12	DOWN
DNAJC5	-7.6331	9.48409	59.2977	1.36e-14	1.5e-12	DOWN
EIF4G2	-5.39733	10.5163	59.2059	1.42e-14	1.56e-12	DOWN
YWHAZ	-5.97068	10.1994	59.1315	1.47e-14	1.61e-12	DOWN
PPL	-6.02343	11.3884	59.0691	1.52e-14	1.65e-12	DOWN
FOSL2	-4.65926	10.149	58.912	1.65e-14	1.77e-12	DOWN
ATP6V0E1	-4.56003	9.97858	58.8768	1.68e-14	1.77e-12	DOWN
SERINC2	-6.29755	9.8912	58.8767	1.68e-14	1.77e-12	DOWN
PTGES	-5.85295	9.41864	58.8712	1.68e-14	1.77e-12	DOWN
IFNGR2	-7.14593	9.01288	58.7588	1.78e-14	1.86e-12	DOWN
RAB1A	-5.82207	9.34688	58.3843	2.16e-14	2.24e-12	DOWN
VAPA	-5.51744	9.13763	57.8729	2.8e-14	2.88e-12	DOWN
SLC16A3	-5.47271	10.2034	57.7024	3.05e-14	3.1e-12	DOWN
CHP1	-5.46356	9.78166	57.7008	3.05e-14	3.1e-12	DOWN
IER5	-6.45943	10.061	57.3804	3.59e-14	3.62e-12	DOWN
ALOX12	-8.51124	10.3403	57.3422	3.66e-14	3.64e-12	DOWN
CEACAM6	-5.84947	10.6607	57.3418	3.66e-14	3.64e-12	DOWN
YTHDC1	-7.86177	9.70566	57.273	3.79e-14	3.75e-12	DOWN
CCNG2	-5.99622	10.3169	57.2605	3.82e-14	3.75e-12	DOWN
ISG15	-6.97356	12.1915	57.2328	3.87e-14	3.78e-12	DOWN
FTH1	-5.35687	13.9426	57.113	4.11e-14	3.99e-12	DOWN
TMEM59	-4.68432	10.244	57.0416	4.27e-14	4.11e-12	DOWN
ATP5F1E	-4.45268	9.26985	56.9387	4.5e-14	4.3e-12	DOWN
EMP1	-6.52063	12.2675	56.7892	4.85e-14	4.61e-12	DOWN
PNRC1	-7.22275	9.09745	56.6876	5.11e-14	4.81e-12	DOWN
TMPRSS4	-6.60725	10.148	56.6809	5.13e-14	4.81e-12	DOWN
RNF11	-7.0392	8.93811	56.4768	5.69e-14	5.3e-12	DOWN
PIK3IP1	-6.50404	10.0457	56.4312	5.82e-14	5.37e-12	DOWN
MAB21L4	-5.33459	10.151	56.4268	5.83e-14	5.37e-12	DOWN
STEAP4	-5.39495	10.1304	56.4047	5.9e-14	5.38e-12	DOWN
TMPRSS11B	-5.49709	11.391	56.3993	5.92e-14	5.38e-12	DOWN
CARHSP1	-6.67353	10.1741	56.3507	6.06e-14	5.48e-12	DOWN
SARAF	-7.35923	9.22424	56.3238	6.15e-14	5.52e-12	DOWN
CDC42	-5.14455	9.53691	56.2718	6.31e-14	5.63e-12	DOWN
GLUL	-6.63714	12.6225	56.2102	6.51e-14	5.78e-12	DOWN
HBP1	-6.31107	9.82558	56.1377	6.76e-14	5.96e-12	DOWN
TMBIM6	-5.83111	9.43459	56.0024	7.24e-14	6.34e-12	DOWN
RMND5A	-6.3146	9.92036	55.9699	7.36e-14	6.41e-12	DOWN
TNFSF10	-4.78104	10.1419	55.8675	7.75e-14	6.72e-12	DOWN
LOC112268148	-4.9187	9.72067	55.6563	8.63e-14	7.43e-12	DOWN
PRDM1	-6.58696	10.1949	55.5628	9.05e-14	7.75e-12	DOWN
VDAC2	-5.4994	9.85375	55.3524	1.01e-13	8.58e-12	DOWN
MTUS1	-7.00727	8.89796	55.058	1.17e-13	9.9e-12	DOWN
VSIG2	-6.08528	9.69231	54.8464	1.3e-13	1.1e-11	DOWN
MYL6	-5.11957	11.2093	54.8282	1.32e-13	1.1e-11	DOWN
LY6E	-6.31498	9.83036	54.7738	1.35e-13	1.13e-11	DOWN
EIF1	-4.62299	10.9638	54.7514	1.37e-13	1.13e-11	DOWN
ANKRD13A	-5.8431	9.39764	54.6892	1.41e-13	1.16e-11	DOWN
CTNNA1	-5.52747	10.4387	54.4557	1.59e-13	1.3e-11	DOWN
RERE	-7.37663	9.24607	54.3381	1.69e-13	1.37e-11	DOWN
TSC22D4	-5.28492	9.69743	54.2249	1.79e-13	1.44e-11	DOWN
GDF15	-5.06314	10.5658	54.2222	1.79e-13	1.44e-11	DOWN
ARF4	-5.76509	9.38383	53.9046	2.1e-13	1.68e-11	DOWN
NAPRT	-5.92596	9.4849	53.8172	2.2e-13	1.75e-11	DOWN
ASAH1	-4.62381	9.42869	53.6696	2.37e-13	1.87e-11	DOWN
BCAS1	-7.6946	9.5531	53.6662	2.38e-13	1.87e-11	DOWN
SH3BGRL2	-7.07503	8.96447	53.4894	2.6e-13	2.03e-11	DOWN
PRSS27	-5.56048	11.9774	53.4893	2.6e-13	2.03e-11	DOWN
KRT15	-6.26447	10.6349	53.4371	2.67e-13	2.07e-11	DOWN
STK24	-5.93804	9.46952	53.2485	2.94e-13	2.26e-11	DOWN
RAP2B	-7.07773	8.9587	53.2427	2.95e-13	2.26e-11	DOWN
RAB11A	-7.53288	9.39731	53.2016	3.01e-13	2.3e-11	DOWN
YWHAE	-5.83781	9.41494	53.1429	3.1e-13	2.35e-11	DOWN
CEACAM1	-7.81817	9.67489	53.0378	3.27e-13	2.47e-11	DOWN
C1orf116	-5.38175	9.71953	52.9812	3.37e-13	2.52e-11	DOWN
PDZK1IP1	-5.57411	9.9085	52.976	3.38e-13	2.52e-11	DOWN
SERPINB2	-5.6843	9.296	52.9381	3.44e-13	2.56e-11	DOWN
TAX1BP1	-5.63922	9.97476	52.446	4.42e-13	3.27e-11	DOWN
RAB2A	-6.89558	8.81432	52.3454	4.65e-13	3.43e-11	DOWN
HSPB8	-8.93345	10.7606	52.2642	4.85e-13	3.55e-11	DOWN
CBX4	-5.10588	9.38967	51.9998	5.55e-13	4.05e-11	DOWN
LRG1	-7.26921	9.15296	51.9688	5.64e-13	4.09e-11	DOWN
CTSH	-5.03244	9.37259	51.8996	5.84e-13	4.22e-11	DOWN
CXCL17	-5.60454	9.94266	51.8155	6.1e-13	4.38e-11	DOWN
EPS8L2	-5.28523	10.1999	51.6906	6.5e-13	4.64e-11	DOWN
SDCBP2	-6.07661	10.4148	51.6609	6.6e-13	4.69e-11	DOWN
PGK1	-5.6092	10.6031	51.5955	6.82e-13	4.83e-11	DOWN
HNRNPU	-5.53005	9.11035	51.341	7.76e-13	5.47e-11	DOWN
MAL	-7.19127	12.5843	51.2574	8.1e-13	5.68e-11	DOWN
TMSB10	-5.38043	11.9772	51.1706	8.47e-13	5.91e-11	DOWN
B4GALT1	-5.952	10.9713	50.992	9.27e-13	6.44e-11	DOWN
VASN	-5.97473	9.59816	50.9427	9.51e-13	6.57e-11	DOWN
TMEM50A	-7.73523	9.59267	50.8301	1.01e-12	6.93e-11	DOWN
SOX4	-4.80087	10.3981	50.8048	1.02e-12	6.99e-11	DOWN
YWHAG	-7.64251	9.51357	50.7753	1.04e-12	7.03e-11	DOWN
GNB2	-5.62773	9.20856	50.7745	1.04e-12	7.03e-11	DOWN
TOR1AIP2	-7.02972	8.9238	50.5856	1.14e-12	7.71e-11	DOWN
UBE2H	-5.14489	9.57435	50.3677	1.27e-12	8.57e-11	DOWN
GIPC1	-5.71552	10.0305	50.3394	1.29e-12	8.66e-11	DOWN
SLK	-5.1066	9.4862	50.3272	1.3e-12	8.66e-11	DOWN
CITED2	-6.44357	10.074	50.3199	1.31e-12	8.66e-11	DOWN
IFI27	-6.22807	11.1334	50.2883	1.33e-12	8.77e-11	DOWN
DHRS9	-4.71343	10.2781	50.2007	1.39e-12	9.12e-11	DOWN
PITX1	-5.85647	10.7613	50.1333	1.44e-12	9.4e-11	DOWN
ATP6V0B	-7.10052	8.99249	49.9914	1.54e-12	1.01e-10	DOWN
CDC42EP5	-6.78508	8.70238	49.9128	1.61e-12	1.04e-10	DOWN
GRB7	-5.30791	9.58497	49.8362	1.67e-12	1.08e-10	DOWN
ZG16B	-6.4822	10.1116	49.8352	1.67e-12	1.08e-10	DOWN
TMPRSS11E	-6.03301	11.3853	49.7702	1.73e-12	1.11e-10	DOWN
HOPX	-6.13837	10.4784	49.7458	1.75e-12	1.12e-10	DOWN
TTC9	-5.35656	10.7449	49.5988	1.89e-12	1.2e-10	DOWN
SLCO4A1	-4.93006	9.31928	49.5929	1.89e-12	1.2e-10	DOWN
ARRDC3	-6.3053	9.93742	49.5399	1.94e-12	1.22e-10	DOWN
DDIT4	-7.19148	9.07762	49.4595	2.03e-12	1.27e-10	DOWN
IL1RN	-6.15308	12.0835	49.3598	2.13e-12	1.33e-10	DOWN
S100A8	-7.70674	14.7613	49.2804	2.22e-12	1.38e-10	DOWN
RNF223	-7.19323	9.08665	49.2673	2.23e-12	1.38e-10	DOWN
PIM3	-5.13948	9.49138	49.2192	2.29e-12	1.41e-10	DOWN
ELOB	-5.21506	9.56951	49.2094	2.3e-12	1.41e-10	DOWN
SORT1	-5.87773	9.45535	48.932	2.65e-12	1.62e-10	DOWN
PDLIM5	-5.48372	9.77382	48.8888	2.71e-12	1.65e-10	DOWN
LDAF1	-6.33482	9.96752	48.8654	2.74e-12	1.66e-10	DOWN
ANXA2	-4.30772	9.76414	48.8101	2.82e-12	1.7e-10	DOWN
NT5C2	-5.51309	9.77091	48.7497	2.91e-12	1.75e-10	DOWN
TACSTD2	-5.62613	12.1168	48.6604	3.04e-12	1.82e-10	DOWN
FOXQ1	-6.85285	8.76912	48.635	3.08e-12	1.84e-10	DOWN
HES4	-7.89099	9.7593	48.6292	3.09e-12	1.84e-10	DOWN
JUND	-5.22538	9.60541	48.4793	3.34e-12	1.97e-10	DOWN
ZFAND5	-5.83084	11.5185	48.2644	3.72e-12	2.19e-10	DOWN
LASP1	-7.34864	9.23684	48.186	3.88e-12	2.27e-10	DOWN
RIOK3	-4.90878	11.1095	48.1485	3.95e-12	2.31e-10	DOWN
PER1	-5.36872	9.81113	47.8795	4.53e-12	2.64e-10	DOWN
TRIP10	-5.83409	10.1137	47.8562	4.59e-12	2.66e-10	DOWN
SPRR2D	-5.89693	11.0877	47.8074	4.7e-12	2.72e-10	DOWN
ADM	-6.94512	10.4915	47.7933	4.74e-12	2.72e-10	DOWN
FUT6	-5.01791	9.30521	47.7377	4.87e-12	2.79e-10	DOWN
HSBP1	-5.28488	8.88901	47.6097	5.2e-12	2.97e-10	DOWN
VPS4B	-5.68898	9.32725	47.5573	5.34e-12	3.04e-10	DOWN
VWA1	-5.48457	9.05397	47.5239	5.43e-12	3.08e-10	DOWN
CASP7	-7.10321	9.00769	47.4245	5.72e-12	3.23e-10	DOWN
ECM1	-6.81716	13.1428	47.4125	5.75e-12	3.23e-10	DOWN
CTTN	-5.49906	9.09619	47.4009	5.79e-12	3.24e-10	DOWN
IL18	-5.96356	9.60449	47.099	6.75e-12	3.76e-10	DOWN
RASSF7	-7.00534	8.91239	47.0058	7.08e-12	3.93e-10	DOWN
MIDN	-5.36027	11.0976	46.9153	7.41e-12	4.1e-10	DOWN
UBE2D1	-7.07347	8.97862	46.8892	7.51e-12	4.14e-10	DOWN
KLK10	-7.26842	9.16503	46.8681	7.59e-12	4.17e-10	DOWN
BHLHE40	-6.11401	9.75882	46.8624	7.62e-12	4.17e-10	DOWN
IER5L	-7.80908	9.67761	46.8329	7.73e-12	4.22e-10	DOWN
DKK1	-7.47655	9.36225	46.7756	7.96e-12	4.33e-10	DOWN
DNAJB1	-6.10465	11.0253	46.6813	8.35e-12	4.52e-10	DOWN
CFL1	-4.8102	10.0193	46.5484	8.94e-12	4.82e-10	DOWN
RAB9A	-5.97302	9.55328	46.5312	9.02e-12	4.83e-10	DOWN
RAB7A	-7.76887	9.64897	46.5309	9.02e-12	4.83e-10	DOWN
H2AC6	-6.38527	9.91584	46.5182	9.08e-12	4.84e-10	DOWN
F3	-6.55623	11.0501	46.5135	9.1e-12	4.84e-10	DOWN
TMEM30A	-4.74154	9.11368	46.4355	9.47e-12	5.02e-10	DOWN
UBC	-7.19427	13.1695	46.3142	1.01e-11	5.32e-10	DOWN
SAMD9	-7.22616	9.12728	46.2949	1.02e-11	5.35e-10	DOWN
H2BC5	-5.4631	9.04997	46.2634	1.03e-11	5.42e-10	DOWN
SNRK	-7.223	9.12439	46.2298	1.05e-11	5.49e-10	DOWN
CAP1	-4.96397	9.40378	46.0676	1.14e-11	5.94e-10	DOWN
CCNDBP1	-5.32036	8.93333	46.0322	1.16e-11	6.03e-10	DOWN
RNF145	-7.31394	9.20937	46.0046	1.18e-11	6.1e-10	DOWN
HES1	-5.54202	10.0036	45.9944	1.19e-11	6.11e-10	DOWN
TNIP1	-5.75705	10.0447	45.9526	1.21e-11	6.22e-10	DOWN
LCN2	-7.29326	14.5826	45.8175	1.3e-11	6.63e-10	DOWN
SMIM5	-5.87675	9.42815	45.8131	1.3e-11	6.63e-10	DOWN
CLINT1	-6.71459	8.65177	45.7831	1.32e-11	6.71e-10	DOWN
CDKN1B	-7.12756	9.0349	45.6979	1.38e-11	6.98e-10	DOWN
ERBIN	-6.79696	8.72023	45.6718	1.4e-11	7.05e-10	DOWN
TLE5	-5.10866	9.99105	45.6079	1.44e-11	7.26e-10	DOWN
RBM39	-5.6408	9.29125	45.5967	1.45e-11	7.28e-10	DOWN
VMP1	-5.75273	9.40366	45.3303	1.66e-11	8.31e-10	DOWN
CSNK1E	-4.67835	10.5624	45.174	1.8e-11	8.97e-10	DOWN
GAPDH	-4.39332	10.0844	45.1497	1.83e-11	9.05e-10	DOWN
CLDN7	-4.81463	10.3134	45.1326	1.84e-11	9.1e-10	DOWN
TRIM8	-5.84848	9.40326	44.9859	1.98e-11	9.77e-10	DOWN
RAB5B	-5.30355	9.66792	44.9577	2.01e-11	9.88e-10	DOWN
AHR	-6.66801	8.62974	44.9069	2.07e-11	1.01e-09	DOWN
RNF39	-6.30372	9.95671	44.8986	2.08e-11	1.01e-09	DOWN
PPP1R15A	-6.03742	11.1065	44.8584	2.12e-11	1.03e-09	DOWN
TSPAN1	-6.89955	8.82567	44.8378	2.14e-11	1.04e-09	DOWN
PWWP2B	-5.16074	8.82796	44.8098	2.17e-11	1.05e-09	DOWN
KRT78	-5.73307	11.2345	44.7909	2.19e-11	1.06e-09	DOWN
CAPN1	-5.75416	9.40672	44.707	2.29e-11	1.1e-09	DOWN
LAMB3	-5.342	9.8028	44.6795	2.32e-11	1.11e-09	DOWN
UGP2	-6.64517	8.60278	44.6313	2.38e-11	1.13e-09	DOWN
ABLIM1	-4.67434	9.88922	44.6236	2.39e-11	1.13e-09	DOWN
BCL6	-4.87023	9.1803	44.4612	2.59e-11	1.23e-09	DOWN
CASP4	-4.76297	9.16136	44.4437	2.62e-11	1.24e-09	DOWN
DNAJA1	-5.51165	9.87554	44.4255	2.64e-11	1.24e-09	DOWN
ICAM1	-7.5836	9.47906	44.2198	2.93e-11	1.38e-09	DOWN
UBAP1	-5.13641	8.7671	44.1945	2.97e-11	1.39e-09	DOWN
SMS	-7.14111	9.05504	44.095	3.13e-11	1.46e-09	DOWN
SDC1	-5.51856	9.09194	44.0722	3.16e-11	1.47e-09	DOWN
NTHL1	-6.16473	9.78385	43.8532	3.54e-11	1.64e-09	DOWN
RIPK4	-5.27807	9.64695	43.8464	3.55e-11	1.64e-09	DOWN
RPL34	-3.83559	9.99205	43.7992	3.64e-11	1.67e-09	DOWN
MMADHC	-6.96598	8.89342	43.7615	3.71e-11	1.7e-09	DOWN
GABARAPL1	-5.5877	9.1638	43.673	3.88e-11	1.77e-09	DOWN
MIEN1	-6.60881	8.58828	43.5486	4.14e-11	1.88e-09	DOWN
HNRNPA2B1	-6.49276	8.47831	43.5483	4.14e-11	1.88e-09	DOWN
PIP	-7.18985	9.10294	43.5301	4.17e-11	1.89e-09	DOWN
KRT17	-6.30644	11.5595	43.4557	4.34e-11	1.96e-09	DOWN
UBALD2	-6.76112	8.70538	43.4397	4.37e-11	1.97e-09	DOWN
CLDN4	-5.7096	10.1135	43.4185	4.42e-11	1.98e-09	DOWN
MKNK2	-5.26382	9.57431	43.4084	4.44e-11	1.99e-09	DOWN
ASCC2	-5.21691	8.89024	43.3561	4.56e-11	2.04e-09	DOWN
TPT1	-4.90136	12.6653	43.2748	4.76e-11	2.12e-09	DOWN
DSTN	-4.87117	10.152	43.2609	4.79e-11	2.12e-09	DOWN
SH2D1B	-7.0826	9.00356	43.1732	5.01e-11	2.22e-09	DOWN
GPRC5A	-5.3219	12.1231	43.1621	5.04e-11	2.22e-09	DOWN
F11R	-7.30341	9.21334	43.1509	5.07e-11	2.23e-09	DOWN
RBM47	-5.1471	9.55344	43.1311	5.12e-11	2.24e-09	DOWN
CD59	-5.65705	10.069	43.1249	5.14e-11	2.24e-09	DOWN
CXCL6	-6.32619	10.8336	43.0811	5.25e-11	2.29e-09	DOWN
NPEPPS	-5.13632	9.42494	42.9264	5.68e-11	2.47e-09	DOWN
CTSA	-6.59134	8.58406	42.8385	5.95e-11	2.57e-09	DOWN
A2ML1	-5.01145	10.3282	42.8284	5.98e-11	2.58e-09	DOWN
KRT7	-5.75879	10.1224	42.8075	6.04e-11	2.6e-09	DOWN
DDX3X	-5.53969	9.20322	42.7393	6.25e-11	2.69e-09	DOWN
SUMO2	-5.02628	8.69797	42.7213	6.31e-11	2.7e-09	DOWN
CRYBG2	-7.28616	9.19532	42.7101	6.35e-11	2.71e-09	DOWN
BAZ1A	-6.86834	8.81041	42.7035	6.37e-11	2.71e-09	DOWN
MYO5B	-6.62199	8.57897	42.693	6.4e-11	2.72e-09	DOWN
MLPH	-7.00179	8.92928	42.6458	6.56e-11	2.78e-09	DOWN
MYD88	-5.22469	8.86861	42.6079	6.69e-11	2.82e-09	DOWN
NECTIN4	-5.77579	9.44164	42.5399	6.93e-11	2.91e-09	DOWN
SAP18	-7.04923	8.97491	42.5295	6.96e-11	2.92e-09	DOWN
JUNB	-5.97063	11.745	42.4468	7.26e-11	3.04e-09	DOWN
LITAF	-4.8499	11.0433	42.389	7.48e-11	3.12e-09	DOWN
UBA52	-5.30798	8.91386	42.3797	7.52e-11	3.13e-09	DOWN
HSP90AB1	-5.62041	10.0351	42.3483	7.64e-11	3.17e-09	DOWN
PSMC6	-5.47724	9.05938	42.218	8.16e-11	3.38e-09	DOWN
DTX2	-5.70758	9.31219	42.1736	8.35e-11	3.45e-09	DOWN
PLK3	-6.74226	8.7014	42.1557	8.43e-11	3.47e-09	DOWN
STS	-4.61576	10.1251	42.1458	8.47e-11	3.47e-09	DOWN
PEA15	-6.72326	8.67468	42.0839	8.74e-11	3.58e-09	DOWN
WASL	-5.10266	9.92398	42.065	8.83e-11	3.6e-09	DOWN
CDKN1C	-5.00285	9.3029	41.9966	9.14e-11	3.72e-09	DOWN
GNA15	-7.52193	9.43516	41.9581	9.32e-11	3.78e-09	DOWN
KLK11	-5.33316	8.92922	41.8295	9.96e-11	4.03e-09	DOWN
MGAT1	-5.88256	9.44123	41.8217	1e-10	4.03e-09	DOWN
ZFAND6	-7.3198	9.23155	41.8152	1e-10	4.04e-09	DOWN
CEBPD	-6.8193	8.76505	41.7697	1.03e-10	4.12e-09	DOWN
RPL41	-5.24816	8.93236	41.7654	1.03e-10	4.12e-09	DOWN
HSPA6	-6.81764	8.75993	41.7399	1.04e-10	4.16e-09	DOWN
C4orf3	-4.86825	9.17598	41.6355	1.1e-10	4.38e-09	DOWN
UBE2D3	-5.08669	10.0141	41.6195	1.11e-10	4.4e-09	DOWN
MXD1	-5.94803	12.3296	41.5108	1.17e-10	4.64e-09	DOWN
PRSS8	-5.43514	11.1871	41.4297	1.22e-10	4.82e-09	DOWN
TOP1	-7.53113	9.43709	41.3385	1.28e-10	5.04e-09	DOWN
CHAC1	-5.8011	9.36557	41.0897	1.45e-10	5.71e-09	DOWN
STAT2	-6.30746	8.32707	40.9446	1.57e-10	6.13e-09	DOWN
C6orf62	-6.51064	8.49997	40.9013	1.6e-10	6.25e-09	DOWN
ARHGDIA	-6.51869	8.49279	40.8823	1.62e-10	6.3e-09	DOWN
S100A12	-6.89874	8.84243	40.846	1.65e-10	6.4e-09	DOWN
SLC9A3R2	-6.57465	8.53813	40.8203	1.67e-10	6.47e-09	DOWN
B4GALT5	-5.29946	9.67829	40.8106	1.68e-10	6.48e-09	DOWN
ACTB	-5.48447	11.77	40.7384	1.74e-10	6.71e-09	DOWN
GOLPH3	-5.5537	9.22983	40.734	1.74e-10	6.71e-09	DOWN
EIF4EBP2	-5.66596	9.3414	40.6875	1.79e-10	6.85e-09	DOWN
GPBP1L1	-6.48598	8.47404	40.6777	1.8e-10	6.87e-09	DOWN
EIF4A3	-6.51641	8.49855	40.6275	1.84e-10	7.03e-09	DOWN
RAB5IF	-5.63293	10.0094	40.6212	1.85e-10	7.03e-09	DOWN
FAM102A	-5.37942	8.97378	40.5698	1.9e-10	7.19e-09	DOWN
ACTR3	-7.30973	9.22825	40.5687	1.9e-10	7.19e-09	DOWN
MAPK6	-5.45587	9.04571	40.4005	2.07e-10	7.8e-09	DOWN
USP6NL	-6.88152	8.82823	40.397	2.07e-10	7.8e-09	DOWN
PLXNB2	-5.09062	10.064	40.3924	2.08e-10	7.8e-09	DOWN
EPHX3	-6.80396	8.75546	40.3809	2.09e-10	7.83e-09	DOWN
GCC2	-5.52717	9.14945	40.2762	2.2e-10	8.24e-09	DOWN
NFKBIA	-7.31938	11.0028	40.1033	2.41e-10	8.98e-09	DOWN
TJP3	-5.28807	9.60121	40.0887	2.43e-10	9.02e-09	DOWN
MUC21	-6.72863	13.3188	40.0498	2.48e-10	9.15e-09	DOWN
XDH	-4.95227	8.61404	40.0492	2.48e-10	9.15e-09	DOWN
LAPTM4A	-6.96662	8.91031	40.0469	2.48e-10	9.15e-09	DOWN
RBPMS	-6.949	8.89224	40.0305	2.5e-10	9.2e-09	DOWN
UBE2G1	-6.56075	8.54207	39.9903	2.55e-10	9.37e-09	DOWN
IRF2BP2	-6.99298	8.93487	39.9543	2.6e-10	9.52e-09	DOWN
ATP6V1E1	-5.56863	9.25016	39.947	2.61e-10	9.54e-09	DOWN
FOXC1	-5.38311	9.07569	39.8969	2.68e-10	9.76e-09	DOWN
DHRS3	-5.42944	9.93392	39.8488	2.74e-10	9.98e-09	DOWN
GALNT1	-5.73913	9.35476	39.7321	2.91e-10	1.06e-08	DOWN
KRT18	-5.95622	10.3226	39.6776	3e-10	1.08e-08	DOWN
DENND10	-4.76665	9.14764	39.6488	3.04e-10	1.1e-08	DOWN
RPL36AL	-4.63323	8.98855	39.6034	3.11e-10	1.12e-08	DOWN
PPP1R3C	-5.6048	9.28953	39.5995	3.12e-10	1.12e-08	DOWN
AIF1L	-6.03801	9.59875	39.5375	3.22e-10	1.15e-08	DOWN
RRBP1	-4.89865	9.8062	39.5289	3.23e-10	1.16e-08	DOWN
MMP24OS	-4.70319	9.05743	39.4555	3.36e-10	1.2e-08	DOWN
SECTM1	-5.37668	9.06107	39.4492	3.37e-10	1.2e-08	DOWN
GNG12	-5.59496	9.17886	39.438	3.39e-10	1.2e-08	DOWN
GADD45A	-7.26725	9.19131	39.4077	3.44e-10	1.22e-08	DOWN
CHMP2A	-4.83599	9.17861	39.406	3.44e-10	1.22e-08	DOWN
LYPLA1	-4.64913	9.00595	39.3704	3.51e-10	1.24e-08	DOWN
PPM1A	-6.58546	8.57082	39.3643	3.52e-10	1.24e-08	DOWN
TMPRSS11A	-6.80603	8.76261	39.285	3.66e-10	1.28e-08	DOWN
GLRX	-5.06277	8.7151	39.2639	3.7e-10	1.29e-08	DOWN
CRNN	-6.40692	10.7848	39.235	3.76e-10	1.31e-08	DOWN
RNF10	-5.22191	8.91096	39.2049	3.82e-10	1.33e-08	DOWN
TACC1	-4.66063	9.01578	39.1191	3.99e-10	1.38e-08	DOWN
CNOT1	-5.26227	8.8808	39.1048	4.02e-10	1.39e-08	DOWN
STAU1	-6.23085	8.25946	39.0762	4.08e-10	1.41e-08	DOWN
SELENOK	-7.12587	9.06323	39.0308	4.17e-10	1.44e-08	DOWN
ANKRD37	-5.01776	9.50941	38.9914	4.26e-10	1.46e-08	DOWN
HECTD1	-6.95055	8.90273	38.8407	4.6e-10	1.58e-08	DOWN
CDC42SE1	-5.21301	8.91748	38.801	4.69e-10	1.61e-08	DOWN
FBXO34	-5.26273	8.95411	38.7919	4.71e-10	1.61e-08	DOWN
GAK	-4.42062	9.28268	38.7621	4.79e-10	1.63e-08	DOWN
SCNN1B	-7.28639	9.22524	38.7391	4.84e-10	1.64e-08	DOWN
TOB1	-5.49686	10.0131	38.7388	4.84e-10	1.64e-08	DOWN
CIB1	-6.45089	8.45289	38.6775	5e-10	1.69e-08	DOWN
RHEB	-6.57611	8.55979	38.6686	5.02e-10	1.7e-08	DOWN
KIF5B	-6.63368	8.61812	38.656	5.05e-10	1.7e-08	DOWN
TRIP12	-6.17509	8.22736	38.59	5.23e-10	1.76e-08	DOWN
PRSS22	-5.66526	11.713	38.5182	5.42e-10	1.82e-08	DOWN
ITM2B	-3.43166	9.77497	38.509	5.45e-10	1.82e-08	DOWN
KLF6	-5.92987	9.62218	38.4698	5.56e-10	1.86e-08	DOWN
NANS	-3.89031	9.11323	38.4646	5.58e-10	1.86e-08	DOWN
ALDH1A3	-7.34461	9.27892	38.4478	5.62e-10	1.87e-08	DOWN
GNE	-6.72045	8.68781	38.4197	5.71e-10	1.89e-08	DOWN
PGD	-7.39639	9.337	38.2792	6.13e-10	2.03e-08	DOWN
LRATD1	-5.64734	9.34001	38.2782	6.13e-10	2.03e-08	DOWN
UBE2M	-6.49132	8.48066	38.2516	6.22e-10	2.05e-08	DOWN
S100A7	-9.04651	10.8728	38.1775	6.46e-10	2.12e-08	DOWN
C4orf19	-4.0903	9.55116	38.1721	6.48e-10	2.12e-08	DOWN
TDP2	-6.12864	8.22566	38.1582	6.52e-10	2.13e-08	DOWN
ADIPOR2	-5.71165	9.40867	37.9508	7.26e-10	2.37e-08	DOWN
CAPN2	-4.45752	9.29713	37.907	7.42e-10	2.42e-08	DOWN
PIM1	-5.66327	9.35607	37.8107	7.8e-10	2.53e-08	DOWN
FLG	-6.13399	11.4047	37.6858	8.31e-10	2.7e-08	DOWN
RPS19	-6.71495	8.68642	37.667	8.39e-10	2.72e-08	DOWN
ERBB3	-4.063	9.55372	37.6265	8.57e-10	2.77e-08	DOWN
SCAND1	-4.91254	8.64206	37.6224	8.59e-10	2.77e-08	DOWN
TIPARP	-5.64408	9.27267	37.5907	8.73e-10	2.81e-08	DOWN
PNPLA2	-4.51138	8.96344	37.4604	9.33e-10	2.99e-08	DOWN
DDX17	-6.55278	8.5423	37.418	9.53e-10	3.05e-08	DOWN
COX7A2	-5.26567	8.97051	37.418	9.53e-10	3.05e-08	DOWN
DBNL	-4.99621	8.67421	37.2423	1.04e-09	3.32e-08	DOWN
HEBP2	-4.264	9.91188	37.2411	1.04e-09	3.32e-08	DOWN
PLEKHM1	-6.7329	8.70668	37.1664	1.08e-09	3.44e-08	DOWN
H1-0	-4.55534	9.41683	37.1477	1.1e-09	3.47e-08	DOWN
RALGDS	-6.83862	8.80719	37.1061	1.12e-09	3.54e-08	DOWN
APOBEC3A_B	-6.0859	9.64683	37.0913	1.13e-09	3.55e-08	DOWN
STK39	-6.83831	8.80718	37.0736	1.14e-09	3.58e-08	DOWN
KAZN	-7.14651	9.08742	37.042	1.16e-09	3.63e-08	DOWN
CYTH1	-5.04155	8.7107	37.0017	1.18e-09	3.7e-08	DOWN
ZMAT2	-6.40409	8.41811	36.95	1.21e-09	3.79e-08	DOWN
KRT23	-5.36884	8.97786	36.8915	1.25e-09	3.9e-08	DOWN
TOM1	-3.93056	8.84728	36.8681	1.26e-09	3.93e-08	DOWN
PLAAT4	-8.54629	10.3936	36.8654	1.27e-09	3.93e-08	DOWN
RPS20	-4.17593	9.028	36.8015	1.31e-09	4.05e-08	DOWN
ABHD17B	-6.98061	8.93394	36.7997	1.31e-09	4.05e-08	DOWN
NR1D1	-6.24051	9.94822	36.7249	1.36e-09	4.2e-08	DOWN
HSP90AA1	-5.70449	12.1898	36.7109	1.37e-09	4.22e-08	DOWN
NOP10	-4.96075	8.61073	36.6854	1.39e-09	4.27e-08	DOWN
SNX9	-4.80002	9.65886	36.5684	1.47e-09	4.52e-08	DOWN
KRAS	-6.01354	8.10057	36.538	1.5e-09	4.58e-08	DOWN
HECA	-6.82849	8.79966	36.5281	1.5e-09	4.6e-08	DOWN
RB1CC1	-6.63232	8.6201	36.51	1.52e-09	4.63e-08	DOWN
DYNLRB1	-6.87265	8.84552	36.4605	1.56e-09	4.74e-08	DOWN
RSRC2	-4.42024	8.86127	36.4127	1.6e-09	4.85e-08	DOWN
TAPBP	-5.04562	8.68282	36.3976	1.61e-09	4.88e-08	DOWN
MEF2D	-6.57382	8.56612	36.3889	1.62e-09	4.89e-08	DOWN
IFRD1	-5.45076	9.1572	36.3754	1.63e-09	4.91e-08	DOWN
RPS29	-3.96743	9.95035	36.2964	1.69e-09	5.1e-08	DOWN
DEDD2	-6.60461	8.59266	36.2203	1.76e-09	5.3e-08	DOWN
RNF103	-6.58673	8.58217	36.0703	1.9e-09	5.71e-08	DOWN
RPS28	-6.2662	8.31836	35.9926	1.98e-09	5.93e-08	DOWN
BCL10	-6.47672	8.48464	35.8477	2.13e-09	6.37e-08	DOWN
H2AW	-6.93866	8.91022	35.826	2.16e-09	6.43e-08	DOWN
CDS1	-6.39777	8.41156	35.8119	2.17e-09	6.47e-08	DOWN
WSB2	-4.78198	8.51393	35.7547	2.24e-09	6.63e-08	DOWN
TUBA1B	-4.86425	8.56934	35.7526	2.24e-09	6.63e-08	DOWN
NDUFB11	-5.02737	8.68161	35.752	2.24e-09	6.63e-08	DOWN
MAP2K1	-5.06532	8.75168	35.7337	2.26e-09	6.68e-08	DOWN
RDH13	-6.6768	8.66349	35.7271	2.27e-09	6.69e-08	DOWN
SWAP70	-6.42581	8.44242	35.7222	2.28e-09	6.69e-08	DOWN
ARHGEF10L	-5.24972	8.87125	35.7135	2.29e-09	6.71e-08	DOWN
FAM83A	-4.0926	9.01795	35.6689	2.34e-09	6.85e-08	DOWN
SERPING1	-7.27236	9.20776	35.656	2.35e-09	6.88e-08	DOWN
ARL8B	-6.50069	8.50119	35.627	2.39e-09	6.97e-08	DOWN
CAST	-7.29482	9.2426	35.5681	2.46e-09	7.17e-08	DOWN
CAPN5	-4.53363	8.89777	35.5482	2.49e-09	7.23e-08	DOWN
TGFA	-5.32796	9.04315	35.5335	2.51e-09	7.27e-08	DOWN
SEC14L1	-5.10397	8.77387	35.4393	2.63e-09	7.61e-08	DOWN
YBX3	-4.77513	9.55567	35.4218	2.66e-09	7.67e-08	DOWN
HSDL2	-6.31603	8.36747	35.3244	2.79e-09	8.03e-08	DOWN
PARP14	-6.87759	8.84782	35.3238	2.79e-09	8.03e-08	DOWN
IER3	-5.99943	11.1541	35.3012	2.82e-09	8.11e-08	DOWN
OGA	-3.90094	9.16188	35.2758	2.86e-09	8.2e-08	DOWN
UQCRH	-6.08967	8.14365	35.2627	2.88e-09	8.24e-08	DOWN
ARHGAP27	-4.81738	9.1443	35.2558	2.89e-09	8.25e-08	DOWN
CAPNS1	-4.38011	8.89639	35.2448	2.91e-09	8.28e-08	DOWN
POLR2A	-3.99079	9.31697	35.1845	3e-09	8.53e-08	DOWN
EMC4	-5.9716	8.07471	35.1549	3.04e-09	8.64e-08	DOWN
MCL1	-5.33204	9.87044	35.1419	3.07e-09	8.68e-08	DOWN
CD99L2	-7.13356	10.6729	35.1362	3.07e-09	8.68e-08	DOWN
ZFAS1	-5.25726	8.97633	35.1349	3.08e-09	8.68e-08	DOWN
ATF3	-6.04779	10.6124	35.131	3.08e-09	8.68e-08	DOWN
SPECC1	-6.49298	8.49967	35.1274	3.09e-09	8.68e-08	DOWN
LRRFIP1	-3.68495	9.69905	35.0899	3.15e-09	8.83e-08	DOWN
FDFT1	-5.05799	8.70066	35.0675	3.18e-09	8.92e-08	DOWN
TUBB6	-5.59659	9.18629	35.0556	3.2e-09	8.95e-08	DOWN
HLA-B	-6.10647	11.7338	35.0105	3.28e-09	9.15e-08	DOWN
MROH6	-4.5751	8.92616	34.9972	3.3e-09	9.19e-08	DOWN
OSTF1	-6.77207	8.75612	34.9285	3.42e-09	9.5e-08	DOWN
CXCL1	-6.06694	9.67176	34.9138	3.45e-09	9.56e-08	DOWN
YPEL5	-4.78464	10.0022	34.9032	3.47e-09	9.59e-08	DOWN
QSOX1	-5.25242	9.63214	34.8299	3.6e-09	9.94e-08	DOWN
MACC1	-4.54454	9.05331	34.8249	3.61e-09	9.95e-08	DOWN
DUSP5	-5.5144	11.6949	34.797	3.66e-09	1.01e-07	DOWN
RPS27L	-4.49038	9.83525	34.7867	3.68e-09	1.01e-07	DOWN
CSDE1	-4.24404	9.20388	34.7816	3.69e-09	1.01e-07	DOWN
MORF4L2	-4.8333	8.58343	34.7799	3.69e-09	1.01e-07	DOWN
HSPA5	-5.02924	8.70492	34.7053	3.84e-09	1.05e-07	DOWN
TMCO4	-4.05419	9.37074	34.6927	3.86e-09	1.05e-07	DOWN
TST	-5.10092	8.74262	34.6788	3.89e-09	1.06e-07	DOWN
CXADR	-6.13965	8.18862	34.6376	3.97e-09	1.08e-07	DOWN
QKI	-4.78462	8.5331	34.6036	4.04e-09	1.1e-07	DOWN
TAX1BP3	-6.60784	8.60806	34.5792	4.09e-09	1.11e-07	DOWN
CXXC5	-6.2892	8.32228	34.5402	4.18e-09	1.13e-07	DOWN
DCAF12	-6.26663	8.29456	34.5135	4.23e-09	1.14e-07	DOWN
ATP2A2	-3.44281	8.97818	34.4903	4.28e-09	1.15e-07	DOWN
SDCBP	-4.37308	9.66457	34.4878	4.29e-09	1.15e-07	DOWN
SUB1	-6.10119	8.14268	34.4067	4.47e-09	1.2e-07	DOWN
AFDN	-5.03599	8.6837	34.3734	4.55e-09	1.22e-07	DOWN
BAIAP2L1	-6.03591	8.13979	34.364	4.57e-09	1.22e-07	DOWN
LOC105371730	-6.71625	8.70871	34.348	4.61e-09	1.23e-07	DOWN
CAPZB	-4.75137	9.72558	34.3268	4.66e-09	1.24e-07	DOWN
KLK6	-6.18235	8.22191	34.2771	4.78e-09	1.27e-07	DOWN
SH3GLB1	-6.42109	8.43949	34.2632	4.81e-09	1.28e-07	DOWN
MPC1	-5.78732	7.90369	34.2163	4.93e-09	1.31e-07	DOWN
SMG7	-6.30842	8.34666	34.1894	5e-09	1.32e-07	DOWN
SPRR1B	-6.49158	12.8633	34.1729	5.04e-09	1.33e-07	DOWN
SLU7	-4.93885	8.68228	34.168	5.06e-09	1.33e-07	DOWN
BACE2	-4.39726	8.79364	34.1152	5.19e-09	1.36e-07	DOWN
COQ10B	-5.99088	8.03477	34.1143	5.2e-09	1.36e-07	DOWN
VPS37B	-6.67726	8.67676	34.1	5.24e-09	1.37e-07	DOWN
TWF1	-6.60829	8.61204	33.9965	5.52e-09	1.44e-07	DOWN
CNDP2	-4.15979	9.08026	33.9866	5.55e-09	1.45e-07	DOWN
USF2	-6.00226	8.10927	33.9853	5.55e-09	1.45e-07	DOWN
MUC20	-4.16433	9.01707	33.9453	5.67e-09	1.47e-07	DOWN
TSC22D2	-5.60507	9.21096	33.9305	5.71e-09	1.48e-07	DOWN
S100A10	-4.22816	10.2758	33.848	5.96e-09	1.54e-07	DOWN
KYNU	-5.06214	8.70808	33.8078	6.08e-09	1.57e-07	DOWN
TMEM127	-7.01537	8.9931	33.7986	6.11e-09	1.58e-07	DOWN
IRAG2	-5.43515	9.04279	33.7711	6.2e-09	1.6e-07	DOWN
IST1	-5.37419	8.99032	33.6892	6.47e-09	1.66e-07	DOWN
CCNC	-6.13734	8.20016	33.6784	6.5e-09	1.67e-07	DOWN
MPZL3	-6.6911	8.68391	33.6783	6.5e-09	1.67e-07	DOWN
FOXA1	-6.18097	8.24463	33.6226	6.69e-09	1.71e-07	DOWN
BAG3	-4.9428	9.48176	33.6157	6.71e-09	1.72e-07	DOWN
TICAM1	-5.17138	8.84408	33.6062	6.75e-09	1.72e-07	DOWN
ARPC1A	-6.63261	8.63287	33.5779	6.85e-09	1.74e-07	DOWN
MACROH2A1	-5.54889	9.2782	33.5414	6.98e-09	1.77e-07	DOWN
ANP32B	-6.51005	8.5248	33.5307	7.01e-09	1.78e-07	DOWN
RASGEF1B	-5.14042	8.78061	33.5143	7.07e-09	1.79e-07	DOWN
GNAS	-4.43075	9.87757	33.4804	7.2e-09	1.82e-07	DOWN
SERTAD2	-5.11208	9.66694	33.4413	7.34e-09	1.86e-07	DOWN
AP3D1	-4.80992	8.56072	33.4216	7.42e-09	1.87e-07	DOWN
CHMP2B	-4.91988	8.62205	33.4204	7.42e-09	1.87e-07	DOWN
TNFRSF1A	-6.00414	8.07001	33.4142	7.45e-09	1.87e-07	DOWN
SH2D3A	-6.11805	8.16186	33.3921	7.53e-09	1.89e-07	DOWN
AK3	-5.96144	8.03939	33.392	7.53e-09	1.89e-07	DOWN
GUCD1	-5.94513	8.035	33.3874	7.55e-09	1.89e-07	DOWN
SLC25A3	-4.26322	8.71214	33.3744	7.6e-09	1.89e-07	DOWN
MTCH1	-6.36403	8.40062	33.3737	7.6e-09	1.89e-07	DOWN
FAM89B	-6.68955	8.69216	33.3728	7.61e-09	1.89e-07	DOWN
EFHD2	-7.00492	8.96484	33.3561	7.67e-09	1.91e-07	DOWN
HSPA1B	-5.53776	11.4154	33.3299	7.78e-09	1.93e-07	DOWN
BLVRB	-4.89258	9.21505	33.3242	7.8e-09	1.93e-07	DOWN
GCOM1	-4.20796	9.10077	33.3121	7.85e-09	1.94e-07	DOWN
ATP5MG	-6.15474	8.2056	33.2569	8.08e-09	1.99e-07	DOWN
CMAS	-5.90066	8.00777	33.2536	8.09e-09	1.99e-07	DOWN
ABRACL	-4.91479	8.66729	33.2059	8.29e-09	2.04e-07	DOWN
RAB31	-5.86859	8.02854	33.1851	8.38e-09	2.06e-07	DOWN
PSME1	-5.93989	8.05636	33.1526	8.52e-09	2.08e-07	DOWN
MAPK8	-6.41457	8.44012	33.1524	8.52e-09	2.08e-07	DOWN
SH3GL1	-6.63575	8.64544	33.1414	8.57e-09	2.09e-07	DOWN
RAB18	-4.46458	8.86385	33.1066	8.72e-09	2.13e-07	DOWN
PABPC1	-4.73019	11.0476	33.0911	8.79e-09	2.14e-07	DOWN
CLTA	-3.5508	9.10734	33.0547	8.96e-09	2.18e-07	DOWN
ANKRD12	-5.22904	8.90139	33.0283	9.08e-09	2.2e-07	DOWN
BRI3	-4.25635	8.72204	33.0249	9.1e-09	2.2e-07	DOWN
GRPEL2	-4.63119	9.61044	32.96	9.41e-09	2.27e-07	DOWN
HEXIM1	-7.08731	9.05776	32.9086	9.66e-09	2.33e-07	DOWN
DYNLT1	-4.92139	8.58741	32.877	9.82e-09	2.37e-07	DOWN
COX7B	-5.94425	8.02076	32.8313	1.01e-08	2.42e-07	DOWN
CRB3	-6.39807	8.43098	32.7794	1.03e-08	2.48e-07	DOWN
YTHDF3	-6.07797	8.15467	32.7666	1.04e-08	2.49e-07	DOWN
RPL7A	-4.69684	8.40261	32.7266	1.06e-08	2.54e-07	DOWN
CCDC186	-4.75654	8.48503	32.6776	1.09e-08	2.6e-07	DOWN
SECISBP2L	-6.86433	8.8653	32.6618	1.1e-08	2.62e-07	DOWN
RNF19B	-5.73517	7.90123	32.6488	1.1e-08	2.63e-07	DOWN
CRYM	-6.47534	8.499	32.6207	1.12e-08	2.66e-07	DOWN
ESRRA	-4.19477	8.69048	32.6147	1.12e-08	2.67e-07	DOWN
PTPA	-6.08511	8.16268	32.5963	1.13e-08	2.69e-07	DOWN
CCNI	-5.24259	8.87841	32.5831	1.14e-08	2.7e-07	DOWN
PEDS1	-5.97899	8.08284	32.5671	1.15e-08	2.72e-07	DOWN
CLDND1	-6.31229	8.35138	32.5661	1.15e-08	2.72e-07	DOWN
CAPZA1	-6.55478	8.57479	32.5651	1.15e-08	2.72e-07	DOWN
RHOT1	-6.13226	8.19757	32.4999	1.19e-08	2.8e-07	DOWN
ATP5F1B	-4.52866	8.31645	32.3448	1.29e-08	3.03e-07	DOWN
ITPRIPL2	-5.29187	9.02673	32.3215	1.31e-08	3.06e-07	DOWN
RAB35	-6.01987	8.07886	32.3199	1.31e-08	3.06e-07	DOWN
NDFIP1	-5.35953	9.10301	32.3177	1.31e-08	3.06e-07	DOWN
AKAP13	-5.83802	8.01272	32.2771	1.34e-08	3.12e-07	DOWN
PCDH1	-4.62227	8.39608	32.2695	1.34e-08	3.13e-07	DOWN
ABTB2	-5.25733	9.00219	32.2541	1.35e-08	3.15e-07	DOWN
BEST1	-6.22925	8.2827	32.2322	1.37e-08	3.18e-07	DOWN
UBB	-4.23893	10.344	32.2305	1.37e-08	3.18e-07	DOWN
SLC25A23	-3.88221	8.74182	32.1977	1.39e-08	3.22e-07	DOWN
C16orf72	-6.57868	8.5951	32.1608	1.42e-08	3.28e-07	DOWN
SRD5A3	-4.80689	8.5144	32.1279	1.44e-08	3.33e-07	DOWN
RIT1	-4.76927	8.45229	32.1146	1.45e-08	3.35e-07	DOWN
ANGPTL4	-6.04033	8.10645	32.0997	1.46e-08	3.37e-07	DOWN
MKRN1	-3.83857	8.77964	32.0832	1.48e-08	3.39e-07	DOWN
SRSF9	-4.65589	8.37273	32.0635	1.49e-08	3.42e-07	DOWN
IRF1	-4.08561	9.73404	31.9809	1.56e-08	3.57e-07	DOWN
IL13RA1	-6.30237	8.3551	31.9555	1.58e-08	3.61e-07	DOWN
TRAM1	-5.75182	7.90548	31.932	1.6e-08	3.65e-07	DOWN
ARFGAP3	-6.02731	8.11772	31.9291	1.6e-08	3.65e-07	DOWN
CST3	-5.39909	9.01883	31.9065	1.62e-08	3.68e-07	DOWN
MORF4L1	-6.08262	8.15701	31.8952	1.63e-08	3.7e-07	DOWN
RAPGEF1	-5.8632	7.97674	31.8907	1.63e-08	3.7e-07	DOWN
H4C8	-5.85846	7.95865	31.835	1.68e-08	3.8e-07	DOWN
NACA	-3.52384	9.40593	31.8327	1.68e-08	3.8e-07	DOWN
RAB11FIP1	-4.95137	9.43654	31.7509	1.75e-08	3.96e-07	DOWN
SMURF1	-6.07397	8.14016	31.7282	1.77e-08	4e-07	DOWN
TRIP6	-4.54605	8.93775	31.7004	1.8e-08	4.05e-07	DOWN
SLMAP	-3.76277	8.63749	31.6599	1.84e-08	4.13e-07	DOWN
EDF1	-4.25196	8.79184	31.6437	1.85e-08	4.16e-07	DOWN
PTPN12	-5.6864	7.79938	31.6154	1.88e-08	4.21e-07	DOWN
ARHGAP32	-5.80991	7.90264	31.5944	1.9e-08	4.25e-07	DOWN
ACAD8	-4.62448	8.41201	31.5943	1.9e-08	4.25e-07	DOWN
CKB	-3.80953	9.22403	31.586	1.91e-08	4.26e-07	DOWN
CDC34	-4.88515	8.56966	31.5652	1.93e-08	4.3e-07	DOWN
ZNF554	-4.07666	8.52706	31.4322	2.07e-08	4.59e-07	DOWN
NDUFA2	-4.42143	8.19761	31.4287	2.07e-08	4.6e-07	DOWN
HNRNPH1	-5.76171	7.90976	31.413	2.09e-08	4.63e-07	DOWN
SPTSSA	-6.59009	8.60778	31.3847	2.12e-08	4.69e-07	DOWN
GSN	-4.50097	8.24896	31.3636	2.14e-08	4.73e-07	DOWN
KDM2A	-5.79526	7.89424	31.3384	2.17e-08	4.79e-07	DOWN
AGFG1	-5.838	7.9383	31.2776	2.24e-08	4.93e-07	DOWN
RHOA	-4.53363	9.84358	31.2701	2.25e-08	4.94e-07	DOWN
ANXA1	-5.31297	12.499	31.2651	2.25e-08	4.95e-07	DOWN
PSMB4	-5.6474	7.817	31.2438	2.28e-08	4.99e-07	DOWN
CCNK	-5.77051	7.91485	31.2399	2.28e-08	5e-07	DOWN
AMOTL2	-6.68631	8.70737	31.2246	2.3e-08	5.03e-07	DOWN
DDR1	-4.32796	9.22541	31.1996	2.33e-08	5.09e-07	DOWN
RBM42	-5.90992	8.00182	31.1906	2.34e-08	5.1e-07	DOWN
CLN8	-5.94294	8.02074	31.1737	2.36e-08	5.14e-07	DOWN
MACO1	-6.25481	8.31038	31.1671	2.37e-08	5.15e-07	DOWN
ATP1B1	-4.35792	10.554	31.1323	2.41e-08	5.24e-07	DOWN
SERP1	-4.10578	9.0696	31.122	2.42e-08	5.25e-07	DOWN
WDR45B	-6.10856	8.1797	31.1209	2.42e-08	5.25e-07	DOWN
MID1IP1	-5.6449	7.79414	31.0859	2.47e-08	5.34e-07	DOWN
KLHL24	-4.99093	8.75071	31.0733	2.48e-08	5.36e-07	DOWN
S100A9	-6.85456	15.8191	31.0577	2.5e-08	5.4e-07	DOWN
CEP135	-4.3094	8.72234	31.051	2.51e-08	5.41e-07	DOWN
TMEM41B	-5.58941	7.75886	30.9797	2.61e-08	5.61e-07	DOWN
DBP	-6.25493	8.3145	30.9602	2.63e-08	5.65e-07	DOWN
YOD1	-5.37021	9.12945	30.9188	2.69e-08	5.77e-07	DOWN
MARCHF5	-6.42645	8.4672	30.8873	2.73e-08	5.85e-07	DOWN
H2BC4	-6.49688	8.53639	30.8529	2.78e-08	5.95e-07	DOWN
SPINT2	-4.28181	8.70486	30.8066	2.85e-08	6.08e-07	DOWN
STAP2	-6.35912	8.40889	30.7956	2.87e-08	6.11e-07	DOWN
CNOT8	-6.36105	8.40935	30.7079	3e-08	6.38e-07	DOWN
LAMTOR5	-4.0559	8.58192	30.6965	3.02e-08	6.41e-07	DOWN
PRR13	-4.8639	8.54534	30.6936	3.02e-08	6.41e-07	DOWN
YME1L1	-4.14315	8.62943	30.6902	3.03e-08	6.41e-07	DOWN
ZNF292	-5.92345	8.01384	30.6881	3.03e-08	6.41e-07	DOWN
ACOX1	-6.22081	8.28621	30.6632	3.07e-08	6.48e-07	DOWN
SPSB3	-6.63249	8.65612	30.6528	3.09e-08	6.51e-07	DOWN
KLF3	-4.08681	8.50418	30.564	3.23e-08	6.81e-07	DOWN
OXR1	-6.09465	8.17717	30.5537	3.25e-08	6.83e-07	DOWN
SASH1	-4.73166	9.07491	30.5475	3.26e-08	6.84e-07	DOWN
SFN	-6.25838	8.32069	30.516	3.31e-08	6.95e-07	DOWN
JMY	-6.38535	8.43554	30.5054	3.33e-08	6.97e-07	DOWN
HEG1	-4.44985	8.17975	30.5003	3.34e-08	6.98e-07	DOWN
BICDL1	-4.98818	8.6584	30.4927	3.35e-08	7e-07	DOWN
SLAIN2	-5.88498	8.00286	30.4828	3.37e-08	7.03e-07	DOWN
MBD2	-6.1638	8.25897	30.4565	3.41e-08	7.11e-07	DOWN
ITGA2	-4.60862	8.32117	30.4232	3.47e-08	7.21e-07	DOWN
PPP1R7	-5.75576	7.93375	30.4216	3.48e-08	7.21e-07	DOWN
EMC3	-3.82803	8.75245	30.421	3.48e-08	7.21e-07	DOWN
PXDC1	-5.83865	7.97418	30.3995	3.52e-08	7.28e-07	DOWN
EMC6	-5.84937	7.98868	30.3602	3.59e-08	7.42e-07	DOWN
CNN2	-4.24514	8.74756	30.3463	3.61e-08	7.46e-07	DOWN
B3GNT5	-4.30582	8.78733	30.2611	3.78e-08	7.79e-07	DOWN
LNX1	-4.13225	9.04492	30.2581	3.78e-08	7.79e-07	DOWN
CLK1	-5.34914	9.12286	30.2295	3.84e-08	7.89e-07	DOWN
ACADM	-5.26611	8.90575	30.2233	3.85e-08	7.91e-07	DOWN
KPNA4	-4.36982	8.18847	30.2111	3.87e-08	7.95e-07	DOWN
ANXA9	-6.03055	8.13144	30.1879	3.92e-08	8.03e-07	DOWN
HNRNPF	-6.39548	8.44366	30.1334	4.03e-08	8.24e-07	DOWN
BICDL2	-5.01849	8.68597	30.1324	4.04e-08	8.24e-07	DOWN
MPZL2	-5.66815	7.81038	30.1188	4.06e-08	8.29e-07	DOWN
ABHD3	-6.65754	8.69005	30.0759	4.15e-08	8.46e-07	DOWN
LSM3	-5.84558	7.99716	29.9865	4.35e-08	8.85e-07	DOWN
SRSF6	-5.62578	7.81464	29.9637	4.4e-08	8.94e-07	DOWN
PDIA4	-5.5486	7.75452	29.9039	4.54e-08	9.21e-07	DOWN
MDM2	-3.40431	9.23524	29.87	4.62e-08	9.36e-07	DOWN
FAM107B	-4.38558	9.42919	29.8674	4.63e-08	9.36e-07	DOWN
RHCG	-6.00762	10.6379	29.8592	4.65e-08	9.38e-07	DOWN
POLR2K	-4.43034	8.27131	29.8462	4.68e-08	9.43e-07	DOWN
SLC45A4	-4.54877	8.29661	29.842	4.69e-08	9.44e-07	DOWN
SP1	-5.55583	7.73668	29.8146	4.75e-08	9.56e-07	DOWN
NABP1	-6.47139	8.51425	29.7467	4.92e-08	9.89e-07	DOWN
EIF2S2	-5.78717	7.91001	29.7065	5.03e-08	1.01e-06	DOWN
CMIP	-6.13524	8.21986	29.6767	5.1e-08	1.02e-06	DOWN
KLF4	-5.16413	8.86261	29.6602	5.15e-08	1.03e-06	DOWN
SKP1	-6.63214	8.67372	29.6506	5.17e-08	1.03e-06	DOWN
PAIP2	-6.12117	8.20369	29.6254	5.24e-08	1.05e-06	DOWN
IK	-6.0356	8.13137	29.5577	5.43e-08	1.08e-06	DOWN
RAD21	-4.82103	8.59743	29.5565	5.43e-08	1.08e-06	DOWN
FSTL1	-6.36139	8.4192	29.5052	5.58e-08	1.11e-06	DOWN
NARF	-5.58274	7.77201	29.4865	5.63e-08	1.12e-06	DOWN
ADNP	-5.56216	7.78655	29.4853	5.63e-08	1.12e-06	DOWN
GALE	-4.69723	8.44001	29.4692	5.68e-08	1.12e-06	DOWN
BTF3	-4.78016	8.48673	29.4595	5.71e-08	1.13e-06	DOWN
PROSER2	-5.79869	7.92695	29.4513	5.73e-08	1.13e-06	DOWN
RPLP2	-4.69203	8.40945	29.4092	5.86e-08	1.16e-06	DOWN
RAB5A	-4.67377	8.41143	29.3667	5.99e-08	1.18e-06	DOWN
SERTAD1	-5.21598	8.87266	29.3538	6.03e-08	1.19e-06	DOWN
WDR26	-4.92884	8.70719	29.3289	6.11e-08	1.2e-06	DOWN
TPRA1	-4.47786	8.22445	29.3123	6.16e-08	1.21e-06	DOWN
RPL31	-3.33037	9.15901	29.3105	6.17e-08	1.21e-06	DOWN
PPP2CA	-6.68263	8.72556	29.2897	6.23e-08	1.22e-06	DOWN
PHLDA2	-6.44139	8.49704	29.2347	6.41e-08	1.25e-06	DOWN
HSPH1	-5.52604	9.15424	29.2331	6.42e-08	1.25e-06	DOWN
KLHDC8B	-4.67475	8.38777	29.205	6.51e-08	1.27e-06	DOWN
OPTN	-3.85538	8.81317	29.2022	6.52e-08	1.27e-06	DOWN
C18orf25	-4.68029	8.47195	29.1689	6.63e-08	1.29e-06	DOWN
CFDP1	-3.9949	8.87019	29.1394	6.74e-08	1.31e-06	DOWN
RAB5C	-6.68321	8.70398	29.0955	6.89e-08	1.33e-06	DOWN
MOB4	-5.69813	7.83871	29.0417	7.08e-08	1.37e-06	DOWN
ARF6	-6.23965	8.31646	29.0194	7.17e-08	1.38e-06	DOWN
COX6A1	-6.11528	8.20298	28.9887	7.28e-08	1.41e-06	DOWN
BTG1	-6.64146	8.66436	28.9501	7.43e-08	1.43e-06	DOWN
YWHAQ	-5.77841	7.92551	28.9373	7.48e-08	1.44e-06	DOWN
ACTG1	-6.11199	14.0728	28.9281	7.51e-08	1.44e-06	DOWN
SDC4	-5.39349	9.17614	28.9133	7.57e-08	1.45e-06	DOWN
CDC37	-5.81031	7.94321	28.9034	7.61e-08	1.46e-06	DOWN
SQOR	-5.71466	7.86417	28.9006	7.62e-08	1.46e-06	DOWN
VCP	-3.88542	8.84308	28.8938	7.65e-08	1.46e-06	DOWN
PDS5A	-5.49638	7.75024	28.838	7.87e-08	1.5e-06	DOWN
PNRC2	-5.01716	8.79957	28.836	7.88e-08	1.5e-06	DOWN
ABI1	-5.22283	8.99998	28.8356	7.88e-08	1.5e-06	DOWN
CAB39	-6.31084	8.37612	28.8355	7.88e-08	1.5e-06	DOWN
PI4KB	-5.75296	7.89691	28.8187	7.95e-08	1.51e-06	DOWN
ITPRIP	-6.39293	8.45065	28.8067	8e-08	1.52e-06	DOWN
PSMB1	-5.89449	8.0252	28.7833	8.09e-08	1.53e-06	DOWN
TC2N	-4.57437	8.29932	28.7623	8.18e-08	1.55e-06	DOWN
GALNT3	-5.67106	7.80292	28.7592	8.2e-08	1.55e-06	DOWN
NECTIN2	-4.31874	8.80208	28.7457	8.25e-08	1.56e-06	DOWN
IFNAR1	-4.83463	8.62809	28.7441	8.26e-08	1.56e-06	DOWN
CHCHD2	-4.85858	8.64648	28.7421	8.27e-08	1.56e-06	DOWN
SPRR3	-6.76954	15.5706	28.7274	8.33e-08	1.57e-06	DOWN
NDFIP2	-4.18881	9.66196	28.7188	8.37e-08	1.57e-06	DOWN
PLAT	-5.9661	9.54426	28.7166	8.38e-08	1.57e-06	DOWN
SREBF1	-5.92769	8.04213	28.6833	8.52e-08	1.6e-06	DOWN
BUD31	-3.87257	8.46609	28.6826	8.53e-08	1.6e-06	DOWN
PFKP	-4.15354	8.57561	28.6457	8.69e-08	1.62e-06	DOWN
LOC105371348	-5.96465	8.07282	28.6233	8.79e-08	1.64e-06	DOWN
GSR	-6.02347	8.13416	28.6055	8.87e-08	1.65e-06	DOWN
CCDC28A	-5.44022	7.63651	28.5983	8.91e-08	1.66e-06	DOWN
CGNL1	-4.81158	8.50934	28.5763	9.01e-08	1.67e-06	DOWN
UBE2R2	-5.38279	9.02068	28.5518	9.12e-08	1.69e-06	DOWN
LPIN1	-3.74043	9.19754	28.5254	9.25e-08	1.72e-06	DOWN
MBOAT2	-4.33113	8.11567	28.5121	9.31e-08	1.72e-06	DOWN
R3HDM4	-4.54487	9.12456	28.4706	9.51e-08	1.76e-06	DOWN
PNN	-6.17348	8.26196	28.4579	9.58e-08	1.77e-06	DOWN
BRD4	-4.44409	8.18168	28.4541	9.59e-08	1.77e-06	DOWN
SESN2	-6.72335	8.76702	28.4425	9.65e-08	1.78e-06	DOWN
FAM83D	-5.9576	8.07346	28.439	9.67e-08	1.78e-06	DOWN
TMEM219	-4.56449	8.28723	28.429	9.72e-08	1.78e-06	DOWN
RAI14	-4.73042	8.47585	28.4288	9.72e-08	1.78e-06	DOWN
GRHL1	-3.77419	9.48473	28.4203	9.76e-08	1.79e-06	DOWN
MTCO1P12	-6.86459	8.88088	28.3606	1.01e-07	1.84e-06	DOWN
GNG5	-5.73612	7.88368	28.3578	1.01e-07	1.84e-06	DOWN
GADD45B	-4.8081	10.7051	28.3471	1.01e-07	1.85e-06	DOWN
HNRNPH2	-6.25426	8.33576	28.3238	1.03e-07	1.87e-06	DOWN
AVPI1	-6.61721	8.66738	28.3203	1.03e-07	1.87e-06	DOWN
IER2	-6.32541	9.86495	28.3202	1.03e-07	1.87e-06	DOWN
SERINC1	-3.46085	8.88326	28.3041	1.04e-07	1.88e-06	DOWN
RAB1B	-4.83193	8.5656	28.2074	1.09e-07	1.98e-06	DOWN
VSIR	-6.20708	8.29431	28.2074	1.09e-07	1.98e-06	DOWN
TMC5	-4.88702	8.57857	28.196	1.1e-07	1.99e-06	DOWN
ARPC4	-6.27425	8.34654	28.1735	1.11e-07	2.01e-06	DOWN
LARP4B	-5.59868	7.80276	28.1597	1.12e-07	2.02e-06	DOWN
CNN3	-6.65141	8.68748	28.1329	1.13e-07	2.04e-06	DOWN
ATG9B	-4.97922	8.77128	28.108	1.15e-07	2.07e-06	DOWN
JPT1	-6.07274	8.1749	28.1044	1.15e-07	2.07e-06	DOWN
RBM10	-6.3145	8.39595	28.0958	1.15e-07	2.08e-06	DOWN
TRAF4	-6.53241	8.59299	28.0878	1.16e-07	2.08e-06	DOWN
PLEKHA2	-5.7074	7.91067	28.0826	1.16e-07	2.09e-06	DOWN
IGFBP3	-6.06546	8.17259	28.0497	1.18e-07	2.12e-06	DOWN
GUK1	-4.81573	8.61071	28.0372	1.19e-07	2.13e-06	DOWN
CD164	-3.99645	9.33502	27.997	1.22e-07	2.17e-06	DOWN
FAM3D	-6.66682	8.71514	27.9966	1.22e-07	2.17e-06	DOWN
KRT80	-5.04695	9.66395	27.9709	1.23e-07	2.2e-06	DOWN
SRSF5	-6.66	8.7234	27.9652	1.24e-07	2.2e-06	DOWN
ZDHHC5	-5.86508	7.98849	27.9315	1.26e-07	2.24e-06	DOWN
HIGD1A	-6.55228	8.56419	27.9259	1.26e-07	2.24e-06	DOWN
CD2AP	-5.82173	7.96208	27.894	1.28e-07	2.27e-06	DOWN
TUFT1	-5.24733	8.91407	27.8897	1.28e-07	2.27e-06	DOWN
PPP1R15B	-6.22289	8.31315	27.8886	1.29e-07	2.27e-06	DOWN
SH3TC1	-5.73235	7.88196	27.8802	1.29e-07	2.28e-06	DOWN
TRIM16	-4.50028	8.26756	27.801	1.34e-07	2.37e-06	DOWN
TOX4	-5.54573	7.72614	27.7901	1.35e-07	2.38e-06	DOWN
KRT4	-7.19048	9.16102	27.7475	1.38e-07	2.43e-06	DOWN
NPC1	-4.42337	8.24336	27.7435	1.39e-07	2.44e-06	DOWN
H3-3B	-4.58661	11.9693	27.6808	1.43e-07	2.51e-06	DOWN
PTMA	-4.64773	9.07867	27.663	1.44e-07	2.53e-06	DOWN
GSKIP	-4.51316	8.33207	27.6569	1.45e-07	2.54e-06	DOWN
COX8A	-4.26353	8.75958	27.6513	1.45e-07	2.54e-06	DOWN
SAP30BP	-5.46912	7.68078	27.5018	1.57e-07	2.74e-06	DOWN
ARHGEF18	-5.44266	7.64593	27.4974	1.57e-07	2.75e-06	DOWN
UQCR11	-3.99557	8.51163	27.4933	1.58e-07	2.75e-06	DOWN
VAT1	-4.18514	8.04033	27.429	1.63e-07	2.84e-06	DOWN
PADI1	-4.38101	8.90624	27.4194	1.64e-07	2.85e-06	DOWN
POLDIP3	-5.80284	7.93706	27.4099	1.65e-07	2.86e-06	DOWN
SH3PXD2B	-4.02901	7.98062	27.3981	1.66e-07	2.88e-06	DOWN
USP53	-4.77469	8.51892	27.3251	1.72e-07	2.98e-06	DOWN
DNAJB6	-4.2831	8.77975	27.2617	1.78e-07	3.08e-06	DOWN
GPAT3	-5.79854	7.95903	27.2579	1.78e-07	3.08e-06	DOWN
H1-10	-5.69109	7.85108	27.2363	1.8e-07	3.11e-06	DOWN
ABCG1	-3.61788	8.57815	27.2357	1.8e-07	3.11e-06	DOWN
CTTNBP2NL	-4.85299	8.55315	27.1993	1.84e-07	3.16e-06	DOWN
ARID1A	-4.29199	8.06563	27.156	1.88e-07	3.23e-06	DOWN
MBP	-3.91326	8.862	27.1476	1.88e-07	3.24e-06	DOWN
UBL5	-4.23728	9.0883	27.0734	1.96e-07	3.37e-06	DOWN
NCOR2	-5.90559	8.04564	27.0494	1.98e-07	3.4e-06	DOWN
SLC66A2	-5.95409	8.07975	27.0447	1.99e-07	3.41e-06	DOWN
AKIRIN2	-5.61381	7.80158	27.0334	2e-07	3.42e-06	DOWN
PLSCR1	-4.08551	9.21594	27.0293	2e-07	3.43e-06	DOWN
INSIG1	-5.5449	7.73141	27.024	2.01e-07	3.43e-06	DOWN
ITGB4	-5.49463	7.72167	27.022	2.01e-07	3.43e-06	DOWN
TBL1XR1	-5.80243	7.94638	26.9978	2.04e-07	3.47e-06	DOWN
B3GALT5	-4.07895	9.63517	26.9587	2.08e-07	3.54e-06	DOWN
ARPC5	-4.82726	8.56874	26.9496	2.09e-07	3.55e-06	DOWN
ATP5PF	-5.90175	8.0431	26.9492	2.09e-07	3.55e-06	DOWN
TPD52L2	-5.20616	8.87762	26.9349	2.1e-07	3.57e-06	DOWN
TPI1	-4.74273	9.6484	26.9035	2.14e-07	3.62e-06	DOWN
PTK6	-4.9216	8.65706	26.8859	2.16e-07	3.65e-06	DOWN
ZNF91	-3.67758	8.21919	26.884	2.16e-07	3.65e-06	DOWN
DCUN1D1	-5.39297	7.65239	26.8746	2.17e-07	3.67e-06	DOWN
HMG20B	-4.16046	7.99891	26.8678	2.18e-07	3.67e-06	DOWN
PDCD10	-5.5767	7.73598	26.8597	2.19e-07	3.69e-06	DOWN
MAP2K3	-6.67361	8.73724	26.8457	2.2e-07	3.71e-06	DOWN
UBE2J1	-5.72734	7.88504	26.8132	2.24e-07	3.77e-06	DOWN
DNAJA4	-5.02619	9.55151	26.7981	2.26e-07	3.79e-06	DOWN
VGLL1	-5.24464	8.90541	26.7955	2.26e-07	3.79e-06	DOWN
LRRC8A	-5.65309	7.83029	26.7904	2.27e-07	3.8e-06	DOWN
PAPOLA	-5.19659	8.85987	26.7788	2.28e-07	3.82e-06	DOWN
ETV6	-4.25897	8.13254	26.7635	2.3e-07	3.84e-06	DOWN
KCNK1	-4.23201	8.67622	26.741	2.33e-07	3.88e-06	DOWN
UBE2W	-5.80493	7.96765	26.739	2.33e-07	3.88e-06	DOWN
PDLIM1	-5.80697	7.94812	26.6966	2.38e-07	3.97e-06	DOWN
PLEKHA1	-4.20775	8.1083	26.6844	2.4e-07	3.99e-06	DOWN
TCHP	-6.11761	8.2237	26.6563	2.43e-07	4.04e-06	DOWN
PLS1	-3.79221	8.34611	26.653	2.43e-07	4.04e-06	DOWN
CRYAB	-3.8302	9.06503	26.6214	2.47e-07	4.1e-06	DOWN
RABGAP1L	-4.26834	8.80442	26.6137	2.48e-07	4.12e-06	DOWN
CACUL1	-4.12286	8.58013	26.5523	2.56e-07	4.24e-06	DOWN
HNRNPC	-4.59439	9.08258	26.5424	2.58e-07	4.26e-06	DOWN
CDCP1	-5.12214	8.84881	26.5228	2.6e-07	4.3e-06	DOWN
TRIM2	-4.97744	8.70313	26.51	2.62e-07	4.32e-06	DOWN
ZFP91	-5.28203	7.56467	26.4933	2.64e-07	4.35e-06	DOWN
TRIM25	-5.64134	7.82899	26.4932	2.64e-07	4.35e-06	DOWN
B2M	-5.46531	14.2853	26.4919	2.65e-07	4.35e-06	DOWN
VAMP8	-4.17134	8.739	26.4633	2.69e-07	4.41e-06	DOWN
NCK2	-5.11598	8.78597	26.4545	2.7e-07	4.42e-06	DOWN
FHL2	-4.9902	8.72233	26.4461	2.71e-07	4.44e-06	DOWN
PHLDA3	-6.09886	8.21382	26.4238	2.74e-07	4.49e-06	DOWN
SYNCRIP	-5.69569	7.85539	26.4109	2.76e-07	4.51e-06	DOWN
NBR1	-3.89241	9.30056	26.3759	2.81e-07	4.59e-06	DOWN
DUSP1	-5.49323	11.0718	26.371	2.82e-07	4.59e-06	DOWN
SF3B1	-3.9469	8.47668	26.3591	2.83e-07	4.62e-06	DOWN
IL6ST	-6.1335	8.2505	26.3402	2.86e-07	4.65e-06	DOWN
PRXL2B	-5.71136	7.89464	26.3398	2.86e-07	4.65e-06	DOWN
MT1E	-7.36358	9.35069	26.3158	2.9e-07	4.71e-06	DOWN
SREK1IP1	-3.96545	8.8253	26.3105	2.91e-07	4.71e-06	DOWN
EIF3H	-4.67301	8.49421	26.2973	2.93e-07	4.74e-06	DOWN
SPTAN1	-3.96474	8.42791	26.2954	2.93e-07	4.74e-06	DOWN
EIF4A2	-4.89442	8.70227	26.2897	2.94e-07	4.75e-06	DOWN
NEDD4L	-4.94104	8.63453	26.2796	2.95e-07	4.77e-06	DOWN
FAM32A	-6.10894	8.22912	26.2504	3e-07	4.84e-06	DOWN
ZNF83	-4.85535	8.561	26.2445	3.01e-07	4.85e-06	DOWN
ZMYND8	-4.76191	8.47882	26.2408	3.01e-07	4.85e-06	DOWN
BBC3	-5.7207	7.93707	26.2104	3.06e-07	4.92e-06	DOWN
HNRNPK	-4.35547	8.79036	26.2093	3.06e-07	4.92e-06	DOWN
ANKS1A	-5.72618	7.88253	26.2076	3.07e-07	4.92e-06	DOWN
ATP5MF	-5.9754	8.11014	26.2068	3.07e-07	4.92e-06	DOWN
YWHAB	-4.05032	8.52372	26.1977	3.08e-07	4.93e-06	DOWN
IL1RAP	-4.42765	8.19068	26.1769	3.12e-07	4.98e-06	DOWN
NONO	-4.14768	7.98681	26.1697	3.13e-07	4.99e-06	DOWN
NT5C3A	-6.13886	8.25883	26.1283	3.19e-07	5.1e-06	DOWN
SCNN1A	-3.89241	8.787	26.1195	3.21e-07	5.11e-06	DOWN
CPA4	-6.28325	8.38273	26.1175	3.21e-07	5.11e-06	DOWN
RPS11	-3.0771	9.23691	26.1141	3.22e-07	5.12e-06	DOWN
ZNF706	-5.70489	7.89326	26.1033	3.24e-07	5.14e-06	DOWN
IFI44	-6.19873	8.30759	26.0989	3.24e-07	5.15e-06	DOWN
TEAD1	-5.02679	8.71593	26.0948	3.25e-07	5.15e-06	DOWN
PPP2CB	-5.68921	7.87734	26.0895	3.26e-07	5.16e-06	DOWN
OFD1	-5.46663	7.77492	26.0842	3.27e-07	5.17e-06	DOWN
TMA7	-4.76215	8.51678	26.0744	3.29e-07	5.19e-06	DOWN
DUSP10	-4.81497	8.63389	26.0682	3.3e-07	5.2e-06	DOWN
PPCS	-5.66426	7.84201	26.0485	3.33e-07	5.24e-06	DOWN
BAHD1	-5.47541	7.72779	26.0483	3.33e-07	5.24e-06	DOWN
TBC1D15	-4.39075	8.22818	26.0438	3.34e-07	5.25e-06	DOWN
CLIC3	-5.08742	8.9049	26.0079	3.4e-07	5.34e-06	DOWN
ACSL3	-5.78858	7.94333	25.9573	3.49e-07	5.48e-06	DOWN
N4BP1	-5.06858	8.75909	25.9511	3.5e-07	5.49e-06	DOWN
ACTN4	-4.5558	9.51484	25.9464	3.51e-07	5.5e-06	DOWN
TSG101	-4.79107	8.5096	25.8972	3.6e-07	5.64e-06	DOWN
NFKBIZ	-6.61417	8.68357	25.8859	3.62e-07	5.66e-06	DOWN
RETREG2	-5.63826	7.82084	25.8744	3.64e-07	5.69e-06	DOWN
CHCHD1	-5.56893	7.76705	25.8386	3.71e-07	5.79e-06	DOWN
PSEN1	-4.01543	8.03397	25.8359	3.72e-07	5.79e-06	DOWN
ABLIM3	-5.56245	7.78254	25.8252	3.74e-07	5.82e-06	DOWN
HDAC7	-6.17689	8.29499	25.8208	3.75e-07	5.83e-06	DOWN
SCAMP2	-5.92346	8.06786	25.814	3.76e-07	5.84e-06	DOWN
SH3BP1	-5.49036	7.6985	25.8085	3.77e-07	5.85e-06	DOWN
MGAT4B	-4.47364	8.31301	25.8023	3.78e-07	5.86e-06	DOWN
SPATS2L	-3.17059	8.97142	25.7873	3.81e-07	5.9e-06	DOWN
PCMTD1	-5.51871	7.73781	25.7847	3.82e-07	5.9e-06	DOWN
OSER1	-4.81874	8.57448	25.7727	3.84e-07	5.93e-06	DOWN
RNF141	-4.29309	8.7032	25.7595	3.87e-07	5.97e-06	DOWN
LIMCH1	-4.0871	7.91043	25.7575	3.87e-07	5.97e-06	DOWN
ERV3-1-ZNF117	-5.89956	8.05032	25.7207	3.95e-07	6.08e-06	DOWN
NFKBIE	-5.31757	7.65101	25.7174	3.95e-07	6.08e-06	DOWN
KMT2E	-3.83175	8.38053	25.6956	4e-07	6.14e-06	DOWN
ELK3	-5.77436	7.93471	25.6907	4.01e-07	6.15e-06	DOWN
PDCD4	-5.55068	7.76561	25.6755	4.04e-07	6.19e-06	DOWN
LRATD2	-4.42637	8.22234	25.6752	4.04e-07	6.19e-06	DOWN
PTBP1	-4.12638	7.9946	25.6662	4.06e-07	6.21e-06	DOWN
CUL3	-4.66224	8.39426	25.6396	4.12e-07	6.29e-06	DOWN
MEIS2	-5.77453	7.97822	25.6229	4.15e-07	6.34e-06	DOWN
PDCD6IP	-6.8114	8.8929	25.6041	4.19e-07	6.4e-06	DOWN
GTPBP1	-4.0928	7.9417	25.5609	4.29e-07	6.53e-06	DOWN
SLC20A1	-3.80446	8.3229	25.5541	4.3e-07	6.55e-06	DOWN
GLMP	-5.27183	7.60173	25.5183	4.38e-07	6.67e-06	DOWN
FLII	-3.66142	8.19417	25.5162	4.39e-07	6.67e-06	DOWN
TINCR	-3.84669	8.32794	25.4678	4.5e-07	6.83e-06	DOWN
NAMPT	-5.15085	10.2116	25.4668	4.5e-07	6.83e-06	DOWN
SEC31A	-4.75723	8.52016	25.4467	4.55e-07	6.88e-06	DOWN
GRN	-4.23398	8.78294	25.4461	4.55e-07	6.88e-06	DOWN
PPP2R5C	-3.82496	8.34376	25.4325	4.58e-07	6.93e-06	DOWN
BRWD1	-6.01671	8.15186	25.4144	4.62e-07	6.98e-06	DOWN
VPS26A	-6.32754	8.41703	25.3973	4.67e-07	7.04e-06	DOWN
TAP1	-5.09235	8.91199	25.3949	4.67e-07	7.04e-06	DOWN
NFKB2	-4.44637	8.22907	25.3667	4.74e-07	7.14e-06	DOWN
POLR2J	-5.66256	7.86403	25.3423	4.8e-07	7.22e-06	DOWN
GPR87	-5.62565	7.81885	25.3029	4.9e-07	7.36e-06	DOWN
BATF	-5.66858	7.87214	25.2649	5e-07	7.5e-06	DOWN
TSPAN14	-4.20699	8.62943	25.2435	5.05e-07	7.58e-06	DOWN
PHACTR2	-4.73113	8.49741	25.2319	5.08e-07	7.62e-06	DOWN
SSR3	-6.17172	8.29675	25.2103	5.14e-07	7.69e-06	DOWN
GPCPD1	-4.3787	8.81658	25.1836	5.21e-07	7.79e-06	DOWN
DGAT2	-4.0869	7.95873	25.1806	5.22e-07	7.8e-06	DOWN
ATF4	-6.39125	8.46726	25.178	5.23e-07	7.8e-06	DOWN
VPS28	-4.30954	8.13972	25.1677	5.26e-07	7.83e-06	DOWN
RPS16	-3.56417	9.07142	25.1513	5.3e-07	7.89e-06	DOWN
SLC12A6	-3.7589	9.06565	25.1242	5.38e-07	8e-06	DOWN
ATP6V1F	-3.51955	8.75208	25.0818	5.49e-07	8.16e-06	DOWN
CYP4B1	-5.65403	7.84086	25.0808	5.5e-07	8.16e-06	DOWN
ZBTB7A	-3.10638	9.30288	25.0681	5.53e-07	8.21e-06	DOWN
SF3B5	-5.42143	7.75716	25.0593	5.56e-07	8.23e-06	DOWN
TP53BP2	-5.0117	8.70922	25.0577	5.56e-07	8.23e-06	DOWN
MPRIP	-3.3736	9.20289	25.0336	5.63e-07	8.33e-06	DOWN
EIF1AX	-5.77415	7.95267	25.0283	5.65e-07	8.34e-06	DOWN
NCKAP1	-3.86549	8.35923	25.0177	5.68e-07	8.38e-06	DOWN
NAT1	-5.56425	7.76197	25.0021	5.73e-07	8.44e-06	DOWN
NCOA3	-4.06654	7.89938	24.9926	5.76e-07	8.47e-06	DOWN
ADI1	-5.40063	7.71117	24.9922	5.76e-07	8.47e-06	DOWN
TRIB1	-6.16934	8.28394	24.9567	5.86e-07	8.62e-06	DOWN
RPL18	-3.16299	9.09835	24.9511	5.88e-07	8.63e-06	DOWN
ZNF555	-4.42599	8.19784	24.9348	5.93e-07	8.7e-06	DOWN
POLR1D	-5.53339	7.73774	24.9256	5.96e-07	8.73e-06	DOWN
ITGB8	-4.39326	9.02876	24.9235	5.97e-07	8.73e-06	DOWN
SOD2	-4.15886	9.20209	24.9143	5.99e-07	8.76e-06	DOWN
MCFD2	-5.62257	7.82126	24.9113	6e-07	8.77e-06	DOWN
DDX23	-5.15863	7.48193	24.9058	6.02e-07	8.78e-06	DOWN
UACA	-4.26806	8.14705	24.9043	6.02e-07	8.78e-06	DOWN
HNRNPR	-5.21626	7.4907	24.8977	6.05e-07	8.81e-06	DOWN
CCDC88B	-5.5715	7.81309	24.8847	6.09e-07	8.85e-06	DOWN
ZNF101	-5.39888	7.69321	24.8842	6.09e-07	8.85e-06	DOWN
CALM3	-4.70144	8.53712	24.8733	6.12e-07	8.89e-06	DOWN
KCTD5	-4.15144	7.9807	24.8715	6.13e-07	8.89e-06	DOWN
SPINK7	-5.15167	8.99687	24.8683	6.14e-07	8.9e-06	DOWN
KMT5B	-5.37409	7.61237	24.863	6.16e-07	8.91e-06	DOWN
TPRG1L	-5.31162	7.64237	24.8593	6.17e-07	8.92e-06	DOWN
HOOK3	-4.41722	8.22348	24.8515	6.19e-07	8.95e-06	DOWN
INF2	-5.70885	7.89497	24.8494	6.2e-07	8.95e-06	DOWN
ZYX	-4.28765	8.08084	24.8456	6.21e-07	8.96e-06	DOWN
UBE2K	-4.81075	8.53105	24.8421	6.22e-07	8.97e-06	DOWN
GHITM	-6.06119	8.19826	24.8403	6.23e-07	8.97e-06	DOWN
NFE2L2	-3.54752	8.56581	24.8307	6.26e-07	9e-06	DOWN
KIDINS220	-5.34942	7.595	24.8286	6.27e-07	9e-06	DOWN
TMEM87B	-5.64418	7.84738	24.823	6.28e-07	9.02e-06	DOWN
LMO2	-5.64919	7.86607	24.8185	6.3e-07	9.03e-06	DOWN
SPCS3	-5.43271	7.66492	24.8121	6.32e-07	9.05e-06	DOWN
NDUFB4	-3.61567	8.60438	24.7795	6.43e-07	9.2e-06	DOWN
MCU	-5.51558	7.74028	24.7746	6.44e-07	9.21e-06	DOWN
CYSRT1	-6.55696	8.62469	24.7677	6.47e-07	9.24e-06	DOWN
FAU	-4.32713	8.80732	24.7622	6.49e-07	9.25e-06	DOWN
ENPP4	-5.70937	7.89175	24.7537	6.51e-07	9.29e-06	DOWN
HIVEP2	-4.64559	8.42122	24.7477	6.53e-07	9.31e-06	DOWN
MEA1	-5.5764	7.78869	24.7115	6.66e-07	9.47e-06	DOWN
BCL3	-4.73833	8.5765	24.7033	6.69e-07	9.5e-06	DOWN
TRIR	-3.74359	8.83748	24.6869	6.74e-07	9.58e-06	DOWN
UBE2L3	-5.18402	7.52583	24.6722	6.8e-07	9.64e-06	DOWN
ASAP2	-4.48352	8.28142	24.6581	6.85e-07	9.7e-06	DOWN
KTN1	-3.88338	8.46237	24.647	6.89e-07	9.75e-06	DOWN
MYL12B	-4.01822	9.49831	24.6306	6.94e-07	9.82e-06	DOWN
B3GNT3	-5.47815	7.71007	24.5856	7.11e-07	1e-05	DOWN
ZNF644	-5.30068	7.57076	24.5655	7.18e-07	1.01e-05	DOWN
PPP2R2A	-3.59594	8.15221	24.5486	7.25e-07	1.02e-05	DOWN
TMEM248	-4.05812	7.89395	24.5277	7.32e-07	1.03e-05	DOWN
CLDN1	-5.80655	7.98525	24.5222	7.35e-07	1.03e-05	DOWN
PRRC2C	-4.05104	9.14201	24.5142	7.38e-07	1.04e-05	DOWN
PLAC8	-3.46031	8.07538	24.5141	7.38e-07	1.04e-05	DOWN
AGFG2	-4.12797	9.08141	24.5054	7.41e-07	1.04e-05	DOWN
RPL15	-3.22924	9.51785	24.4709	7.54e-07	1.06e-05	DOWN
ZFP36L2	-5.14042	8.97948	24.4685	7.55e-07	1.06e-05	DOWN
RHOG	-5.47668	7.71744	24.4423	7.66e-07	1.07e-05	DOWN
EHD1	-4.58278	8.9427	24.3886	7.87e-07	1.1e-05	DOWN
CHD2	-3.74423	8.28348	24.3693	7.95e-07	1.11e-05	DOWN
SNRPB2	-5.4291	7.73493	24.3527	8.02e-07	1.12e-05	DOWN
KEAP1	-5.1857	7.47464	24.3397	8.08e-07	1.13e-05	DOWN
FBXW11	-5.62747	7.82316	24.334	8.1e-07	1.13e-05	DOWN
ANAPC11	-5.16278	7.44763	24.2955	8.26e-07	1.15e-05	DOWN
UQCR10	-4.4935	8.25675	24.2866	8.3e-07	1.15e-05	DOWN
UBE2A	-4.13163	7.95465	24.2819	8.32e-07	1.16e-05	DOWN
GRIK1-AS2	-5.74526	7.92787	24.2783	8.34e-07	1.16e-05	DOWN
ZNF185	-4.1007	8.66622	24.2713	8.37e-07	1.16e-05	DOWN
HM13	-4.05912	7.94339	24.2669	8.39e-07	1.16e-05	DOWN
ASS1	-3.32462	8.91792	24.2612	8.41e-07	1.16e-05	DOWN
ITPRID2	-6.08061	8.21765	24.256	8.43e-07	1.17e-05	DOWN
RPL27	-3.27967	8.58905	24.2545	8.44e-07	1.17e-05	DOWN
GGA1	-4.23235	8.09044	24.195	8.71e-07	1.2e-05	DOWN
OVOL1	-6.05505	8.19971	24.19	8.73e-07	1.2e-05	DOWN
TXNDC17	-4.92465	8.66476	24.1885	8.74e-07	1.2e-05	DOWN
ARL4C	-4.81048	8.65461	24.1698	8.82e-07	1.21e-05	DOWN
HK2	-3.93876	7.82552	24.1414	8.95e-07	1.23e-05	DOWN
PHF13	-5.10607	7.41738	24.1401	8.96e-07	1.23e-05	DOWN
VCL	-5.18449	7.48942	24.1342	8.99e-07	1.23e-05	DOWN
PLPP2	-4.40097	8.21728	24.1319	9e-07	1.23e-05	DOWN
PRKCD	-5.46211	7.71779	24.1267	9.02e-07	1.24e-05	DOWN
SQSTM1	-4.76038	11.9802	24.1249	9.03e-07	1.24e-05	DOWN
ATP6V1D	-4.62961	8.41355	24.1184	9.06e-07	1.24e-05	DOWN
THOP1	-4.3734	8.85828	24.1158	9.07e-07	1.24e-05	DOWN
OAS2	-6.10343	8.24244	24.1072	9.11e-07	1.24e-05	DOWN
MFSD14B	-5.4938	7.7378	24.0918	9.18e-07	1.25e-05	DOWN
EIF3G	-5.15357	7.48852	24.0755	9.26e-07	1.26e-05	DOWN
AGR2	-6.34408	8.43641	24.0479	9.4e-07	1.28e-05	DOWN
FTSJ1	-5.94076	8.10891	24.0455	9.41e-07	1.28e-05	DOWN
IFI16	-3.83755	8.33127	24.0437	9.42e-07	1.28e-05	DOWN
MYEOV	-5.81002	7.99144	24.0269	9.5e-07	1.29e-05	DOWN
GBP1	-4.84281	8.58951	23.999	9.64e-07	1.31e-05	DOWN
STXBP2	-3.85672	7.75629	23.9823	9.72e-07	1.32e-05	DOWN
FNBP1L	-5.54962	7.76529	23.9665	9.8e-07	1.33e-05	DOWN
BNIPL	-5.70906	7.90376	23.9634	9.82e-07	1.33e-05	DOWN
UBQLN1	-5.35835	7.60211	23.9437	9.92e-07	1.34e-05	DOWN
BNIP3L	-3.49093	8.50015	23.9329	9.98e-07	1.35e-05	DOWN
NRBP1	-4.75633	8.5326	23.9254	1e-06	1.35e-05	DOWN
LINC01503	-5.33919	7.61335	23.9084	1.01e-06	1.36e-05	DOWN
ZDHHC13	-5.36382	7.70989	23.9033	1.01e-06	1.36e-05	DOWN
TMCC1	-5.17867	7.52701	23.893	1.02e-06	1.37e-05	DOWN
KDM3A	-5.28152	7.58235	23.8913	1.02e-06	1.37e-05	DOWN
ATP6V0D1	-4.70237	8.55286	23.865	1.03e-06	1.39e-05	DOWN
RASEF	-5.57677	7.84052	23.8548	1.04e-06	1.39e-05	DOWN
ZSWIM4	-6.43525	8.53686	23.8522	1.04e-06	1.39e-05	DOWN
ARIH1	-4.22038	8.05794	23.8496	1.04e-06	1.39e-05	DOWN
TMPO	-5.43392	7.68498	23.8297	1.05e-06	1.41e-05	DOWN
MED13	-3.91476	7.79171	23.8275	1.05e-06	1.41e-05	DOWN
HDAC2	-5.69777	7.90646	23.8264	1.05e-06	1.41e-05	DOWN
FZR1	-5.28383	7.59637	23.8049	1.07e-06	1.42e-05	DOWN
CPEB4	-3.71274	9.00147	23.8003	1.07e-06	1.42e-05	DOWN
DIPK2A	-5.18617	7.50527	23.7925	1.07e-06	1.43e-05	DOWN
TXNDC9	-5.2137	7.52165	23.7866	1.08e-06	1.43e-05	DOWN
NDUFV2	-5.50804	7.72747	23.7809	1.08e-06	1.43e-05	DOWN
HNRNPA0	-5.58263	7.81279	23.7686	1.09e-06	1.44e-05	DOWN
TM2D2	-5.90182	8.07429	23.7496	1.1e-06	1.46e-05	DOWN
MYLIP	-5.61953	7.82635	23.733	1.11e-06	1.47e-05	DOWN
AP2S1	-4.39143	8.27725	23.7194	1.11e-06	1.48e-05	DOWN
RALY	-4.97903	8.69518	23.6923	1.13e-06	1.5e-05	DOWN
RAB21	-4.29498	8.71189	23.6629	1.15e-06	1.52e-05	DOWN
VPS29	-5.21851	7.56736	23.6276	1.17e-06	1.54e-05	DOWN
TRNAU1AP	-4.2804	8.13893	23.6014	1.19e-06	1.56e-05	DOWN
REEP3	-5.31051	7.55058	23.593	1.19e-06	1.57e-05	DOWN
TFF1	-5.97574	8.12712	23.5891	1.19e-06	1.57e-05	DOWN
IL23A	-5.83249	8.01393	23.5727	1.2e-06	1.58e-05	DOWN
BCAR1	-4.07741	7.92708	23.5646	1.21e-06	1.59e-05	DOWN
RER1	-6.09238	8.25665	23.5371	1.23e-06	1.61e-05	DOWN
KCTD9	-5.13523	7.5023	23.5368	1.23e-06	1.61e-05	DOWN
ARL8A	-4.15947	7.97206	23.5303	1.23e-06	1.61e-05	DOWN
IFI35	-5.66517	7.8845	23.5134	1.24e-06	1.62e-05	DOWN
NR1D2	-6.13628	8.29638	23.5131	1.24e-06	1.62e-05	DOWN
BECN1	-3.81761	7.78091	23.504	1.25e-06	1.63e-05	DOWN
KARS1	-5.33017	7.62806	23.4922	1.25e-06	1.64e-05	DOWN
HSBP1L1	-4.55292	8.31502	23.4847	1.26e-06	1.64e-05	DOWN
UBE2J2	-5.24061	7.53947	23.4831	1.26e-06	1.64e-05	DOWN
CALCOCO1	-5.4329	7.73464	23.4793	1.26e-06	1.65e-05	DOWN
RELA	-4.36459	8.1496	23.4744	1.27e-06	1.65e-05	DOWN
GM2A	-4.19368	8.65653	23.4708	1.27e-06	1.65e-05	DOWN
PRELID1	-5.77816	7.97071	23.4604	1.28e-06	1.66e-05	DOWN
MAT2B	-5.70332	7.90722	23.4009	1.32e-06	1.71e-05	DOWN
PPIG	-4.19797	8.07672	23.4	1.32e-06	1.71e-05	DOWN
NDUFA11	-3.97795	7.90942	23.3957	1.32e-06	1.71e-05	DOWN
FBXW5	-5.35261	7.61149	23.3873	1.32e-06	1.72e-05	DOWN
SKIL	-4.40774	8.22558	23.3814	1.33e-06	1.72e-05	DOWN
RPL32	-2.97063	8.63034	23.3553	1.35e-06	1.74e-05	DOWN
ETF1	-5.57415	7.78936	23.3514	1.35e-06	1.74e-05	DOWN
CREBBP	-4.02789	7.86629	23.3296	1.36e-06	1.76e-05	DOWN
EZR	-4.89776	10.1638	23.3135	1.38e-06	1.77e-05	DOWN
ZNF217	-4.83726	8.55146	23.3067	1.38e-06	1.78e-05	DOWN
PRDM2	-4.16254	8.01017	23.2964	1.39e-06	1.79e-05	DOWN
CFLAR	-3.56157	8.81067	23.2955	1.39e-06	1.79e-05	DOWN
S100A14	-5.68619	7.89419	23.2856	1.4e-06	1.79e-05	DOWN
SF1	-5.32563	7.65691	23.2731	1.41e-06	1.8e-05	DOWN
PGAP6	-5.36198	7.6246	23.2726	1.41e-06	1.8e-05	DOWN
MOB1A	-4.33324	8.15772	23.2718	1.41e-06	1.8e-05	DOWN
WAC	-3.6449	8.16166	23.2621	1.41e-06	1.81e-05	DOWN
PAPSS2	-6.77239	8.87259	23.2543	1.42e-06	1.82e-05	DOWN
IRF7	-5.71347	7.9182	23.2477	1.42e-06	1.82e-05	DOWN
SDHAP2	-5.06697	7.46675	23.246	1.43e-06	1.82e-05	DOWN
IVL	-3.8485	8.48894	23.2438	1.43e-06	1.82e-05	DOWN
TNPO1	-5.3075	7.61137	23.2424	1.43e-06	1.82e-05	DOWN
JUN	-8.13234	10.0757	23.2367	1.43e-06	1.82e-05	DOWN
FAM174B	-5.07376	7.45401	23.2348	1.43e-06	1.82e-05	DOWN
DAPK3	-5.14563	7.54467	23.2308	1.44e-06	1.83e-05	DOWN
HMGN1	-4.16031	8.70132	23.193	1.47e-06	1.86e-05	DOWN
MED25	-4.40583	8.1894	23.1678	1.48e-06	1.88e-05	DOWN
TRIP4	-5.09233	7.44939	23.1465	1.5e-06	1.9e-05	DOWN
IDH2	-3.4051	8.02597	23.1378	1.51e-06	1.91e-05	DOWN
KAT2B	-5.31232	7.59933	23.1327	1.51e-06	1.91e-05	DOWN
NFKB1	-5.05789	7.47966	23.0893	1.55e-06	1.96e-05	DOWN
AP2M1	-3.27948	8.3721	23.0691	1.56e-06	1.98e-05	DOWN
NAA38	-5.25728	7.57789	23.0523	1.58e-06	1.99e-05	DOWN
CNBP	-4.20878	8.09529	23.0462	1.58e-06	2e-05	DOWN
NDRG1	-3.06026	8.46327	23.034	1.59e-06	2.01e-05	DOWN
ZNF672	-4.06853	7.91571	23.0258	1.6e-06	2.01e-05	DOWN
GLA	-5.41857	7.68255	23.0125	1.61e-06	2.03e-05	DOWN
RANBP9	-4.97651	8.69578	23.0009	1.62e-06	2.04e-05	DOWN
LSR	-4.15607	8.02391	22.9991	1.62e-06	2.04e-05	DOWN
CPEB2	-5.8117	8.00738	22.9666	1.65e-06	2.07e-05	DOWN
SMUG1	-5.16146	7.47996	22.9505	1.66e-06	2.09e-05	DOWN
RAP1B	-4.5886	8.35014	22.9469	1.67e-06	2.09e-05	DOWN
SMAD3	-4.10254	8.5493	22.9462	1.67e-06	2.09e-05	DOWN
SEC61G	-5.55002	7.78526	22.9366	1.67e-06	2.09e-05	DOWN
KDM5C	-5.67	7.88353	22.9337	1.68e-06	2.1e-05	DOWN
PCNP	-5.16417	7.51493	22.9312	1.68e-06	2.1e-05	DOWN
TMED2	-3.97936	7.89648	22.8978	1.71e-06	2.13e-05	DOWN
DAP	-5.15996	7.53777	22.8873	1.72e-06	2.14e-05	DOWN
KIFC3	-3.8919	8.37152	22.8863	1.72e-06	2.14e-05	DOWN
CD74	-4.63071	8.48563	22.884	1.72e-06	2.14e-05	DOWN
GTPBP2	-5.90055	8.0878	22.8581	1.74e-06	2.17e-05	DOWN
C12orf29	-5.26859	7.55371	22.8533	1.75e-06	2.17e-05	DOWN
DYNLL1	-3.3796	9.19548	22.8515	1.75e-06	2.17e-05	DOWN
SNX3	-3.93427	7.84111	22.8432	1.76e-06	2.18e-05	DOWN
PRDM4	-5.83809	8.02882	22.8339	1.77e-06	2.19e-05	DOWN
MRPS10	-5.90249	8.0912	22.8088	1.79e-06	2.22e-05	DOWN
CTSS	-5.02431	8.72188	22.808	1.79e-06	2.22e-05	DOWN
POLB	-6.28111	8.42272	22.8006	1.8e-06	2.22e-05	DOWN
MX1	-3.62493	9.05186	22.7968	1.8e-06	2.22e-05	DOWN
DHCR24	-5.68997	7.90958	22.7848	1.81e-06	2.24e-05	DOWN
PIP5K1C	-5.86139	8.05408	22.7482	1.85e-06	2.28e-05	DOWN
YY1	-3.41821	8.02965	22.7337	1.86e-06	2.29e-05	DOWN
GPX4	-3.83839	8.33169	22.7213	1.87e-06	2.31e-05	DOWN
PAF1	-5.27538	7.5868	22.7141	1.88e-06	2.31e-05	DOWN
TSC22D3	-5.91536	8.09233	22.7066	1.89e-06	2.32e-05	DOWN
SRRM1	-5.16831	7.55862	22.6789	1.91e-06	2.35e-05	DOWN
GPBP1	-5.00458	8.70949	22.6547	1.94e-06	2.38e-05	DOWN
SLC15A2	-4.52976	8.30103	22.6341	1.96e-06	2.4e-05	DOWN
RALB	-5.18751	7.53345	22.6322	1.96e-06	2.4e-05	DOWN
FKBP4	-4.18354	8.03046	22.6166	1.98e-06	2.42e-05	DOWN
PSENEN	-3.42771	8.39262	22.6034	1.99e-06	2.44e-05	DOWN
MAPK8IP3	-5.28283	7.59599	22.5968	2e-06	2.44e-05	DOWN
HNRNPH3	-5.28385	7.61083	22.5956	2e-06	2.44e-05	DOWN
IL2RG	-3.90144	7.825	22.5877	2.01e-06	2.45e-05	DOWN
SCAF11	-5.13269	7.44604	22.559	2.04e-06	2.48e-05	DOWN
TOR1AIP1	-5.41793	7.68377	22.5586	2.04e-06	2.48e-05	DOWN
GOLM1	-4.3535	8.17881	22.5515	2.05e-06	2.49e-05	DOWN
RPL8	-2.73914	9.10059	22.551	2.05e-06	2.49e-05	DOWN
AURKAIP1	-5.12385	7.51891	22.5202	2.08e-06	2.53e-05	DOWN
TSPAN3	-6.00077	8.16771	22.5194	2.08e-06	2.53e-05	DOWN
DAD1	-5.10317	7.44897	22.5158	2.08e-06	2.53e-05	DOWN
NDUFC1	-5.27926	7.67552	22.5137	2.09e-06	2.53e-05	DOWN
PSMB7	-5.35521	7.61183	22.5105	2.09e-06	2.53e-05	DOWN
RARG	-4.10116	8.6913	22.5023	2.1e-06	2.54e-05	DOWN
MIER1	-5.19537	7.56223	22.5016	2.1e-06	2.54e-05	DOWN
SLC31A2	-5.11737	7.43913	22.4649	2.14e-06	2.59e-05	DOWN
PPP1CC	-5.57585	7.80694	22.4608	2.14e-06	2.59e-05	DOWN
ANXA3	-3.10671	8.55213	22.4576	2.15e-06	2.59e-05	DOWN
RPL13A	-3.31671	9.44757	22.4573	2.15e-06	2.59e-05	DOWN
ADAM9	-4.2094	9.1789	22.4372	2.17e-06	2.61e-05	DOWN
CCDC69	-4.34932	9.01935	22.437	2.17e-06	2.61e-05	DOWN
YIPF3	-3.54132	8.54727	22.4274	2.18e-06	2.62e-05	DOWN
AMPD3	-5.29779	7.61054	22.4112	2.2e-06	2.64e-05	DOWN
TFF2	-5.29657	7.64211	22.4082	2.2e-06	2.65e-05	DOWN
SDF2	-5.2685	7.57687	22.3839	2.23e-06	2.68e-05	DOWN
RTN3	-5.28838	7.55984	22.3781	2.24e-06	2.68e-05	DOWN
NDEL1	-3.89449	7.83021	22.3502	2.27e-06	2.72e-05	DOWN
CBLB	-3.75851	7.73252	22.3488	2.27e-06	2.72e-05	DOWN
CSNK2B	-6.02712	8.20091	22.3337	2.29e-06	2.74e-05	DOWN
FAM83H	-5.55541	7.80507	22.307	2.32e-06	2.78e-05	DOWN
CDKN2AIP	-5.31702	7.63605	22.2618	2.38e-06	2.84e-05	DOWN
SELENOF	-3.77907	8.44022	22.251	2.39e-06	2.85e-05	DOWN
PPP3R1	-5.02233	7.36859	22.2414	2.4e-06	2.86e-05	DOWN
RBM25	-4.07863	7.97043	22.2323	2.42e-06	2.88e-05	DOWN
CHMP5	-6.07691	8.26707	22.1544	2.52e-06	2.99e-05	DOWN
SYNGR2	-5.63093	7.86336	22.1439	2.53e-06	3.01e-05	DOWN
PCF11	-5.63294	7.86594	22.1336	2.54e-06	3.02e-05	DOWN
TNKS2	-5.21915	7.5405	22.1331	2.54e-06	3.02e-05	DOWN
TRIM56	-4.13505	8.58403	22.1296	2.55e-06	3.02e-05	DOWN
RNF213	-3.63727	8.93547	22.1259	2.55e-06	3.03e-05	DOWN
MAL2	-3.32613	8.04651	22.1193	2.56e-06	3.03e-05	DOWN
HAS2	-5.15032	7.4903	22.1173	2.56e-06	3.03e-05	DOWN
ADD1	-3.77119	7.70802	22.0673	2.63e-06	3.11e-05	DOWN
BAG1	-3.45157	8.92278	22.0373	2.67e-06	3.16e-05	DOWN
RNF149	-4.41603	8.8184	22.0233	2.69e-06	3.18e-05	DOWN
SYAP1	-4.37044	8.89817	22.0191	2.7e-06	3.18e-05	DOWN
CAPZA2	-3.28247	8.34113	22.0006	2.73e-06	3.21e-05	DOWN
ZFAND3	-3.65267	8.19843	21.9498	2.8e-06	3.29e-05	DOWN
MT2A	-5.94711	10.1471	21.9385	2.82e-06	3.31e-05	DOWN
RSRP1	-3.82873	8.43695	21.9355	2.82e-06	3.31e-05	DOWN
EEF1D	-3.36702	8.72615	21.9292	2.83e-06	3.32e-05	DOWN
SLC35A3	-4.05071	8.58282	21.9201	2.84e-06	3.34e-05	DOWN
CORO2A	-5.50984	7.7605	21.9089	2.86e-06	3.35e-05	DOWN
PERP	-3.87466	9.15348	21.9083	2.86e-06	3.35e-05	DOWN
TMEM80	-3.22743	8.30749	21.8996	2.87e-06	3.36e-05	DOWN
TOR1B	-3.93908	7.84523	21.8993	2.87e-06	3.36e-05	DOWN
LUC7L3	-4.03544	7.93224	21.8982	2.88e-06	3.36e-05	DOWN
IFI6	-5.05238	10.1644	21.8814	2.9e-06	3.39e-05	DOWN
CMPK1	-4.02334	7.88235	21.8596	2.93e-06	3.42e-05	DOWN
MAP1LC3A	-4.41868	8.31207	21.8355	2.97e-06	3.46e-05	DOWN
SEC16A	-5.18914	7.4941	21.8161	3e-06	3.5e-05	DOWN
A4GALT	-5.11603	7.52188	21.8027	3.02e-06	3.52e-05	DOWN
ABHD17C	-6.33106	8.48322	21.7957	3.03e-06	3.53e-05	DOWN
SRA1	-4.22819	8.05179	21.7907	3.04e-06	3.53e-05	DOWN
NCK1	-4.97254	7.3236	21.79	3.04e-06	3.53e-05	DOWN
CXCL8	-5.31508	12.0549	21.7806	3.06e-06	3.55e-05	DOWN
APLP2	-3.34855	8.91998	21.7522	3.1e-06	3.6e-05	DOWN
PARP9	-4.27879	8.09732	21.722	3.15e-06	3.65e-05	DOWN
SDHAF2	-5.31611	7.63341	21.7075	3.18e-06	3.68e-05	DOWN
RHBDD2	-5.88324	8.03766	21.6859	3.21e-06	3.71e-05	DOWN
EIF6	-6.04169	8.20618	21.6848	3.21e-06	3.71e-05	DOWN
GBP2	-5.87027	8.06991	21.6832	3.22e-06	3.71e-05	DOWN
GALNT5	-6.2715	8.41287	21.6634	3.25e-06	3.75e-05	DOWN
ESAM	-5.74071	7.96297	21.6462	3.28e-06	3.78e-05	DOWN
SP2	-5.13034	7.44733	21.6367	3.29e-06	3.8e-05	DOWN
C14orf119	-5.13038	7.46747	21.6334	3.3e-06	3.8e-05	DOWN
LYZ	-4.13886	8.72403	21.6112	3.34e-06	3.84e-05	DOWN
ARGLU1	-6.12825	8.31167	21.61	3.34e-06	3.84e-05	DOWN
EGFR	-4.0006	7.86834	21.6026	3.35e-06	3.85e-05	DOWN
TRIM28	-4.91327	8.69585	21.5973	3.36e-06	3.86e-05	DOWN
MFSD6	-5.22246	7.56016	21.5712	3.41e-06	3.91e-05	DOWN
HSPA8	-6.97297	9.04888	21.5654	3.42e-06	3.92e-05	DOWN
BLOC1S1	-5.03812	7.43065	21.5636	3.42e-06	3.92e-05	DOWN
ITCH	-4.59647	8.36824	21.5564	3.44e-06	3.93e-05	DOWN
MED18	-5.20729	7.51221	21.5497	3.45e-06	3.94e-05	DOWN
NDUFB5	-3.83356	7.7807	21.5214	3.5e-06	4e-05	DOWN
STRN	-5.65507	7.89437	21.4945	3.55e-06	4.05e-05	DOWN
SMCR8	-4.91067	7.3373	21.4551	3.62e-06	4.13e-05	DOWN
HERPUD1	-4.23095	8.15703	21.4396	3.65e-06	4.16e-05	DOWN
SAMD4B	-3.94477	8.51754	21.4381	3.65e-06	4.16e-05	DOWN
ATP5MJ	-3.18406	8.57796	21.4356	3.66e-06	4.16e-05	DOWN
HNRNPD	-4.45828	8.28891	21.4127	3.7e-06	4.21e-05	DOWN
PI4K2A	-4.12982	8.04288	21.4121	3.7e-06	4.21e-05	DOWN
HCG22	-5.88276	8.09486	21.4069	3.71e-06	4.22e-05	DOWN
COX7A2L	-4.03243	7.90966	21.3902	3.75e-06	4.25e-05	DOWN
CHMP1A	-5.45408	7.72138	21.3828	3.76e-06	4.26e-05	DOWN
HSPB1	-4.41343	11.7986	21.3801	3.77e-06	4.27e-05	DOWN
SLC35B3	-5.8759	8.08816	21.3562	3.81e-06	4.32e-05	DOWN
NPLOC4	-3.73724	8.24728	21.3493	3.83e-06	4.33e-05	DOWN
PPP1R2	-3.94819	7.81711	21.3365	3.85e-06	4.35e-05	DOWN
REL	-5.40409	7.69183	21.3362	3.85e-06	4.35e-05	DOWN
BOD1L1	-5.20714	7.54919	21.3255	3.88e-06	4.37e-05	DOWN
UBE2F	-4.24398	8.15927	21.3218	3.88e-06	4.38e-05	DOWN
RAB11B	-4.23203	8.13848	21.3205	3.89e-06	4.38e-05	DOWN
STK38	-4.45182	8.34729	21.3124	3.9e-06	4.39e-05	DOWN
SMARCC1	-4.90801	7.46007	21.3055	3.92e-06	4.41e-05	DOWN
CDK16	-3.76548	7.69694	21.2648	4e-06	4.5e-05	DOWN
AKIRIN1	-3.88584	7.77513	21.254	4.02e-06	4.52e-05	DOWN
CLCA4	-6.25358	8.39012	21.2452	4.04e-06	4.54e-05	DOWN
COPS9	-5.16777	7.49023	21.2351	4.06e-06	4.55e-05	DOWN
H2BC21	-4.41395	8.3191	21.2344	4.06e-06	4.55e-05	DOWN
LGALS9	-4.43101	8.22844	21.2295	4.07e-06	4.56e-05	DOWN
PRRG4	-5.32651	7.6247	21.2205	4.09e-06	4.58e-05	DOWN
EIF4G1	-3.38843	8.00878	21.2108	4.11e-06	4.6e-05	DOWN
VAMP3	-3.8041	7.75306	21.2095	4.12e-06	4.6e-05	DOWN
TMED7	-5.05443	7.4099	21.2015	4.13e-06	4.62e-05	DOWN
SLC17A5	-5.41768	7.68767	21.1814	4.18e-06	4.66e-05	DOWN
RTN4	-5.07037	7.49937	21.1421	4.26e-06	4.75e-05	DOWN
NEK7	-3.53442	8.12786	21.1415	4.27e-06	4.75e-05	DOWN
IVNS1ABP	-6.40875	8.47272	21.1193	4.32e-06	4.8e-05	DOWN
CD177	-5.5446	7.80436	21.118	4.32e-06	4.8e-05	DOWN
ZNF267	-5.03146	7.39259	21.1148	4.33e-06	4.81e-05	DOWN
RPL10	-4.24128	8.15662	21.1098	4.34e-06	4.82e-05	DOWN
DDA1	-4.49845	8.28102	21.0947	4.37e-06	4.85e-05	DOWN
DNM2	-2.78621	8.45973	21.0928	4.38e-06	4.85e-05	DOWN
BLZF1	-5.25213	7.58458	21.0902	4.38e-06	4.86e-05	DOWN
GTF2A1	-4.87341	7.29886	21.0747	4.42e-06	4.89e-05	DOWN
ARID4B	-3.4664	8.10784	21.0699	4.43e-06	4.9e-05	DOWN
RPLP0	-3.50762	8.96787	21.0603	4.45e-06	4.92e-05	DOWN
DNAJB9	-4.93916	7.32033	21.0581	4.46e-06	4.92e-05	DOWN
GOLGA7	-5.01188	7.44999	21.0557	4.46e-06	4.92e-05	DOWN
BDKRB2	-4.97373	7.47651	21.0314	4.52e-06	4.98e-05	DOWN
PSMA7	-5.83907	8.03149	21.0294	4.52e-06	4.99e-05	DOWN
CASP3	-5.26898	7.59579	21.028	4.53e-06	4.99e-05	DOWN
DAPP1	-5.67867	7.92175	21.0222	4.54e-06	5e-05	DOWN
NR4A1	-5.01234	9.40194	21.0149	4.56e-06	5.01e-05	DOWN
ABCA1	-3.38544	8.54278	21.004	4.58e-06	5.04e-05	DOWN
LEPROT	-4.40196	8.24377	21.0021	4.59e-06	5.04e-05	DOWN
EIF3A	-4.77028	8.51772	20.9946	4.61e-06	5.05e-05	DOWN
MMEL1	-5.04026	7.43691	20.9857	4.63e-06	5.07e-05	DOWN
CD99P1	-3.43324	8.00831	20.9598	4.69e-06	5.14e-05	DOWN
BAZ2A	-4.24968	8.17229	20.9516	4.71e-06	5.16e-05	DOWN
RNF187	-5.00758	7.4835	20.9439	4.73e-06	5.17e-05	DOWN
ACTR1A	-5.14018	7.58542	20.9324	4.76e-06	5.2e-05	DOWN
GBP3	-5.54135	7.80505	20.915	4.8e-06	5.24e-05	DOWN
STRAP	-5.19462	7.51837	20.9102	4.81e-06	5.25e-05	DOWN
EIF5	-4.9187	8.65372	20.8966	4.85e-06	5.29e-05	DOWN
PPP4C	-3.22789	8.98194	20.8941	4.85e-06	5.29e-05	DOWN
CSNK1D	-3.37581	8.36885	20.891	4.86e-06	5.3e-05	DOWN
GTF2B	-4.08086	8.54208	20.8743	4.9e-06	5.34e-05	DOWN
TP53INP1	-5.65857	7.90953	20.8726	4.91e-06	5.34e-05	DOWN
SURF4	-3.71119	7.64826	20.8602	4.94e-06	5.37e-05	DOWN
TRPM4	-3.68501	7.63028	20.856	4.95e-06	5.38e-05	DOWN
USP25	-5.05238	7.42397	20.8527	4.96e-06	5.38e-05	DOWN
BTG3	-5.11089	7.50176	20.8436	4.98e-06	5.4e-05	DOWN
HILPDA	-4.66128	8.43624	20.8166	5.05e-06	5.48e-05	DOWN
STING1	-4.07075	7.96018	20.8117	5.07e-06	5.49e-05	DOWN
FNDC3B	-3.81924	8.35066	20.7992	5.1e-06	5.52e-05	DOWN
SOX9	-5.1334	7.46089	20.7895	5.13e-06	5.54e-05	DOWN
STK10	-3.21504	7.85402	20.7883	5.13e-06	5.54e-05	DOWN
MARCHF7	-5.91243	8.14303	20.7532	5.22e-06	5.64e-05	DOWN
GRAMD1C	-5.28277	7.59788	20.747	5.24e-06	5.65e-05	DOWN
FUT2	-3.537	8.17982	20.7308	5.29e-06	5.7e-05	DOWN
ABHD2	-4.26993	8.12968	20.7206	5.31e-06	5.72e-05	DOWN
ACHE	-3.70022	8.32914	20.6872	5.41e-06	5.82e-05	DOWN
HIPK1	-4.46807	8.25995	20.6754	5.44e-06	5.85e-05	DOWN
CAMSAP3	-5.12397	7.49318	20.6606	5.48e-06	5.89e-05	DOWN
CYBA	-4.02189	7.90819	20.6523	5.51e-06	5.91e-05	DOWN
STK38L	-3.27078	7.86098	20.6518	5.51e-06	5.91e-05	DOWN
MED10	-5.00853	7.5473	20.6514	5.51e-06	5.91e-05	DOWN
ARCN1	-3.70646	7.68642	20.6445	5.53e-06	5.93e-05	DOWN
ATP10B	-3.7286	8.73156	20.6255	5.58e-06	5.98e-05	DOWN
PAX9	-6.10704	8.28707	20.6146	5.62e-06	6.01e-05	DOWN
TJP1	-3.25592	8.55901	20.6045	5.65e-06	6.04e-05	DOWN
CAMTA1	-3.21073	7.88853	20.5954	5.67e-06	6.06e-05	DOWN
CALR	-4.1781	8.79918	20.5901	5.69e-06	6.08e-05	DOWN
CD68	-5.50382	7.77986	20.5738	5.74e-06	6.12e-05	DOWN
PLK2	-5.71959	7.96053	20.5683	5.75e-06	6.14e-05	DOWN
NPTN	-4.88142	8.68449	20.5579	5.79e-06	6.16e-05	DOWN
MRPL18	-4.07662	7.96275	20.5564	5.79e-06	6.17e-05	DOWN
SSBP3	-4.17918	8.75523	20.5528	5.8e-06	6.17e-05	DOWN
YKT6	-3.34771	7.95886	20.5516	5.8e-06	6.17e-05	DOWN
LAP3	-4.4659	8.26424	20.5455	5.82e-06	6.19e-05	DOWN
ASPH	-3.61457	8.60011	20.535	5.85e-06	6.22e-05	DOWN
RPL26	-3.50816	8.05694	20.5252	5.89e-06	6.24e-05	DOWN
ARPC2	-3.04128	8.89792	20.5245	5.89e-06	6.24e-05	DOWN
EGR1	-7.38302	9.39953	20.5235	5.89e-06	6.24e-05	DOWN
RPL28	-2.89369	9.76041	20.5147	5.92e-06	6.26e-05	DOWN
SCP2	-3.65953	8.29019	20.5101	5.93e-06	6.28e-05	DOWN
SSH2	-3.6227	7.65194	20.5072	5.94e-06	6.28e-05	DOWN
TMBIM4	-4.97617	7.32257	20.4928	5.99e-06	6.32e-05	DOWN
CRKL	-4.82959	7.34133	20.4646	6.07e-06	6.41e-05	DOWN
ATP6V1B2	-4.26677	8.09474	20.4613	6.08e-06	6.42e-05	DOWN
MAP3K4	-5.65338	7.90777	20.4507	6.12e-06	6.45e-05	DOWN
S100A16	-4.84938	7.33333	20.4356	6.17e-06	6.5e-05	DOWN
CYP2A7	-4.95928	7.35938	20.4315	6.18e-06	6.51e-05	DOWN
REST	-5.17916	7.54105	20.4194	6.22e-06	6.54e-05	DOWN
SAMD12	-5.07309	7.43997	20.4082	6.26e-06	6.58e-05	DOWN
MOSPD1	-3.79536	7.73634	20.4032	6.27e-06	6.59e-05	DOWN
SLC49A4	-4.15147	8.77602	20.3946	6.3e-06	6.61e-05	DOWN
MRPL43	-4.90171	7.46284	20.3629	6.41e-06	6.72e-05	DOWN
TAB3	-5.94912	8.17241	20.3101	6.59e-06	6.9e-05	DOWN
RAP1A	-4.35733	8.17258	20.2921	6.65e-06	6.96e-05	DOWN
KATNBL1	-4.26828	8.89297	20.289	6.66e-06	6.97e-05	DOWN
ARL6IP1	-3.52906	8.64645	20.2714	6.72e-06	7.03e-05	DOWN
TCF25	-4.08292	8.02671	20.2672	6.73e-06	7.04e-05	DOWN
USP22	-3.21743	8.28729	20.2574	6.77e-06	7.07e-05	DOWN
IGF1R	-5.16452	7.53763	20.2398	6.83e-06	7.13e-05	DOWN
DUSP6	-4.51317	8.29973	20.2366	6.84e-06	7.14e-05	DOWN
RBMS2	-3.59321	8.12803	20.2304	6.87e-06	7.15e-05	DOWN
CLIP4	-5.03215	7.47053	20.2174	6.91e-06	7.2e-05	DOWN
PMAIP1	-5.03605	8.93413	20.2036	6.96e-06	7.25e-05	DOWN
DUOXA1	-4.96518	7.40083	20.2017	6.97e-06	7.25e-05	DOWN
NAA60	-5.19171	7.54024	20.1979	6.98e-06	7.26e-05	DOWN
PPP4R3A	-2.99656	8.14791	20.1888	7.02e-06	7.29e-05	DOWN
CEBPB	-6.55515	8.61262	20.1866	7.02e-06	7.29e-05	DOWN
SEC61B	-3.72203	7.76866	20.1826	7.04e-06	7.3e-05	DOWN
CYTOR	-3.54914	8.57878	20.1712	7.08e-06	7.34e-05	DOWN
MAP7	-5.27366	7.58847	20.151	7.16e-06	7.41e-05	DOWN
CNST	-3.80794	7.7444	20.1284	7.24e-06	7.49e-05	DOWN
BCL9L	-4.16631	8.04593	20.1187	7.28e-06	7.53e-05	DOWN
DEPP1	-5.6831	7.9368	20.1035	7.34e-06	7.58e-05	DOWN
CANT1	-5.85065	8.05789	20.1031	7.34e-06	7.58e-05	DOWN
IFIH1	-5.41979	7.71584	20.084	7.41e-06	7.65e-05	DOWN
MED16	-6.00478	8.21716	20.0829	7.42e-06	7.65e-05	DOWN
RPN1	-3.64512	7.69092	20.0782	7.43e-06	7.66e-05	DOWN
STK26	-4.85056	7.33742	20.0665	7.48e-06	7.7e-05	DOWN
SMPD1	-4.87931	7.31773	20.063	7.49e-06	7.71e-05	DOWN
ETS2	-4.47613	8.27686	20.0587	7.51e-06	7.72e-05	DOWN
PER3	-5.24628	7.57439	20.057	7.52e-06	7.72e-05	DOWN
AAMP	-3.62766	7.64563	20.0526	7.53e-06	7.74e-05	DOWN
USP38	-4.16006	8.09695	20.0503	7.54e-06	7.74e-05	DOWN
SH2D4A	-4.1689	8.01871	20.0486	7.55e-06	7.74e-05	DOWN
SMNDC1	-4.45605	8.29427	20.048	7.55e-06	7.74e-05	DOWN
TRA2A	-5.47357	7.76272	20.0268	7.64e-06	7.82e-05	DOWN
FEM1B	-5.18327	7.5735	20.0181	7.67e-06	7.85e-05	DOWN
SH3BP2	-3.14811	8.83045	20.0156	7.68e-06	7.86e-05	DOWN
TGFBR2	-5.78967	8.01476	20.0107	7.7e-06	7.87e-05	DOWN
NUMB	-3.55071	8.09827	19.9866	7.8e-06	7.96e-05	DOWN
PYGL	-4.18708	8.06953	19.984	7.81e-06	7.97e-05	DOWN
GAPVD1	-3.71507	7.65231	19.9765	7.84e-06	8e-05	DOWN
OXSR1	-4.22726	8.16279	19.9372	8e-06	8.16e-05	DOWN
PLEKHF1	-5.82179	8.04652	19.9297	8.03e-06	8.18e-05	DOWN
SFPQ	-5.81287	8.0465	19.9135	8.1e-06	8.24e-05	DOWN
MAX	-5.02362	7.43616	19.9127	8.11e-06	8.24e-05	DOWN
EDEM1	-3.99362	8.60728	19.9111	8.11e-06	8.24e-05	DOWN
KMT2C	-3.29736	7.96221	19.9024	8.15e-06	8.28e-05	DOWN
MBNL2	-3.77056	7.73537	19.8988	8.17e-06	8.29e-05	DOWN
SNIP1	-4.93053	7.38989	19.8743	8.27e-06	8.38e-05	DOWN
CLTC	-3.62244	8.23538	19.8742	8.27e-06	8.38e-05	DOWN
LAMP2	-4.29813	8.12668	19.8739	8.27e-06	8.38e-05	DOWN
USP3	-3.25381	7.95883	19.8544	8.36e-06	8.46e-05	DOWN
NMRK1	-4.43608	8.24418	19.8502	8.38e-06	8.47e-05	DOWN
UAP1	-5.5754	7.85715	19.8404	8.42e-06	8.51e-05	DOWN
SIRT7	-3.07502	8.49173	19.8292	8.47e-06	8.55e-05	DOWN
PLAU	-4.10154	9.93986	19.8273	8.48e-06	8.56e-05	DOWN
PORCN	-5.26714	7.6225	19.7845	8.67e-06	8.74e-05	DOWN
MAPK3	-3.95326	7.86831	19.784	8.67e-06	8.74e-05	DOWN
SFT2D2	-3.87409	7.77814	19.7793	8.69e-06	8.75e-05	DOWN
ZNFX1	-3.85013	8.38199	19.7793	8.69e-06	8.75e-05	DOWN
FNBP4	-3.9274	7.91516	19.7567	8.8e-06	8.84e-05	DOWN
MED13L	-3.89123	7.82024	19.7553	8.8e-06	8.84e-05	DOWN
ROMO1	-5.59552	7.87115	19.7552	8.8e-06	8.84e-05	DOWN
TSPO	-4.41466	8.27044	19.717	8.98e-06	9.01e-05	DOWN
GNA13	-4.78237	7.28936	19.7167	8.98e-06	9.01e-05	DOWN
STX12	-4.76874	7.33435	19.7089	9.02e-06	9.04e-05	DOWN
GRPEL1	-5.16133	7.50259	19.7074	9.03e-06	9.04e-05	DOWN
IL1A	-5.65233	7.9164	19.6994	9.06e-06	9.07e-05	DOWN
CXCL16	-4.07892	8.77961	19.6947	9.09e-06	9.09e-05	DOWN
TBX3	-5.3598	7.67033	19.6684	9.21e-06	9.21e-05	DOWN
NIPA2	-5.18948	7.54484	19.6557	9.27e-06	9.26e-05	DOWN
RCOR1	-3.16754	8.2058	19.6463	9.32e-06	9.3e-05	DOWN
PTGES3	-4.50678	8.90618	19.6348	9.37e-06	9.35e-05	DOWN
RECQL5	-5.52775	7.81469	19.6324	9.39e-06	9.36e-05	DOWN
LY6K	-5.87921	8.11811	19.627	9.41e-06	9.38e-05	DOWN
RPS27	-2.67131	9.36594	19.6005	9.54e-06	9.5e-05	DOWN
BCAS2	-5.25516	7.59441	19.5976	9.56e-06	9.51e-05	DOWN
CACYBP	-5.33984	7.65878	19.5896	9.6e-06	9.54e-05	DOWN
PPM1B	-4.2086	8.05469	19.5864	9.61e-06	9.55e-05	DOWN
DDIT3	-5.64396	7.91864	19.567	9.71e-06	9.65e-05	DOWN
RHOD	-4.81859	7.40733	19.5592	9.75e-06	9.68e-05	DOWN
KCTD3	-5.23811	7.56974	19.5558	9.77e-06	9.69e-05	DOWN
PTBP3	-5.79272	8.04565	19.5481	9.81e-06	9.72e-05	DOWN
ELF1	-5.08557	7.44561	19.5477	9.81e-06	9.72e-05	DOWN
RSF1	-3.56613	8.17746	19.5432	9.83e-06	9.73e-05	DOWN
ZNF710	-5.3073	7.65063	19.5324	9.89e-06	9.78e-05	DOWN
RPL36	-3.7299	8.34245	19.5323	9.89e-06	9.78e-05	DOWN
RPS24	-3.60409	8.15137	19.5283	9.91e-06	9.79e-05	DOWN
NPC2	-3.83799	8.3774	19.5252	9.93e-06	9.8e-05	DOWN
SIRT2	-4.98862	7.39808	19.5189	9.96e-06	9.82e-05	DOWN
TSKU	-5.66971	7.91414	19.5105	1e-05	9.86e-05	DOWN
RPS21	-3.41861	8.08522	19.5082	1e-05	9.87e-05	DOWN
EEF2	-2.76226	8.49601	19.506	1e-05	9.87e-05	DOWN
TNFAIP3	-5.6694	9.29796	19.5039	1e-05	9.88e-05	DOWN
SP110	-4.38372	8.18197	19.4972	1.01e-05	9.9e-05	DOWN
TNFRSF11A	-5.52784	7.82207	19.4953	1.01e-05	9.91e-05	DOWN
IKZF2	-3.6631	7.70391	19.4914	1.01e-05	9.92e-05	DOWN
HMGCL	-3.69356	7.74767	19.4857	1.01e-05	9.94e-05	DOWN
TXNL4A	-4.99553	7.39965	19.4791	1.02e-05	9.97e-05	DOWN
AP1B1	-3.37352	7.98681	19.4706	1.02e-05	0.000100093	DOWN
BSG	-4.01005	7.91175	19.465	1.02e-05	0.000100319	DOWN
H2AZ2	-3.17421	7.93455	19.4636	1.03e-05	0.000100327	DOWN
AZIN1	-4.59078	8.3777	19.4534	1.03e-05	0.000100798	DOWN
ATMIN	-3.51031	8.09499	19.452	1.03e-05	0.000100807	DOWN
NDUFB3	-3.98301	7.93611	19.4456	1.04e-05	0.000101076	DOWN
SPRR2E	-6.05112	8.26606	19.4409	1.04e-05	0.000101259	DOWN
LGALS8	-3.78097	7.77219	19.4341	1.04e-05	0.000101553	DOWN
BIRC3	-4.61459	8.44748	19.4304	1.04e-05	0.000101683	DOWN
C1GALT1	-5.30736	7.63621	19.4079	1.06e-05	0.000102747	DOWN
JAK1	-5.44259	7.74994	19.4073	1.06e-05	0.000102747	DOWN
DDX5	-4.15848	9.44595	19.4067	1.06e-05	0.000102747	DOWN
MDFI	-4.94529	7.35271	19.3942	1.06e-05	0.000103355	DOWN
SP3	-5.14462	7.50054	19.3886	1.07e-05	0.000103586	DOWN
HDGF	-4.11245	8.01651	19.3743	1.07e-05	0.000104301	DOWN
CLCN3	-4.95956	7.39406	19.353	1.09e-05	0.000105398	DOWN
SAMD8	-5.3539	7.68873	19.35	1.09e-05	0.000105494	DOWN
ZNRF1	-3.3909	8.67628	19.3352	1.1e-05	0.000106246	DOWN
RAB6A	-5.53113	7.80857	19.3248	1.1e-05	0.000106756	DOWN
WBP2	-3.59796	9.1898	19.3196	1.11e-05	0.000106975	DOWN
YWHAH	-3.68109	7.72422	19.3157	1.11e-05	0.000107125	DOWN
ETV3	-4.73338	7.29046	19.3142	1.11e-05	0.000107138	DOWN
DOCK9	-3.31247	7.96792	19.3104	1.11e-05	0.000107284	DOWN
GUSB	-4.88968	7.37983	19.3034	1.12e-05	0.000107581	DOWN
PALS1	-3.60867	7.58355	19.3026	1.12e-05	0.000107581	DOWN
ZNF431	-3.34308	7.93262	19.2964	1.12e-05	0.00010786	DOWN
BROX	-3.37718	8.03289	19.2939	1.12e-05	0.000107928	DOWN
TMEM106B	-4.76037	8.62697	19.2864	1.13e-05	0.000108282	DOWN
VWA5A	-3.5822	7.64581	19.2821	1.13e-05	0.000108458	DOWN
PAK2	-5.30811	7.64449	19.251	1.15e-05	0.000110168	DOWN
PGLS	-3.79036	7.85692	19.2457	1.15e-05	0.000110399	DOWN
PKN2	-4.09377	7.98747	19.2335	1.16e-05	0.000111038	DOWN
OGDH	-4.8669	7.36333	19.2278	1.16e-05	0.000111295	DOWN
GATA3	-5.49113	7.79796	19.2179	1.17e-05	0.000111802	DOWN
RESF1	-4.76714	8.59246	19.2139	1.17e-05	0.000111963	DOWN
ARPC5L	-3.94008	7.8582	19.2127	1.17e-05	0.000111963	DOWN
STX3	-3.44613	8.04474	19.2086	1.17e-05	0.000112126	DOWN
REEP4	-4.53669	8.31738	19.2026	1.18e-05	0.000112408	DOWN
SH3BP5L	-4.11635	8.0771	19.1979	1.18e-05	0.000112612	DOWN
PAFAH1B2	-4.72633	7.27776	19.1933	1.18e-05	0.000112809	DOWN
TSC22D1	-5.98639	8.19439	19.1884	1.18e-05	0.000112986	DOWN
STXBP5-AS1	-5.51931	7.79412	19.1879	1.18e-05	0.000112986	DOWN
TMUB2	-3.71595	7.65925	19.1836	1.19e-05	0.000113165	DOWN
PFKFB3	-3.57482	8.54679	19.1759	1.19e-05	0.00011355	DOWN
C15orf39	-4.43327	8.24699	19.1656	1.2e-05	0.000114089	DOWN
CHMP3	-4.19202	8.14341	19.1601	1.2e-05	0.000114346	DOWN
REXO2	-5.10384	7.49232	19.1461	1.21e-05	0.000115115	DOWN
SH3BGRL3	-2.88201	8.55286	19.1223	1.23e-05	0.000116367	DOWN
RPL38	-3.67933	8.30046	19.1217	1.23e-05	0.000116367	DOWN
CYTH2	-3.74293	8.2658	19.1217	1.23e-05	0.000116367	DOWN
PPIF	-4.15125	8.73414	19.1147	1.23e-05	0.000116721	DOWN
SRSF3	-3.66382	8.64431	19.0939	1.24e-05	0.000117921	DOWN
RNF169	-6.00006	8.22728	19.0851	1.25e-05	0.000118395	DOWN
HSPD1	-4.27396	8.22219	19.075	1.26e-05	0.000118943	DOWN
RBM3	-3.14631	7.90957	19.0722	1.26e-05	0.000119015	DOWN
SRRM2	-2.80998	8.44292	19.0714	1.26e-05	0.000119015	DOWN
PAWR	-3.63335	7.62024	19.057	1.27e-05	0.000119843	DOWN
SNCG	-4.01292	7.93504	19.052	1.27e-05	0.00012008	DOWN
CD55	-4.80519	8.57721	19.0497	1.27e-05	0.000120148	DOWN
MTMR3	-3.72189	8.24852	19.0328	1.28e-05	0.000121134	DOWN
CUL4B	-4.75514	7.22573	19.0206	1.29e-05	0.000121799	DOWN
MFAP1	-4.72061	7.23291	19.02	1.29e-05	0.000121799	DOWN
PHF23	-5.6451	7.9334	19.0066	1.3e-05	0.000122576	DOWN
SUPT5H	-4.00932	7.92432	18.9785	1.32e-05	0.000124314	DOWN
PROM2	-3.96361	8.68326	18.9485	1.34e-05	0.000126204	DOWN
ESRP1	-5.60929	7.88522	18.9392	1.35e-05	0.000126741	DOWN
TM9SF2	-4.08053	8.044	18.9327	1.35e-05	0.000127094	DOWN
WWP1	-4.87662	7.42203	18.9281	1.36e-05	0.000127319	DOWN
HNRNPA3	-3.83509	7.76803	18.8839	1.39e-05	0.000130221	DOWN
WTAP	-5.79233	8.03605	18.8458	1.42e-05	0.00013276	DOWN
WIPI2	-4.1842	8.07706	18.8268	1.43e-05	0.000134008	DOWN
ANKRD11	-2.99152	8.5675	18.8159	1.44e-05	0.000134688	DOWN
RPL35	-3.68092	8.30803	18.8123	1.44e-05	0.00013486	DOWN
PHACTR4	-3.88323	8.77612	18.8011	1.45e-05	0.000135555	DOWN
RPL39	-4.14009	8.10069	18.8	1.45e-05	0.000135555	DOWN
SCYL2	-4.40615	8.26356	18.774	1.47e-05	0.000137332	DOWN
WAPL	-5.00505	7.42515	18.7676	1.48e-05	0.000137702	DOWN
RPS25	-2.93081	8.05753	18.76	1.48e-05	0.000138164	DOWN
ZNF426	-3.49479	8.73588	18.756	1.49e-05	0.000138372	DOWN
UBE2D2	-5.47099	7.76518	18.7355	1.5e-05	0.000139775	DOWN
IGBP1	-4.93021	7.40093	18.7298	1.51e-05	0.000140106	DOWN
DHX32	-5.60639	7.90891	18.7242	1.51e-05	0.000140432	DOWN
CLIP1	-3.8455	8.49767	18.7106	1.52e-05	0.000141346	DOWN
KIAA1522	-3.86466	7.85579	18.7021	1.53e-05	0.000141891	DOWN
CCNYL1	-3.86131	7.77981	18.689	1.54e-05	0.000142777	DOWN
SMIM19	-4.81486	7.42974	18.6874	1.54e-05	0.000142807	DOWN
MEIS1	-3.71308	7.67411	18.6733	1.55e-05	0.000143777	DOWN
ISCU	-2.97964	8.36582	18.6579	1.56e-05	0.000144852	DOWN
EI24	-4.81256	7.33776	18.636	1.58e-05	0.000146429	DOWN
ZNF207	-3.11489	8.51978	18.6292	1.59e-05	0.00014686	DOWN
FHIP2B	-5.02363	7.43371	18.6245	1.59e-05	0.000147135	DOWN
SEMA4B	-5.02193	7.4171	18.6138	1.6e-05	0.000147868	DOWN
SLBP	-4.69857	7.17509	18.6081	1.61e-05	0.000148221	DOWN
RREB1	-3.23931	8.52474	18.5731	1.64e-05	0.000150871	DOWN
AAGAB	-4.82044	7.2563	18.5667	1.64e-05	0.000151283	DOWN
STK17A	-3.82811	7.79979	18.5578	1.65e-05	0.000151891	DOWN
SDHD	-3.8547	7.78011	18.5547	1.65e-05	0.000152045	DOWN
RPL24	-5.16734	7.56956	18.5483	1.66e-05	0.000152464	DOWN
CPSF7	-5.1413	7.51166	18.5454	1.66e-05	0.000152596	DOWN
APOL6	-2.99656	8.05509	18.5432	1.66e-05	0.000152682	DOWN
ENTPD4	-3.68237	7.696	18.5403	1.66e-05	0.000152778	DOWN
PXN	-5.02371	7.45609	18.5395	1.66e-05	0.000152778	DOWN
RC3H1	-5.27497	7.62667	18.5384	1.67e-05	0.000152778	DOWN
CCL22	-4.11182	8.02175	18.5265	1.68e-05	0.000153639	DOWN
SNRPG	-5.51396	7.79111	18.5238	1.68e-05	0.000153761	DOWN
HSP90B1	-4.40061	8.23149	18.5009	1.7e-05	0.000155527	DOWN
CD200R1	-4.74958	7.27157	18.4616	1.73e-05	0.000158588	DOWN
IL1B	-6.57128	8.63321	18.4614	1.73e-05	0.000158588	DOWN
BASP1	-3.91931	7.92801	18.459	1.74e-05	0.000158686	DOWN
SLC9A8	-4.88373	7.35083	18.4521	1.74e-05	0.000159158	DOWN
IP6K1	-3.66349	7.70127	18.4495	1.74e-05	0.000159282	DOWN
PSMD11	-5.12817	7.5234	18.4111	1.78e-05	0.000162422	DOWN
KIAA0040	-4.73533	7.30151	18.407	1.78e-05	0.000162667	DOWN
RPL7	-3.39329	8.39568	18.4049	1.79e-05	0.000162752	DOWN
CUL4A	-3.29293	7.91139	18.3944	1.8e-05	0.000163546	DOWN
MIEF2	-3.87174	7.79748	18.3813	1.81e-05	0.000164576	DOWN
HOMEZ	-3.61363	7.64397	18.3663	1.82e-05	0.00016577	DOWN
HERC6	-3.32653	7.94479	18.3499	1.84e-05	0.000167102	DOWN
GRK2	-2.98402	8.10209	18.3289	1.86e-05	0.000168803	DOWN
CRK	-2.9637	8.56071	18.3283	1.86e-05	0.000168803	DOWN
ELOC	-3.2504	7.89994	18.3225	1.86e-05	0.000169205	DOWN
ARF1	-5.1352	9.06927	18.3203	1.87e-05	0.000169301	DOWN
STIP1	-5.24023	7.59882	18.3101	1.88e-05	0.000170105	DOWN
ITGB1	-3.9435	7.84621	18.2993	1.89e-05	0.00017097	DOWN
PPP6C	-3.40216	8.09546	18.2915	1.9e-05	0.000171564	DOWN
GNAI3	-5.52286	7.81969	18.2746	1.91e-05	0.000172986	DOWN
RYBP	-3.6038	8.27665	18.2471	1.94e-05	0.000175394	DOWN
SMAGP	-4.13306	8.00539	18.2272	1.96e-05	0.000177125	DOWN
VPS39	-4.93991	7.398	18.2048	1.98e-05	0.000179115	DOWN
PSMB9	-5.26485	7.62764	18.202	1.99e-05	0.000179266	DOWN
FAM3C	-4.06914	7.95238	18.1976	1.99e-05	0.000179572	DOWN
ELF2	-3.35052	8.03203	18.1949	1.99e-05	0.000179714	DOWN
HS6ST1	-4.08014	7.96554	18.1898	2e-05	0.000180091	DOWN
CHORDC1	-5.03086	7.48531	18.1869	2e-05	0.000180251	DOWN
CHPT1	-4.95064	7.40148	18.1835	2.01e-05	0.000180458	DOWN
DNMT3A	-4.13326	8.00621	18.1632	2.03e-05	0.000182287	DOWN
FKBP8	-4.89482	7.34812	18.1517	2.04e-05	0.000183275	DOWN
ARHGEF12	-2.76795	8.42435	18.1466	2.05e-05	0.000183658	DOWN
STXBP5	-5.24625	7.61412	18.1367	2.06e-05	0.000184502	DOWN
VSIG10L	-3.57359	8.55555	18.1347	2.06e-05	0.000184582	DOWN
CTDSP2	-4.35991	8.24798	18.123	2.07e-05	0.00018561	DOWN
SLC44A4	-3.43406	8.40012	18.1167	2.08e-05	0.000186107	DOWN
TOR1A	-4.71883	7.33691	18.1035	2.09e-05	0.000187289	DOWN
UBE2L6	-5.52978	7.8574	18.1012	2.09e-05	0.000187407	DOWN
ARHGAP21	-4.80799	7.30784	18.0995	2.1e-05	0.000187461	DOWN
COPB2	-4.25284	8.10165	18.0963	2.1e-05	0.000187662	DOWN
ARFIP1	-4.66477	7.19	18.0944	2.1e-05	0.000187731	DOWN
PAFAH1B1	-5.23108	7.59382	18.0885	2.11e-05	0.000188197	DOWN
HS3ST1	-4.06375	7.98932	18.08	2.12e-05	0.000188928	DOWN
SPRR1A	-6.74352	8.85735	18.0736	2.13e-05	0.000189444	DOWN
SERPINB8	-4.82441	7.29951	18.0621	2.14e-05	0.000190476	DOWN
SYF2	-3.6412	8.21882	18.0587	2.14e-05	0.000190702	DOWN
RPN2	-4.82209	7.3103	18.0516	2.15e-05	0.000191303	DOWN
NMI	-4.89617	7.38251	18.0481	2.15e-05	0.000191538	DOWN
PIAS1	-3.8833	7.8044	18.038	2.17e-05	0.000192441	DOWN
CCN1	-5.40041	7.73719	18.036	2.17e-05	0.000192527	DOWN
TTYH1	-3.83684	7.78707	18.0129	2.19e-05	0.000194764	DOWN
WASF2	-4.0844	9.0478	18.0108	2.2e-05	0.000194853	DOWN
ZFYVE1	-4.03729	7.93323	18.0033	2.21e-05	0.000195448	DOWN
RBL2	-5.29602	7.65313	18.0028	2.21e-05	0.000195448	DOWN
SEPTIN9	-3.97527	7.96985	17.9993	2.21e-05	0.000195681	DOWN
RPTN	-6.70515	8.82132	17.9969	2.21e-05	0.000195819	DOWN
NUDT21	-4.82004	7.33793	17.9953	2.21e-05	0.000195864	DOWN
PPP1CA	-4.45695	8.41979	17.9939	2.22e-05	0.000195887	DOWN
S100A6	-3.28069	9.22173	17.9862	2.23e-05	0.000196566	DOWN
TKT	-3.78404	7.75775	17.9767	2.24e-05	0.000197434	DOWN
ANKFY1	-4.95016	7.41061	17.9446	2.27e-05	0.000200666	DOWN
NISCH	-4.66324	7.21239	17.9097	2.32e-05	0.00020426	DOWN
ST3GAL4	-4.73972	8.66607	17.8951	2.33e-05	0.000205613	DOWN
CNPPD1	-5.35801	7.6952	17.8948	2.33e-05	0.000205613	DOWN
RELL1	-4.25309	8.22627	17.892	2.34e-05	0.000205799	DOWN
NELFE	-5.52529	7.82353	17.8762	2.36e-05	0.000207392	DOWN
ZDHHC20	-5.02803	7.45499	17.8699	2.37e-05	0.000207951	DOWN
RBM22	-4.93781	7.38395	17.8469	2.39e-05	0.000210358	DOWN
IFIT3	-4.1164	8.57355	17.8234	2.42e-05	0.000212634	DOWN
CORO1B	-4.61232	8.47687	17.8228	2.42e-05	0.000212634	DOWN
PLCXD1	-4.92965	7.36302	17.8221	2.43e-05	0.000212634	DOWN
ARHGAP5	-4.23558	8.14142	17.8219	2.43e-05	0.000212634	DOWN
ILRUN	-3.81563	7.82045	17.819	2.43e-05	0.000212824	DOWN
ALAS1	-5.22854	7.59907	17.8158	2.43e-05	0.000213055	DOWN
HLA-F	-3.98807	7.90651	17.8105	2.44e-05	0.000213522	DOWN
DCTN6	-5.00357	7.4465	17.8051	2.45e-05	0.000214005	DOWN
B3GNT8	-4.00547	7.99488	17.8031	2.45e-05	0.000214052	DOWN
TUBB4B	-3.91691	8.66543	17.8024	2.45e-05	0.000214052	DOWN
NDUFAF3	-4.73375	7.19313	17.7798	2.48e-05	0.000216484	DOWN
CNP	-5.00161	7.42005	17.7774	2.48e-05	0.000216627	DOWN
IP6K2	-4.17546	8.0474	17.7695	2.49e-05	0.000217399	DOWN
PPP2R2D	-5.63355	7.88768	17.7623	2.5e-05	0.000218096	DOWN
RPL29	-3.43473	8.06376	17.7582	2.51e-05	0.000218436	DOWN
CTNNB1	-2.63377	8.33182	17.7446	2.53e-05	0.00021987	DOWN
HTATIP2	-3.54995	7.5757	17.7373	2.54e-05	0.000220587	DOWN
ECI1	-4.87037	7.37424	17.7183	2.56e-05	0.000222674	DOWN
EHF	-2.63249	8.65181	17.7133	2.57e-05	0.000223123	DOWN
SLC37A1	-5.13175	7.52724	17.698	2.59e-05	0.000224797	DOWN
WDR45	-2.98646	7.7785	17.6831	2.61e-05	0.000226425	DOWN
SH3GLB2	-3.90824	8.43534	17.6719	2.62e-05	0.000227532	DOWN
AFTPH	-3.21465	8.23152	17.6716	2.63e-05	0.000227532	DOWN
AHCYL1	-3.73839	7.74458	17.6647	2.63e-05	0.000228233	DOWN
GLYR1	-3.04126	7.82354	17.656	2.65e-05	0.00022914	DOWN
EHD4	-2.58631	8.46072	17.6413	2.67e-05	0.000230779	DOWN
IL36RN	-5.2276	7.60278	17.6366	2.67e-05	0.000231215	DOWN
LATS2	-5.31232	7.67545	17.6273	2.69e-05	0.00023217	DOWN
TMC4	-4.32015	8.22051	17.6265	2.69e-05	0.00023217	DOWN
CDYL	-2.81223	7.9551	17.6092	2.71e-05	0.000234163	DOWN
GNB1	-3.96138	8.72514	17.6021	2.72e-05	0.000234873	DOWN
CXorf38	-4.94975	7.39309	17.6012	2.72e-05	0.000234873	DOWN
HIPK3	-3.90062	7.91011	17.5989	2.73e-05	0.000235014	DOWN
ST14	-3.66676	8.75338	17.5911	2.74e-05	0.000235841	DOWN
RND1	-4.46422	8.33086	17.5888	2.74e-05	0.000235958	DOWN
VPS72	-4.99803	7.50029	17.588	2.74e-05	0.000235958	DOWN
VCPIP1	-4.90424	7.35197	17.58	2.75e-05	0.000236817	DOWN
GDI2	-3.61595	7.6268	17.5751	2.76e-05	0.000237283	DOWN
SPRING1	-4.88033	7.32721	17.5711	2.77e-05	0.000237641	DOWN
HSPA9	-5.37432	7.71935	17.5688	2.77e-05	0.000237789	DOWN
CLK2	-4.77345	7.27137	17.5599	2.78e-05	0.000238774	DOWN
SOS2	-3.64305	7.74831	17.5442	2.81e-05	0.000240608	DOWN
RGL2	-5.44429	7.79837	17.5355	2.82e-05	0.000241578	DOWN
NDRG4	-5.48937	7.79199	17.5296	2.83e-05	0.000242178	DOWN
FOXO3	-3.63203	7.61126	17.5156	2.85e-05	0.000243834	DOWN
CRCP	-5.00374	7.43492	17.5117	2.86e-05	0.000244195	DOWN
ITFG1	-3.71862	7.68891	17.5031	2.87e-05	0.00024515	DOWN
KCNK6	-2.82568	8.47084	17.5008	2.87e-05	0.000245173	DOWN
DNTTIP2	-4.79144	7.34142	17.5007	2.87e-05	0.000245173	DOWN
RPS6	-3.00329	9.09942	17.4909	2.89e-05	0.000246306	DOWN
RBMS1	-2.75758	7.94042	17.4864	2.89e-05	0.000246739	DOWN
KIAA0232	-4.01022	7.97297	17.4606	2.93e-05	0.000249976	DOWN
ABCD3	-5.00817	7.43369	17.4281	2.98e-05	0.000254131	DOWN
RAF1	-2.88416	8.26731	17.4177	3e-05	0.000255381	DOWN
ARNTL2	-4.41313	8.2924	17.4134	3.01e-05	0.00025581	DOWN
SAFB2	-4.76294	7.27385	17.386	3.05e-05	0.000259372	DOWN
ABHD11	-4.60246	7.1522	17.3826	3.06e-05	0.000259688	DOWN
ZNF655	-4.07195	7.96436	17.373	3.07e-05	0.000260851	DOWN
CEMIP2	-3.49887	7.56008	17.3518	3.11e-05	0.000263623	DOWN
DNAJB4	-5.21044	7.59493	17.3505	3.11e-05	0.000263662	DOWN
SUZ12	-3.4013	7.54301	17.3486	3.11e-05	0.000263767	DOWN
TLE3	-3.67058	8.35533	17.3282	3.14e-05	0.000266426	DOWN
SELENOH	-4.81213	7.27402	17.3274	3.15e-05	0.000266426	DOWN
SUN1	-2.88595	8.10819	17.2867	3.21e-05	0.000271967	DOWN
CREM	-4.66401	7.26213	17.2861	3.22e-05	0.000271967	DOWN
DLG1	-3.59009	7.66294	17.2794	3.23e-05	0.000272765	DOWN
YTHDF1	-4.66005	7.17108	17.2665	3.25e-05	0.000274466	DOWN
ZFC3H1	-4.74692	7.30512	17.2595	3.26e-05	0.000275326	DOWN
NDUFA3	-2.98471	8.05073	17.2536	3.27e-05	0.000276021	DOWN
EMC7	-5.21305	7.59897	17.2368	3.3e-05	0.000278315	DOWN
MGST2	-3.55331	7.61207	17.2212	3.33e-05	0.000280446	DOWN
ATRX	-2.71709	7.86586	17.218	3.33e-05	0.000280753	DOWN
LOC101927178	-4.73108	7.39643	17.2053	3.35e-05	0.000282478	DOWN
PSMC3	-4.94382	7.39297	17.2006	3.36e-05	0.000283024	DOWN
PPP2R1A	-4.01559	7.95568	17.1956	3.37e-05	0.0002836	DOWN
MARF1	-5.02362	7.44958	17.1867	3.39e-05	0.000284763	DOWN
REPIN1	-4.83552	7.30967	17.1854	3.39e-05	0.000284793	DOWN
UBXN1	-5.21156	7.59941	17.1844	3.39e-05	0.000284793	DOWN
ANP32A	-3.2329	7.86943	17.175	3.41e-05	0.000286003	DOWN
USP15	-3.85809	7.80667	17.1742	3.41e-05	0.000286003	DOWN
RHBDL2	-5.03598	7.47233	17.1725	3.41e-05	0.000286086	DOWN
CREB1	-3.27405	8.05796	17.1651	3.43e-05	0.000287046	DOWN
C19orf53	-3.48154	7.63038	17.1628	3.43e-05	0.000287231	DOWN
SLC20A2	-3.90986	7.82969	17.1421	3.47e-05	0.000290208	DOWN
RNF7	-5.20452	7.59426	17.1367	3.48e-05	0.000290876	DOWN
PPP6R3	-5.10441	7.51598	17.129	3.49e-05	0.000291889	DOWN
LPCAT4	-3.43966	8.09242	17.1229	3.5e-05	0.000292484	DOWN
CYP2T1P	-5.00152	7.43318	17.1227	3.5e-05	0.000292484	DOWN
PRKAB1	-4.9012	7.40941	17.1219	3.51e-05	0.000292484	DOWN
NDUFC2	-5.47547	7.78309	17.1116	3.52e-05	0.000293914	DOWN
SBNO2	-3.51754	8.1009	17.1091	3.53e-05	0.00029411	DOWN
BCOR	-3.97664	7.98389	17.1081	3.53e-05	0.00029411	DOWN
OTUD1	-5.37644	7.74645	17.0723	3.6e-05	0.000299544	DOWN
CIRBP	-3.04026	8.7041	17.0623	3.62e-05	0.000300959	DOWN
EGLN3	-3.59702	7.64871	17.0611	3.62e-05	0.00030097	DOWN
PRPF38B	-4.89602	7.43369	17.0597	3.62e-05	0.000301034	DOWN
ODF3B	-4.89986	7.38169	17.0542	3.63e-05	0.000301732	DOWN
TAB2	-3.87426	7.81301	17.048	3.64e-05	0.00030254	DOWN
EFNA1	-5.2995	7.66911	17.0399	3.66e-05	0.000303666	DOWN
SNAP29	-2.69138	8.15487	17.025	3.69e-05	0.000305885	DOWN
JOSD1	-3.23743	7.89343	17.0073	3.72e-05	0.00030845	DOWN
ZNF398	-5.39968	7.76416	17.007	3.72e-05	0.00030845	DOWN
SPECC1L	-5.10506	7.51655	17.0036	3.73e-05	0.000308822	DOWN
MOAP1	-4.80231	7.31226	17.0026	3.73e-05	0.000308822	DOWN
EPN3	-5.18927	7.58547	16.9977	3.74e-05	0.000309442	DOWN
XRCC6	-4.94369	7.38244	16.9621	3.81e-05	0.000315132	DOWN
MAP3K11	-2.9997	7.80013	16.9539	3.83e-05	0.000316255	DOWN
CD151	-3.52856	7.57523	16.9532	3.83e-05	0.000316255	DOWN
NUFIP2	-3.42949	8.09899	16.9509	3.84e-05	0.000316459	DOWN
NSF	-5.43209	7.78123	16.9475	3.84e-05	0.000316854	DOWN
SLC35C1	-5.10832	7.53333	16.9414	3.86e-05	0.000317688	DOWN
CCT5	-4.71611	7.21453	16.934	3.87e-05	0.000318754	DOWN
KCTD11	-3.57784	8.17788	16.9222	3.89e-05	0.000320564	DOWN
YTHDF2	-4.9559	7.40162	16.9134	3.91e-05	0.000321875	DOWN
SERINC3	-3.61173	7.64463	16.9058	3.93e-05	0.000322988	DOWN
USO1	-4.94237	7.41412	16.8992	3.94e-05	0.000323925	DOWN
BMPR2	-3.17281	7.88799	16.8575	4.03e-05	0.000330926	DOWN
SLC9A3R1	-3.45045	8.04618	16.8544	4.04e-05	0.000331296	DOWN
FURIN	-3.26947	7.96044	16.8518	4.04e-05	0.00033156	DOWN
PRKD2	-2.96781	8.06399	16.8449	4.06e-05	0.000332591	DOWN
GCLM	-3.49048	7.57781	16.8434	4.06e-05	0.000332664	DOWN
SSU72	-3.59528	8.16005	16.8316	4.08e-05	0.000334523	DOWN
EXPH5	-2.92423	8.14537	16.8307	4.09e-05	0.000334523	DOWN
PSMG2	-4.56246	7.28543	16.8103	4.13e-05	0.000337943	DOWN
ATP1A1	-4.89851	7.35352	16.8025	4.15e-05	0.000339147	DOWN
ZBTB7B	-3.61637	7.65758	16.8006	4.15e-05	0.000339306	DOWN
ZNHIT1	-3.80783	7.7704	16.7959	4.16e-05	0.000339949	DOWN
DTX3L	-3.60055	7.65964	16.7906	4.17e-05	0.000340725	DOWN
RPS4X	-4.26739	8.10827	16.7488	4.27e-05	0.000348114	DOWN
SRP54	-3.06849	7.80242	16.7376	4.29e-05	0.000349989	DOWN
PPP2R5E	-5.04333	7.51988	16.7297	4.31e-05	0.000351248	DOWN
IFNGR1	-3.13183	7.8493	16.7218	4.33e-05	0.00035251	DOWN
VTI1B	-4.72943	7.23698	16.7109	4.35e-05	0.000354183	DOWN
FBXL3	-3.48438	7.55073	16.7108	4.35e-05	0.000354183	DOWN
SLFN5	-5.08511	7.516	16.7096	4.36e-05	0.000354201	DOWN
CCDC47	-4.57677	7.12249	16.7042	4.37e-05	0.000355028	DOWN
COX5A	-3.34163	8.0385	16.7007	4.38e-05	0.000355484	DOWN
TM4SF1	-5.439	9.73058	16.687	4.41e-05	0.000357863	DOWN
HSPE1	-4.41738	8.29617	16.6749	4.44e-05	0.000359837	DOWN
BLNK	-3.44853	7.54701	16.6744	4.44e-05	0.000359837	DOWN
SPG21	-3.47327	7.55948	16.6486	4.5e-05	0.000364565	DOWN
PHF5A	-4.65383	7.17386	16.6367	4.53e-05	0.000366662	DOWN
TRA2B	-5.40487	7.73829	16.6187	4.57e-05	0.000369959	DOWN
ANKRD36C	-4.98173	8.70146	16.6081	4.6e-05	0.000371833	DOWN
SET	-4.65016	7.36566	16.6001	4.61e-05	0.00037313	DOWN
SF3B6	-4.03696	7.9786	16.5994	4.62e-05	0.00037313	DOWN
CWC15	-4.77766	7.27194	16.5982	4.62e-05	0.000373154	DOWN
ACBD3	-5.01032	7.45579	16.5951	4.63e-05	0.00037357	DOWN
MAP3K8	-3.05285	8.46684	16.5892	4.64e-05	0.000374525	DOWN
VEZT	-5.12665	7.54323	16.5868	4.65e-05	0.000374781	DOWN
ITSN2	-3.66898	8.2572	16.5821	4.66e-05	0.000375509	DOWN
LAMP1	-3.4305	8.10951	16.572	4.68e-05	0.00037732	DOWN
TMEM170A	-4.62085	7.22073	16.5658	4.7e-05	0.000378335	DOWN
PLEKHF2	-4.91531	7.37212	16.5417	4.76e-05	0.000382963	DOWN
SRSF2	-3.35774	8.12445	16.5336	4.78e-05	0.000384404	DOWN
ADAR	-4.29524	8.76895	16.5309	4.79e-05	0.00038473	DOWN
VPS25	-4.55547	7.22092	16.5295	4.79e-05	0.000384806	DOWN
SEL1L	-4.90475	7.37459	16.5225	4.81e-05	0.000385989	DOWN
ATG3	-3.50364	7.65921	16.5216	4.81e-05	0.000385989	DOWN
SNRPB	-5.02119	7.45942	16.5111	4.84e-05	0.000387928	DOWN
AQP3	-4.04313	7.9498	16.5063	4.85e-05	0.000388701	DOWN
BRD1	-5.23567	7.61848	16.5025	4.86e-05	0.000389262	DOWN
B4GALT4	-4.82143	7.28314	16.4997	4.87e-05	0.000389635	DOWN
TPP2	-4.78399	7.29019	16.4905	4.89e-05	0.000391324	DOWN
ESYT2	-3.62292	8.33191	16.4879	4.9e-05	0.000391631	DOWN
MARVELD3	-3.70584	7.69217	16.4865	4.9e-05	0.000391726	DOWN
ALDH1L1	-2.97569	7.74962	16.4785	4.92e-05	0.000393165	DOWN
TNFSF9	-4.66203	7.27306	16.4697	4.94e-05	0.000394734	DOWN
IRS2	-4.79654	7.29453	16.4689	4.95e-05	0.000394734	DOWN
VPS4A	-4.63853	7.17901	16.4461	5.01e-05	0.000399281	DOWN
UQCRQ	-3.59084	8.2321	16.4306	5.05e-05	0.000402335	DOWN
NDUFB7	-3.46167	7.5392	16.4288	5.05e-05	0.000402345	DOWN
MFN1	-4.6225	7.19308	16.4286	5.05e-05	0.000402345	DOWN
VPS26C	-4.56259	7.11554	16.4135	5.09e-05	0.000405327	DOWN
ACADVL	-3.40854	8.04277	16.4043	5.12e-05	0.000407081	DOWN
TINAGL1	-4.83134	8.82587	16.4011	5.13e-05	0.000407551	DOWN
AKT1S1	-5.01653	7.45697	16.3989	5.13e-05	0.000407814	DOWN
KRR1	-3.45001	7.67836	16.3898	5.16e-05	0.000409545	DOWN
MED6	-4.53557	7.15662	16.3845	5.17e-05	0.000410464	DOWN
RAD23B	-3.5262	7.60704	16.3831	5.17e-05	0.00041056	DOWN
PPA1	-4.19938	8.80406	16.3704	5.21e-05	0.000413092	DOWN
DTX4	-3.42061	7.46956	16.3605	5.24e-05	0.000415037	DOWN
DNMBP	-4.53517	7.22942	16.3506	5.26e-05	0.000416978	DOWN
WBP11	-4.58628	7.16199	16.348	5.27e-05	0.000417339	DOWN
RUSC2	-4.84217	7.37202	16.3464	5.28e-05	0.000417371	DOWN
WIPF2	-3.0695	7.85985	16.3458	5.28e-05	0.000417371	DOWN
SRSF11	-4.86543	7.33258	16.3373	5.3e-05	0.000419014	DOWN
NDUFB1	-3.08624	8.21257	16.3238	5.34e-05	0.000421794	DOWN
PPP1R11	-5.19938	7.61415	16.2968	5.42e-05	0.000427618	DOWN
PPIA	-2.77223	8.21632	16.2853	5.45e-05	0.000429972	DOWN
CELF2-AS2	-5.08597	7.52227	16.2836	5.45e-05	0.000430133	DOWN
PEBP1	-2.9786	8.06509	16.2823	5.46e-05	0.000430202	DOWN
MRPS18A	-4.5618	7.17565	16.2801	5.46e-05	0.00043047	DOWN
OAS1	-4.01733	9.39506	16.2785	5.47e-05	0.000430606	DOWN
THEM6	-4.81369	7.34081	16.2702	5.49e-05	0.000432262	DOWN
MAPKAPK2	-3.89137	7.83514	16.2565	5.53e-05	0.00043517	DOWN
TFG	-3.42099	7.47315	16.2522	5.54e-05	0.00043592	DOWN
PRPSAP1	-4.66947	7.21001	16.2025	5.69e-05	0.000447274	DOWN
TACC2	-5.11941	7.54495	16.1901	5.73e-05	0.000449969	DOWN
ATP8B1	-3.59186	8.15408	16.1884	5.73e-05	0.000450144	DOWN
ALG13	-5.19339	7.59338	16.1786	5.76e-05	0.00045222	DOWN
HMGB2	-3.47856	8.10276	16.1694	5.79e-05	0.000454189	DOWN
KCTD20	-3.45226	7.51659	16.1593	5.82e-05	0.000456374	DOWN
FAM136A	-4.27682	8.18329	16.1565	5.83e-05	0.0004568	DOWN
CLEC2B	-3.33912	7.56476	16.147	5.86e-05	0.000458858	DOWN
RNF111	-4.5291	7.1819	16.143	5.87e-05	0.000459579	DOWN
PLS3	-4.18841	8.2159	16.1376	5.89e-05	0.000460656	DOWN
EWSR1	-3.56752	7.6461	16.1105	5.98e-05	0.000467036	DOWN
SIN3B	-4.94533	7.41045	16.1076	5.98e-05	0.000467506	DOWN
LRRFIP2	-4.46309	7.11573	16.099	6.01e-05	0.000469388	DOWN
ZNF365	-5.01036	7.47953	16.0875	6.05e-05	0.00047199	DOWN
EIF5A	-5.07691	7.51563	16.0692	6.11e-05	0.000476328	DOWN
PTK2B	-3.37139	8.09347	16.0679	6.11e-05	0.000476401	DOWN
SZRD1	-5.00018	7.46056	16.0532	6.16e-05	0.000479862	DOWN
CLIC2	-4.63644	7.18418	16.0468	6.18e-05	0.000481234	DOWN
SON	-3.69547	8.58442	16.0315	6.23e-05	0.000484874	DOWN
XPO1	-4.01587	8.04428	16.001	6.33e-05	0.000492497	DOWN
SLC2A4RG	-5.06008	7.50328	15.9962	6.35e-05	0.000493477	DOWN
MAD2L1BP	-4.69796	7.2364	15.9848	6.39e-05	0.000496194	DOWN
VOPP1	-4.66853	7.30935	15.9749	6.42e-05	0.000498538	DOWN
PNP	-3.58656	7.60344	15.9718	6.43e-05	0.000499088	DOWN
MAF1	-4.71927	7.29679	15.9559	6.48e-05	0.000503025	DOWN
RAB8B	-4.74669	7.3435	15.9532	6.49e-05	0.000503503	DOWN
PPT1	-4.72102	7.31638	15.9498	6.5e-05	0.000504131	DOWN
UBA6	-3.74102	8.41553	15.9485	6.51e-05	0.00050422	DOWN
IQSEC1	-5.09721	7.53653	15.9432	6.53e-05	0.000505361	DOWN
UPF1	-2.78745	8.24365	15.9387	6.54e-05	0.000506283	DOWN
SEMA3F	-3.78855	7.83332	15.9357	6.55e-05	0.000506824	DOWN
GRB2	-3.88098	8.73075	15.925	6.59e-05	0.000509426	DOWN
PSMD3	-4.51122	7.1751	15.923	6.6e-05	0.00050972	DOWN
TMEM167B	-4.5684	7.16197	15.9032	6.67e-05	0.000514798	DOWN
SIPA1	-3.39328	7.54265	15.9011	6.67e-05	0.000515102	DOWN
STAMBP	-4.72937	7.28141	15.8924	6.7e-05	0.000517043	DOWN
DUSP2	-5.75997	8.05163	15.892	6.71e-05	0.000517043	DOWN
PITRM1	-4.51282	7.08644	15.8839	6.73e-05	0.00051897	DOWN
RUNX2	-4.58708	7.21916	15.883	6.74e-05	0.00051897	DOWN
NCL	-5.22314	7.63055	15.8814	6.74e-05	0.000519126	DOWN
CHD4	-3.61645	7.60772	15.8801	6.75e-05	0.000519228	DOWN
FBXO28	-4.82039	7.31445	15.8772	6.76e-05	0.000519737	DOWN
GIGYF1	-4.49256	7.15959	15.8654	6.8e-05	0.000522575	DOWN
EIF4E2	-4.96529	7.44846	15.8649	6.8e-05	0.000522575	DOWN
H6PD	-4.59666	7.24484	15.8612	6.82e-05	0.000523346	DOWN
STK40	-3.96178	7.99993	15.8586	6.83e-05	0.00052377	DOWN
ZNF562	-2.89993	8.04195	15.8576	6.83e-05	0.00052377	DOWN
NAA20	-4.85338	7.33543	15.8535	6.84e-05	0.000524444	DOWN
MLX	-4.48837	7.17757	15.8532	6.84e-05	0.000524444	DOWN
COX6B1	-3.34899	8.84658	15.8472	6.87e-05	0.00052585	DOWN
RPF1	-4.46074	7.13768	15.8461	6.87e-05	0.000525877	DOWN
ZFYVE21	-4.87154	7.38448	15.8444	6.88e-05	0.000526069	DOWN
MAPRE1	-3.6206	7.67842	15.8218	6.96e-05	0.000532119	DOWN
YAP1	-4.65672	7.27409	15.8147	6.99e-05	0.000533848	DOWN
MYH9	-3.62144	8.21947	15.7877	7.09e-05	0.000541229	DOWN
FYCO1	-4.55352	7.11963	15.7776	7.12e-05	0.000543819	DOWN
AFF4	-4.00065	8.51723	15.7767	7.13e-05	0.000543819	DOWN
IFT80	-4.587	7.16295	15.7625	7.18e-05	0.000547634	DOWN
CSRNP2	-4.75349	7.36125	15.7592	7.19e-05	0.00054833	DOWN
TLE2	-4.66597	7.20827	15.7558	7.21e-05	0.000549009	DOWN
GLUD1	-3.66736	7.72189	15.7504	7.23e-05	0.000550308	DOWN
MXI1	-3.41182	8.47175	15.7332	7.29e-05	0.000555031	DOWN
RABL2B	-4.78666	7.32719	15.7132	7.37e-05	0.00056064	DOWN
CTNNBIP1	-4.56043	7.12044	15.7073	7.39e-05	0.000562109	DOWN
PML	-2.98752	8.11664	15.6806	7.5e-05	0.000569319	DOWN
LEO1	-4.55468	7.30091	15.6805	7.5e-05	0.000569319	DOWN
RRAGC	-4.9538	7.425	15.6803	7.5e-05	0.000569319	DOWN
FRK	-3.70096	7.70318	15.6771	7.51e-05	0.000569994	DOWN
LAMTOR1	-3.48132	8.07653	15.6742	7.52e-05	0.000570551	DOWN
CALM1	-4.07785	8.62682	15.6566	7.59e-05	0.000575611	DOWN
RELT	-4.42118	7.09755	15.618	7.75e-05	0.000587159	DOWN
EFNB2	-4.73817	7.29389	15.6141	7.77e-05	0.000587934	DOWN
CYB5R1	-4.81443	7.31338	15.6136	7.77e-05	0.000587934	DOWN
TAGLN2	-3.14932	7.87256	15.6008	7.82e-05	0.00059161	DOWN
IRAK2	-4.74921	7.29366	15.58	7.91e-05	0.000597847	DOWN
MAGI3	-3.49668	8.12211	15.5587	8e-05	0.000604317	DOWN
UNC119	-4.66685	7.22399	15.555	8.01e-05	0.00060521	DOWN
MRPL28	-2.96933	7.78273	15.5476	8.05e-05	0.000606965	DOWN
NEMF	-5.15245	7.5885	15.5474	8.05e-05	0.000606965	DOWN
PALLD	-3.58813	7.64757	15.546	8.05e-05	0.000606965	DOWN
TAP2	-4.90442	7.38425	15.5456	8.05e-05	0.000606965	DOWN
PARP4	-3.55556	7.58708	15.5366	8.09e-05	0.000609559	DOWN
IFITM2	-6.34298	8.45136	15.5228	8.15e-05	0.000613719	DOWN
HPCAL1	-4.89385	7.39888	15.4911	8.29e-05	0.000623777	DOWN
CLIC6	-4.96403	7.44029	15.4884	8.3e-05	0.000624323	DOWN
TNIP2	-4.65146	7.26221	15.4866	8.31e-05	0.000624616	DOWN
ADRM1	-3.75816	8.34052	15.4844	8.32e-05	0.000625022	DOWN
RTF2	-5.26026	7.69128	15.4817	8.33e-05	0.000625594	DOWN
PITPNB	-3.65137	7.65056	15.4779	8.35e-05	0.000626538	DOWN
SETD1B	-5.1275	7.55269	15.4604	8.43e-05	0.000632052	DOWN
CYP4F29P	-5.62743	7.91578	15.4516	8.46e-05	0.000634673	DOWN
GLTP	-4.10296	8.06557	15.4442	8.5e-05	0.000636816	DOWN
CD82	-3.65271	8.25002	15.4314	8.56e-05	0.00064085	DOWN
MOB2	-3.49003	7.56202	15.4236	8.59e-05	0.000642988	DOWN
CCAR1	-4.4393	7.07444	15.4231	8.59e-05	0.000642988	DOWN
TRMT112	-4.57437	7.14888	15.4205	8.61e-05	0.000643571	DOWN
TFE3	-4.63338	7.22208	15.4158	8.63e-05	0.000644823	DOWN
SRC	-2.9723	7.73877	15.4143	8.63e-05	0.000645019	DOWN
CHD7	-4.49323	7.19732	15.3897	8.75e-05	0.00065315	DOWN
LLGL2	-3.28941	7.9494	15.3806	8.79e-05	0.000655973	DOWN
PTPRK	-4.52761	7.16249	15.3711	8.83e-05	0.000658948	DOWN
FCHO2	-3.76707	8.49157	15.3634	8.87e-05	0.000661274	DOWN
UBTF	-3.6073	7.61322	15.3476	8.94e-05	0.000666509	DOWN
RPL9P8	-4.55015	7.17613	15.3438	8.96e-05	0.000667517	DOWN
GPR137B	-4.54026	7.12044	15.341	8.97e-05	0.00066815	DOWN
EAPP	-4.99785	7.47088	15.3346	9.01e-05	0.000670089	DOWN
TSPAN13	-3.6716	7.7543	15.3223	9.06e-05	0.000674108	DOWN
NXF1	-4.96373	7.45932	15.3161	9.09e-05	0.000675985	DOWN
GRIPAP1	-4.79394	7.32387	15.3139	9.1e-05	0.000676454	DOWN
RPRD1B	-4.54341	7.14146	15.2997	9.17e-05	0.000681174	DOWN
TCP1	-3.87634	7.93285	15.2988	9.18e-05	0.000681174	DOWN
CRIPT	-3.02674	7.77754	15.2914	9.21e-05	0.000683507	DOWN
RARA	-4.69058	7.27613	15.2804	9.27e-05	0.000687144	DOWN
LEXM	-5.61609	7.96681	15.2769	9.28e-05	0.000688094	DOWN
CCNL1	-3.57967	8.93392	15.2749	9.29e-05	0.000688465	DOWN
OSBP2	-4.89914	7.39261	15.2627	9.35e-05	0.000692591	DOWN
GSK3A	-2.85594	7.64205	15.2529	9.4e-05	0.000695828	DOWN
ANKLE2	-4.13482	8.16971	15.2486	9.42e-05	0.000697058	DOWN
LAMC2	-3.38087	8.03129	15.2427	9.45e-05	0.000698906	DOWN
BTBD10	-4.72347	7.3272	15.2217	9.56e-05	0.000706356	DOWN
PDPK1	-5.19141	7.63149	15.1934	9.7e-05	0.000716665	DOWN
RPS6KA3	-4.62334	7.19027	15.1918	9.71e-05	0.000716931	DOWN
TNFRSF21	-3.82689	7.78995	15.1904	9.72e-05	0.000717085	DOWN
XRN2	-4.42045	7.1428	15.1742	9.8e-05	0.00072292	DOWN
FOSL1	-4.24041	8.11416	15.1689	9.83e-05	0.000724594	DOWN
[truncated: 12,728 more rows]

## Sheet: Second morning urine samples
DEGs of Second morning urine samples
	logFC	logCPM	LR	PValue	FDR	change
H1-2	-4.6765	10.1423	120.684	4.48e-28	6.6e-24	DOWN
SPRR2D	-3.62105	10.0846	101.998	5.56e-24	4.09e-20	DOWN
TP53INP2	-3.76005	10.322	92.4505	6.9e-22	3.39e-18	DOWN
TTC22	-4.78137	9.53014	90.0345	2.34e-21	8.62e-18	DOWN
PIK3IP1	-4.26712	9.50549	88.5195	5.03e-21	1.48e-17	DOWN
PLIN3	-3.31445	9.43111	86.4701	1.42e-20	3.48e-17	DOWN
TTC9	-4.51491	10.0201	85.8075	1.98e-20	4.17e-17	DOWN
RDH10	-4.0428	9.80934	78.4716	8.12e-19	1.49e-15	DOWN
STS	-4.05385	9.32896	78.1198	9.7e-19	1.59e-15	DOWN
MUC4	-3.80471	10.7335	77.427	1.38e-18	2.03e-15	DOWN
SPRR2A	-5.21448	11.309	76.2739	2.47e-18	3.31e-15	DOWN
C6orf132	-3.21588	9.53001	72.5836	1.6e-17	1.96e-14	DOWN
TSPAN6	-3.88352	9.06402	72.0319	2.12e-17	2.35e-14	DOWN
NAPRT	-4.20306	8.9172	71.9227	2.24e-17	2.35e-14	DOWN
TALDO1	-3.07291	9.8609	71.2233	3.19e-17	3.13e-14	DOWN
GCNT3	-3.97194	9.50991	70.5811	4.42e-17	4.07e-14	DOWN
MAB21L4	-3.59056	9.47106	70.3692	4.92e-17	4.26e-14	DOWN
MAP1LC3B	-4.23275	10.0693	69.6698	7.01e-17	5.74e-14	DOWN
DHRS9	-4.0777	9.73686	69.1224	9.25e-17	7.17e-14	DOWN
KRT19	-4.12552	11.324	67.7309	1.87e-16	1.38e-13	DOWN
GLUL	-4.38292	11.7925	67.4915	2.12e-16	1.48e-13	DOWN
EPHA2	-3.87578	10.0223	66.6014	3.32e-16	2.22e-13	DOWN
FAM214A	-3.38656	9.13278	65.6265	5.45e-16	3.49e-13	DOWN
LDAF1	-3.65839	9.27284	65.2017	6.76e-16	4.15e-13	DOWN
PGD	-4.23683	8.91189	64.8107	8.25e-16	4.8e-13	DOWN
YWHAZ	-2.66645	9.28462	64.7564	8.48e-16	4.8e-13	DOWN
CDKN2A	-4.00054	8.96979	64.4362	9.97e-16	5.44e-13	DOWN
SCEL	-4.02245	10.6301	64.3028	1.07e-15	5.61e-13	DOWN
GIPC1	-3.75238	9.22977	63.2554	1.82e-15	9.22e-13	DOWN
TIMP2	-3.11272	9.43883	62.5123	2.65e-15	1.25e-12	DOWN
B3GALT5	-3.541	9.23889	62.5072	2.65e-15	1.25e-12	DOWN
TMPRSS2	-4.0939	11.0447	62.465	2.71e-15	1.25e-12	DOWN
CRCT1	-3.88019	12.3698	62.4045	2.8e-15	1.25e-12	DOWN
FRMD8	-3.88742	8.91334	62.0778	3.3e-15	1.43e-12	DOWN
ADIPOR2	-4.62031	8.93871	61.5921	4.23e-15	1.78e-12	DOWN
SPNS2	-3.93147	10.704	60.6568	6.79e-15	2.78e-12	DOWN
CEACAM6	-3.63343	9.66842	59.9378	9.79e-15	3.9e-12	DOWN
ELF3	-3.5429	11.455	59.4859	1.23e-14	4.7e-12	DOWN
SNX18	-3.43662	9.03445	59.4658	1.24e-14	4.7e-12	DOWN
DUOXA2	-4.67315	11.4036	59.3228	1.34e-14	4.93e-12	DOWN
CEACAM7	-4.39302	9.66286	58.3791	2.16e-14	7.76e-12	DOWN
RMND5A	-3.51259	9.32753	57.3289	3.69e-14	1.29e-11	DOWN
CSTA	-3.77607	10.2245	57.244	3.85e-14	1.32e-11	DOWN
PHLDA1	-3.81892	10.6575	57.1787	3.98e-14	1.33e-11	DOWN
DTX2	-4.03601	8.77413	56.7174	5.03e-14	1.65e-11	DOWN
H2BC4	-4.17257	8.62084	56.305	6.21e-14	1.99e-11	DOWN
SREK1IP1	-5.31175	8.38899	55.9021	7.62e-14	2.39e-11	DOWN
B4GALT5	-3.99636	9.13607	55.2163	1.08e-13	3.23e-11	DOWN
DAZAP2	-3.06824	9.47724	55.211	1.08e-13	3.23e-11	DOWN
TMCO4	-3.76453	8.8152	55.158	1.11e-13	3.23e-11	DOWN
ARPC3	-3.17246	9.57244	55.1458	1.12e-13	3.23e-11	DOWN
SMC4	-3.39098	9.257	54.6145	1.47e-13	4.15e-11	DOWN
TMPRSS11D	-3.86628	10.2362	54.5349	1.53e-13	4.24e-11	DOWN
PPP1CB	-3.77327	9.84967	54.3992	1.64e-13	4.46e-11	DOWN
TRIP10	-3.65304	9.2862	53.7955	2.22e-13	5.96e-11	DOWN
NTHL1	-3.64158	9.09434	53.4339	2.67e-13	6.92e-11	DOWN
LCN2	-4.808	13.3077	53.4319	2.68e-13	6.92e-11	DOWN
CLDN7	-3.29218	9.23018	53.0117	3.32e-13	8.42e-11	DOWN
ITPKC	-3.07264	9.63267	52.8858	3.54e-13	8.75e-11	DOWN
TAX1BP1	-2.99382	9.18004	52.8688	3.57e-13	8.75e-11	DOWN
CHAC1	-3.59471	8.69719	52.298	4.77e-13	1.15e-10	DOWN
RIOK3	-2.66493	9.94479	52.2194	4.96e-13	1.18e-10	DOWN
HPGD	-3.64375	10.4395	52.0798	5.33e-13	1.25e-10	DOWN
ADM	-3.50921	9.29171	51.6943	6.49e-13	1.49e-10	DOWN
F3	-3.86691	9.98731	51.5574	6.95e-13	1.58e-10	DOWN
KRT18	-3.30723	8.86007	51.5254	7.07e-13	1.58e-10	DOWN
MYO6	-2.53617	9.67976	51.4573	7.32e-13	1.61e-10	DOWN
ZFP36	-3.41151	10.9975	51.409	7.5e-13	1.62e-10	DOWN
UBL3	-3.4822	8.92361	50.7145	1.07e-12	2.28e-10	DOWN
LRP10	-2.88879	9.23991	50.6506	1.1e-12	2.32e-10	DOWN
FAM89B	-5.35079	8.39574	50.1117	1.45e-12	3.01e-10	DOWN
NDFIP2	-4.09263	8.78701	50.0467	1.5e-12	3.07e-10	DOWN
GRPEL2	-3.21345	9.26079	49.8753	1.64e-12	3.3e-10	DOWN
SLC16A3	-3.74936	9.49274	49.4156	2.07e-12	4.07e-10	DOWN
RAB11FIP1	-3.20748	8.9235	49.4154	2.07e-12	4.07e-10	DOWN
SH2D1B	-4.10342	8.54907	49.3053	2.19e-12	4.24e-10	DOWN
RIPK4	-3.50079	9.05813	49.2431	2.26e-12	4.32e-10	DOWN
SERPINB1	-3.5221	8.80396	48.8955	2.7e-12	5.1e-10	DOWN
S100P	-3.78904	11.4593	48.8594	2.75e-12	5.13e-10	DOWN
VPS4B	-4.29775	8.66477	48.4785	3.34e-12	6.15e-10	DOWN
ANXA11	-2.89554	10.1581	48.1217	4.01e-12	7.28e-10	DOWN
DUSP4	-3.54721	10.2147	47.9115	4.46e-12	8.01e-10	DOWN
MMP24OS	-3.16741	8.87659	47.7939	4.73e-12	8.4e-10	DOWN
EIF4EBP2	-3.1836	8.78194	47.4168	5.74e-12	1.01e-09	DOWN
GDF15	-3.1107	9.8715	47.2644	6.2e-12	1.07e-09	DOWN
PRSS27	-3.84385	10.8646	46.5436	8.96e-12	1.53e-09	DOWN
KRT13	-3.90986	13.1309	46.4796	9.26e-12	1.57e-09	DOWN
S100A9	-4.15977	14.6344	45.9791	1.2e-11	1.99e-09	DOWN
SLPI	-3.96976	9.87054	45.9625	1.21e-11	1.99e-09	DOWN
KRT78	-4.05551	10.3206	45.4595	1.56e-11	2.55e-09	DOWN
PGK1	-3.23672	9.73919	45.349	1.65e-11	2.61e-09	DOWN
FLG	-4.27919	10.7071	45.346	1.65e-11	2.61e-09	DOWN
ALOX12	-3.68375	9.70965	45.3343	1.66e-11	2.61e-09	DOWN
C15orf48	-3.26996	10.3725	45.3258	1.67e-11	2.61e-09	DOWN
RND3	-3.11818	10.1751	45.1682	1.81e-11	2.8e-09	DOWN
DBP	-5.15914	8.27795	44.8531	2.12e-11	3.26e-09	DOWN
CASP7	-5.17965	8.3061	44.6772	2.32e-11	3.53e-09	DOWN
SERINC2	-3.11584	9.03649	44.0993	3.12e-11	4.69e-09	DOWN
CTNNA1	-2.91254	9.71725	43.9521	3.37e-11	5.01e-09	DOWN
NT5C2	-2.7855	9.19774	43.7908	3.65e-11	5.38e-09	DOWN
METRNL	-3.01135	9.28377	43.5399	4.15e-11	6.06e-09	DOWN
GABARAPL2	-3.08367	9.84391	43.2806	4.74e-11	6.85e-09	DOWN
YPEL5	-2.77303	9.1664	43.2064	4.93e-11	7.04e-09	DOWN
ERO1A	-3.41271	11.5475	43.1193	5.15e-11	7.29e-09	DOWN
TMPRSS11B	-3.41165	10.4315	43.0223	5.41e-11	7.59e-09	DOWN
YPEL3	-3.16669	9.07477	43.0041	5.46e-11	7.59e-09	DOWN
STEAP4	-3.03414	9.26557	42.9155	5.72e-11	7.86e-09	DOWN
GNA15	-3.54504	8.63043	42.8989	5.76e-11	7.86e-09	DOWN
PITX1	-2.9249	9.90547	42.5236	6.98e-11	9.38e-09	DOWN
PPP4R1	-3.1454	8.74166	42.5169	7.01e-11	9.38e-09	DOWN
H2BC5	-4.27075	8.30534	42.4002	7.44e-11	9.87e-09	DOWN
FOSL2	-2.84014	9.25748	42.3314	7.7e-11	1.01e-08	DOWN
MUC21	-4.21929	12.1997	42.299	7.83e-11	1.02e-08	DOWN
CRISP3	-3.8868	10.8893	42.2784	7.92e-11	1.02e-08	DOWN
TMPRSS4	-3.23494	9.33526	41.9506	9.36e-11	1.2e-08	DOWN
SOX4	-2.28269	9.34065	41.7597	1.03e-10	1.31e-08	DOWN
VSIG2	-2.90457	9.15192	41.5185	1.17e-10	1.47e-08	DOWN
PTTG1IP	-2.86048	9.28581	41.4133	1.23e-10	1.53e-08	DOWN
GSTP1	-2.9454	9.65051	41.4023	1.24e-10	1.53e-08	DOWN
TPM4	-3.32624	9.70056	41.1522	1.41e-10	1.73e-08	DOWN
CLTB	-3.29134	8.49416	41.0248	1.5e-10	1.83e-08	DOWN
CSNK1E	-2.69486	9.8224	40.9888	1.53e-10	1.85e-08	DOWN
SMS	-3.05654	8.69284	40.9557	1.56e-10	1.86e-08	DOWN
GNG12	-3.01525	8.81273	40.7019	1.77e-10	2.11e-08	DOWN
CHMP2A	-3.06459	8.70366	40.612	1.86e-10	2.18e-08	DOWN
HBP1	-2.81735	9.29646	40.5965	1.87e-10	2.18e-08	DOWN
MKNK2	-2.91125	8.88336	40.5844	1.88e-10	2.18e-08	DOWN
CD46	-3.0448	9.56101	40.5228	1.94e-10	2.24e-08	DOWN
CITED2	-3.22012	9.13026	40.4998	1.97e-10	2.24e-08	DOWN
PEDS1	-4.69127	8.01365	40.4356	2.03e-10	2.3e-08	DOWN
RNF39	-3.06407	9.24697	40.2209	2.27e-10	2.55e-08	DOWN
SMIM5	-2.92192	8.99666	40.1965	2.3e-10	2.56e-08	DOWN
RAB7A	-2.16601	9.3175	40.1645	2.33e-10	2.58e-08	DOWN
F11R	-3.35074	8.81378	40.0348	2.49e-10	2.74e-08	DOWN
PARD6B	-3.17557	8.98445	39.694	2.97e-10	3.24e-08	DOWN
A2ML1	-2.32371	9.73794	39.491	3.3e-10	3.57e-08	DOWN
ADIPOR1	-3.26356	8.99147	39.4405	3.38e-10	3.64e-08	DOWN
SERTAD2	-3.16407	9.12886	38.8739	4.52e-10	4.79e-08	DOWN
NIBAN2	-3.72403	10.525	38.8727	4.52e-10	4.79e-08	DOWN
LGALS3	-4.06719	11.3014	38.8487	4.58e-10	4.82e-08	DOWN
CAPZA1	-3.41555	8.59925	38.8242	4.64e-10	4.84e-08	DOWN
CXCL17	-3.05366	8.9741	38.7436	4.83e-10	5.01e-08	DOWN
KRT80	-3.68962	8.71788	38.6713	5.02e-10	5.16e-08	DOWN
SMG7	-4.06371	8.23552	38.5514	5.33e-10	5.45e-08	DOWN
PPDPF	-3.66993	10.9255	38.5179	5.43e-10	5.51e-08	DOWN
LY6E	-2.73879	9.2221	38.4202	5.7e-10	5.75e-08	DOWN
RAB9A	-3.17674	9.13117	38.3972	5.77e-10	5.78e-08	DOWN
GPCPD1	-2.70401	8.71385	38.3419	5.94e-10	5.91e-08	DOWN
S100A8	-4.1172	13.5608	38.2438	6.24e-10	6.17e-08	DOWN
RNF103	-3.98577	8.15451	37.8496	7.64e-10	7.5e-08	DOWN
HLA-E	-3.13153	10.3151	37.7719	7.95e-10	7.76e-08	DOWN
CYTOR	-3.99885	8.19109	37.7395	8.09e-10	7.81e-08	DOWN
CDKN1A	-3.24997	10.0747	37.7325	8.11e-10	7.81e-08	DOWN
MXD1	-4.53738	11.3762	37.6662	8.39e-10	8.03e-08	DOWN
TRIP6	-3.85492	8.42157	37.5462	8.93e-10	8.48e-08	DOWN
ZG16B	-3.14929	9.36361	37.4175	9.54e-10	9e-08	DOWN
DUOX2	-4.53571	12.1669	37.3798	9.72e-10	9.12e-08	DOWN
IER5	-3.1348	9.06648	37.3079	1.01e-09	9.33e-08	DOWN
ABHD5	-2.79967	9.51495	37.292	1.02e-09	9.33e-08	DOWN
APOBEC3A_B	-2.86461	8.68519	37.2885	1.02e-09	9.33e-08	DOWN
FBXO34	-4.25824	8.32437	37.2849	1.02e-09	9.33e-08	DOWN
PCBP1	-3.22045	10.636	37.2749	1.03e-09	9.33e-08	DOWN
ADGRF1	-3.63424	10.1728	37.2203	1.06e-09	9.52e-08	DOWN
PIP	-3.92423	8.42745	37.2101	1.06e-09	9.52e-08	DOWN
TJP3	-3.28833	8.78135	37.0862	1.13e-09	1.01e-07	DOWN
LOC105371730	-4.21644	8.32819	37.0036	1.18e-09	1.05e-07	DOWN
CEACAM1	-2.86616	8.96601	36.8905	1.25e-09	1.1e-07	DOWN
WFDC2	-3.64388	10.5535	36.7381	1.35e-09	1.18e-07	DOWN
SAT1	-3.91984	12.9213	36.72	1.36e-09	1.19e-07	DOWN
PDLIM5	-2.96735	9.01183	36.6924	1.38e-09	1.2e-07	DOWN
PLXNB2	-2.93268	9.57619	36.3445	1.65e-09	1.42e-07	DOWN
SAP18	-3.08995	8.58789	36.213	1.77e-09	1.51e-07	DOWN
SPINK5	-3.44735	10.8137	36.1253	1.85e-09	1.58e-07	DOWN
NPEPPS	-2.33679	8.96507	36.1058	1.87e-09	1.58e-07	DOWN
ZNRF1	-4.21605	8.30105	36.0534	1.92e-09	1.62e-07	DOWN
UBE2K	-3.3287	8.44687	36.0035	1.97e-09	1.65e-07	DOWN
HSPB8	-2.71459	9.65825	35.5426	2.5e-09	2.08e-07	DOWN
TUFT1	-3.24074	8.52391	35.3981	2.69e-09	2.22e-07	DOWN
HEBP2	-2.67715	9.08215	35.3347	2.78e-09	2.28e-07	DOWN
CD59	-2.64569	9.52234	35.2278	2.93e-09	2.4e-07	DOWN
CAP1	-2.31061	8.85936	34.9889	3.32e-09	2.7e-07	DOWN
SSBP3	-3.46404	8.41719	34.9717	3.35e-09	2.71e-07	DOWN
EPS8L2	-2.9284	9.51973	34.8531	3.56e-09	2.86e-07	DOWN
DKK1	-3.56397	8.90879	34.8369	3.59e-09	2.87e-07	DOWN
NR1D1	-3.17396	9.25853	34.7903	3.67e-09	2.92e-07	DOWN
WASL	-2.66644	9.20113	34.4439	4.39e-09	3.47e-07	DOWN
CHP1	-2.49591	9.0817	34.4378	4.4e-09	3.47e-07	DOWN
PSCA	-3.35265	10.9109	34.4222	4.44e-09	3.47e-07	DOWN
TGIF1	-3.59519	8.30768	34.3763	4.54e-09	3.54e-07	DOWN
CDKN1B	-2.83894	8.67072	34.3478	4.61e-09	3.56e-07	DOWN
RNF223	-2.68048	8.6286	34.3417	4.62e-09	3.56e-07	DOWN
KRT16	-3.30743	8.68902	34.329	4.65e-09	3.57e-07	DOWN
ITPRIPL2	-3.56713	8.26435	34.2911	4.75e-09	3.62e-07	DOWN
CCNG2	-3.07263	9.51	34.1462	5.11e-09	3.88e-07	DOWN
GALNT1	-3.1547	8.74273	34.1047	5.22e-09	3.94e-07	DOWN
ARHGAP27	-2.83904	8.59253	34.0289	5.43e-09	4.08e-07	DOWN
MAFF	-2.68884	9.80302	34.0051	5.5e-09	4.11e-07	DOWN
SDCBP2	-3.01155	9.62972	33.8169	6.06e-09	4.5e-07	DOWN
TMPRSS11E	-3.57145	10.4993	33.783	6.16e-09	4.56e-07	DOWN
SPINT1	-2.67317	9.20778	33.7734	6.19e-09	4.56e-07	DOWN
HMGB2	-4.46293	7.91576	33.7194	6.37e-09	4.66e-07	DOWN
RRBP1	-2.57966	8.98555	33.6297	6.67e-09	4.86e-07	DOWN
KLK10	-3.63864	8.76243	33.5437	6.97e-09	5.05e-07	DOWN
FOXQ1	-3.48522	8.44351	33.5193	7.06e-09	5.08e-07	DOWN
CNFN	-2.75371	10.9355	33.5143	7.07e-09	5.08e-07	DOWN
BBLN	-3.45731	8.73626	33.0953	8.78e-09	6.27e-07	DOWN
TUBB6	-2.54814	8.75166	33.0875	8.81e-09	6.27e-07	DOWN
S100A7	-3.03029	9.18852	33.0185	9.13e-09	6.46e-07	DOWN
ISG15	-3.1666	10.955	32.9096	9.65e-09	6.8e-07	DOWN
NR1D2	-3.49581	8.21708	32.796	1.02e-08	7.18e-07	DOWN
CARHSP1	-2.35329	9.3522	32.6844	1.08e-08	7.57e-07	DOWN
SECTM1	-3.57204	8.50065	32.6082	1.13e-08	7.83e-07	DOWN
PRDM1	-2.63664	9.26852	32.5286	1.17e-08	8.12e-07	DOWN
FCHO2	-3.40673	8.18403	32.4439	1.23e-08	8.44e-07	DOWN
GNB2	-3.18819	8.45651	32.3237	1.31e-08	8.94e-07	DOWN
SCNN1A	-3.26687	8.48412	32.2497	1.36e-08	9.24e-07	DOWN
LASP1	-2.78268	8.76955	32.2099	1.38e-08	9.39e-07	DOWN
ERBIN	-2.63126	8.65749	32.1448	1.43e-08	9.66e-07	DOWN
EPS8L1	-3.53693	10.6103	32.1371	1.44e-08	9.66e-07	DOWN
LOC112268148	-2.55417	9.01409	32.0487	1.5e-08	1.01e-06	DOWN
SDCBP	-2.67605	9.05227	31.9973	1.54e-08	1.03e-06	DOWN
FHL2	-2.91611	8.45906	31.9236	1.6e-08	1.06e-06	DOWN
GTF2B	-2.80989	8.45652	31.9195	1.61e-08	1.06e-06	DOWN
TACSTD2	-3.54373	11.2234	31.8778	1.64e-08	1.08e-06	DOWN
YTHDC1	-3.18936	9.21917	31.8442	1.67e-08	1.09e-06	DOWN
NRBP1	-2.83981	8.52889	31.8356	1.68e-08	1.09e-06	DOWN
BCAS1	-2.23731	9.0173	31.8115	1.7e-08	1.1e-06	DOWN
LRATD1	-2.39597	8.80789	31.6519	1.84e-08	1.19e-06	DOWN
RAB5IF	-3.6011	9.33023	31.639	1.86e-08	1.19e-06	DOWN
B4GALT1	-3.90843	10.0517	31.628	1.87e-08	1.2e-06	DOWN
IST1	-3.09241	8.41078	31.582	1.91e-08	1.22e-06	DOWN
CFDP1	-2.32351	8.81503	31.4858	2.01e-08	1.28e-06	DOWN
WBP2	-3.19719	8.76974	31.4489	2.05e-08	1.29e-06	DOWN
PRSS8	-3.84061	10.234	31.3209	2.19e-08	1.38e-06	DOWN
S100A11	-2.1177	10.164	31.2144	2.31e-08	1.45e-06	DOWN
PELI1	-2.86797	9.39453	30.9717	2.62e-08	1.63e-06	DOWN
RNASE7	-3.70245	10.3689	30.9083	2.71e-08	1.68e-06	DOWN
GABRP	-4.36023	10.9934	30.8128	2.84e-08	1.76e-06	DOWN
GRHL1	-2.5608	8.8225	30.7327	2.96e-08	1.82e-06	DOWN
SPRR3	-3.88713	14.4926	30.7178	2.98e-08	1.83e-06	DOWN
LMO7	-2.597	9.94328	30.611	3.15e-08	1.93e-06	DOWN
DYNLT1	-3.23649	8.32997	30.5099	3.32e-08	2.02e-06	DOWN
TRIM8	-2.25153	9.19108	30.426	3.47e-08	2.1e-06	DOWN
TMEM40	-2.39717	9.23154	30.4021	3.51e-08	2.12e-06	DOWN
GCOM1	-2.81168	8.6353	30.0435	4.22e-08	2.54e-06	DOWN
KRT23	-3.02002	8.39481	30.032	4.25e-08	2.54e-06	DOWN
TLE5	-2.34105	9.4263	29.991	4.34e-08	2.59e-06	DOWN
PPP1R15B	-3.34116	8.11993	29.9669	4.39e-08	2.61e-06	DOWN
FAM102A	-2.85309	8.5347	29.773	4.86e-08	2.87e-06	DOWN
ARHGDIB	-3.66067	9.89872	29.7199	4.99e-08	2.94e-06	DOWN
ECM1	-4.3965	12.0893	29.707	5.03e-08	2.95e-06	DOWN
SAMD9	-3.25116	8.49989	29.6812	5.09e-08	2.98e-06	DOWN
TMPRSS11A	-2.55225	8.78835	29.6622	5.14e-08	2.98e-06	DOWN
SARAF	-2.60719	8.61759	29.6602	5.15e-08	2.98e-06	DOWN
FAM107B	-2.59833	8.81771	29.5823	5.36e-08	3.09e-06	DOWN
HMGA1	-2.9677	10.1138	29.5575	5.43e-08	3.12e-06	DOWN
EDN2	-3.01833	8.36714	29.4801	5.65e-08	3.24e-06	DOWN
DYNLRB1	-2.54365	8.64514	29.4588	5.71e-08	3.26e-06	DOWN
MCL1	-2.4147	8.98029	29.4196	5.83e-08	3.31e-06	DOWN
ARFGAP3	-3.7232	8.09225	29.4136	5.85e-08	3.31e-06	DOWN
TNFAIP2	-2.52731	9.47569	29.2532	6.35e-08	3.58e-06	DOWN
PPL	-2.55023	10.4075	29.0751	6.96e-08	3.91e-06	DOWN
CDC42SE1	-2.7571	8.60309	28.9193	7.55e-08	4.23e-06	DOWN
TMEM127	-2.58988	8.72526	28.8925	7.65e-08	4.27e-06	DOWN
DDR1	-3.02937	8.78227	28.8332	7.89e-08	4.38e-06	DOWN
ITPRIP	-3.83109	8.12321	28.8115	7.98e-08	4.42e-06	DOWN
IRF2BP2	-2.72292	8.38776	28.7897	8.07e-08	4.45e-06	DOWN
TFF1	-4.69838	8.07655	28.5953	8.92e-08	4.9e-06	DOWN
LYPD2	-3.24672	10.4597	28.5166	9.29e-08	5.09e-06	DOWN
EMP1	-3.77288	11.056	28.4974	9.38e-08	5.12e-06	DOWN
KLK11	-2.53573	8.71564	28.3755	9.99e-08	5.43e-06	DOWN
ACTR2	-2.32653	8.85078	28.2934	1.04e-07	5.64e-06	DOWN
NET1	-2.51203	8.89584	28.2134	1.09e-07	5.86e-06	DOWN
PPP1R3C	-3.29613	8.66946	28.1534	1.12e-07	6.02e-06	DOWN
VWA1	-3.12849	8.43845	28.0968	1.15e-07	6.18e-06	DOWN
HES4	-2.87356	8.83472	27.9349	1.25e-07	6.69e-06	DOWN
RAB1B	-3.31766	8.12799	27.8206	1.33e-07	7.08e-06	DOWN
DHRS3	-2.23364	9.32147	27.8062	1.34e-07	7.1e-06	DOWN
IDI1	-3.70877	10.7653	27.7662	1.37e-07	7.23e-06	DOWN
VSIG10L	-2.46328	8.52874	27.6774	1.43e-07	7.54e-06	DOWN
ACTG1	-3.43926	12.9628	27.4259	1.63e-07	8.55e-06	DOWN
SQSTM1	-3.03318	10.9336	27.3294	1.72e-07	8.96e-06	DOWN
SLC15A2	-3.08253	8.24463	27.2605	1.78e-07	9.25e-06	DOWN
CEACAM5	-2.89101	9.88083	27.2018	1.83e-07	9.5e-06	DOWN
CDCP1	-2.91067	8.50272	27.1737	1.86e-07	9.61e-06	DOWN
H2AW	-2.53596	8.69491	27.095	1.94e-07	9.97e-06	DOWN
TP53BP2	-2.86541	8.31758	26.9753	2.06e-07	1.06e-05	DOWN
TFR2	4.13434	7.79192	26.9145	2.13e-07	1.09e-05	UP
PIM1	-2.89904	8.63731	26.9119	2.13e-07	1.09e-05	DOWN
MMADHC	-3.03012	8.35639	26.655	2.43e-07	1.24e-05	DOWN
RASSF7	-2.82861	8.50771	26.5463	2.57e-07	1.3e-05	DOWN
CST6	-3.2459	8.75101	26.5398	2.58e-07	1.3e-05	DOWN
PER1	-2.51052	9.17714	26.5002	2.64e-07	1.32e-05	DOWN
B3GNT8	-3.51882	7.94588	26.4586	2.69e-07	1.35e-05	DOWN
ATP6V0E1	-2.1894	9.01604	26.3258	2.88e-07	1.44e-05	DOWN
FOXC1	-3.12658	8.5813	26.3039	2.92e-07	1.45e-05	DOWN
ABLIM1	-2.53839	9.26775	26.2828	2.95e-07	1.46e-05	DOWN
ND5	2.28097	13.1139	26.2609	2.98e-07	1.47e-05	UP
MAT2B	-3.68483	8.06344	26.2595	2.98e-07	1.47e-05	DOWN
FDFT1	-2.54506	8.51979	26.2593	2.99e-07	1.47e-05	DOWN
TAP1	-2.83853	8.29257	26.1729	3.12e-07	1.53e-05	DOWN
NSL1	3.80959	7.66142	26.1503	3.16e-07	1.54e-05	UP
NCCRP1	-3.08195	10.4787	26.1186	3.21e-07	1.56e-05	DOWN
ALDH1A3	-3.1837	8.55572	26.1175	3.21e-07	1.56e-05	DOWN
FSTL1	-3.49029	8.25498	26.0787	3.28e-07	1.58e-05	DOWN
CSNK1D	-2.52375	8.36845	25.8912	3.61e-07	1.74e-05	DOWN
RAB1A	-2.21418	9.06962	25.8807	3.63e-07	1.74e-05	DOWN
MUC1	-3.22716	10.5518	25.8758	3.64e-07	1.74e-05	DOWN
BCL10	-3.91161	8.14725	25.8593	3.67e-07	1.75e-05	DOWN
H2AC6	-2.88141	9.12525	25.7586	3.87e-07	1.83e-05	DOWN
UBE2B	-2.72464	9.02855	25.7559	3.87e-07	1.83e-05	DOWN
SLU7	-3.74465	8.05709	25.7331	3.92e-07	1.85e-05	DOWN
SLC49A4	-3.38754	8.17259	25.7062	3.98e-07	1.87e-05	DOWN
NDUFB11	-4.10305	8.24378	25.7048	3.98e-07	1.87e-05	DOWN
OSBPL3	-2.90529	8.16967	25.684	4.02e-07	1.88e-05	DOWN
ZFP36L1	-2.2045	9.40153	25.6623	4.07e-07	1.9e-05	DOWN
UBE2F	-3.52276	7.94771	25.6412	4.11e-07	1.91e-05	DOWN
C16orf72	-2.84961	8.41638	25.6319	4.13e-07	1.91e-05	DOWN
APOC1	4.89962	8.14639	25.5974	4.21e-07	1.94e-05	UP
ADIRF	-2.09255	8.79069	25.5877	4.23e-07	1.95e-05	DOWN
CDKN2B	-2.89076	9.2676	25.5286	4.36e-07	2e-05	DOWN
BACE2	-2.66051	8.69809	25.437	4.57e-07	2.09e-05	DOWN
S100A12	-2.75492	8.71511	25.4078	4.64e-07	2.12e-05	DOWN
PRSS22	-3.22248	10.6204	25.3976	4.67e-07	2.12e-05	DOWN
RNF11	-2.70386	8.47802	25.3392	4.81e-07	2.18e-05	DOWN
YOD1	-2.80835	8.52034	25.2458	5.05e-07	2.28e-05	DOWN
SLC35B3	-3.56107	7.98952	25.1258	5.37e-07	2.42e-05	DOWN
CD164	-2.34046	8.49827	25.1068	5.42e-07	2.43e-05	DOWN
BICDL1	-3.36203	8.1642	25.104	5.43e-07	2.43e-05	DOWN
RERE	-2.35121	8.60651	24.8935	6.06e-07	2.7e-05	DOWN
NAT1	-4.15016	7.82312	24.6521	6.87e-07	3.06e-05	DOWN
CCDC69	-2.86823	8.63222	24.6462	6.89e-07	3.06e-05	DOWN
ITPRID2	-3.17339	8.11723	24.6256	6.96e-07	3.08e-05	DOWN
UBC	-2.96303	11.8307	24.5569	7.21e-07	3.18e-05	DOWN
TMEM50A	-2.66498	8.96765	24.509	7.4e-07	3.25e-05	DOWN
MOSPD1	-4.05338	7.78946	24.4976	7.44e-07	3.26e-05	DOWN
KLF5	-2.68574	9.53922	24.4468	7.64e-07	3.34e-05	DOWN
MROH6	-2.5215	8.70206	24.3699	7.95e-07	3.46e-05	DOWN
SNRK	-2.37793	8.78008	24.2729	8.36e-07	3.63e-05	DOWN
HMOX1	-2.7042	10.1205	24.2647	8.4e-07	3.63e-05	DOWN
KCTD5	-4.10238	7.80095	24.2645	8.4e-07	3.63e-05	DOWN
CDC34	-2.87015	8.12401	24.2591	8.42e-07	3.63e-05	DOWN
TMBIM1	-2.98161	10.5776	24.2492	8.46e-07	3.63e-05	DOWN
FUCA1	-2.95266	8.18269	24.2476	8.47e-07	3.63e-05	DOWN
ANKRD37	-2.55353	8.62354	24.189	8.73e-07	3.73e-05	DOWN
PFKFB3	-2.76782	8.26022	24.179	8.78e-07	3.74e-05	DOWN
GNB1	-2.68384	8.56521	24.1724	8.81e-07	3.74e-05	DOWN
RAB18	-2.2604	8.57415	24.1551	8.89e-07	3.75e-05	DOWN
IER3	-2.78589	10.0395	24.1548	8.89e-07	3.75e-05	DOWN
NCK2	-2.36909	8.49656	24.111	9.09e-07	3.83e-05	DOWN
ATP8	2.07165	10.0186	24.0854	9.22e-07	3.87e-05	UP
ERV3-1-ZNF117	-3.4614	7.97268	24.064	9.32e-07	3.9e-05	DOWN
TRIM28	-2.94727	8.17618	24.0217	9.53e-07	3.97e-05	DOWN
TOR1AIP2	-2.34183	8.47795	23.8867	1.02e-06	4.25e-05	DOWN
TRIM2	-3.18844	8.09674	23.8591	1.04e-06	4.3e-05	DOWN
TFF2	-4.03677	7.75816	23.8049	1.07e-06	4.41e-05	DOWN
IL13RA1	-3.61837	8.00048	23.7889	1.08e-06	4.43e-05	DOWN
MUC20	-2.52495	8.70149	23.7661	1.09e-06	4.47e-05	DOWN
PTPN3	-2.31712	9.22358	23.751	1.1e-06	4.5e-05	DOWN
SERPINB2	-3.09101	8.61856	23.7379	1.1e-06	4.52e-05	DOWN
ARRDC3	-2.72805	9.30853	23.6912	1.13e-06	4.61e-05	DOWN
ICAM1	-2.42678	8.61398	23.6756	1.14e-06	4.64e-05	DOWN
TNIP1	-1.7947	9.28043	23.6398	1.16e-06	4.71e-05	DOWN
PPP1R15A	-2.72738	9.88744	23.6342	1.16e-06	4.71e-05	DOWN
C1orf116	-2.26192	8.821	23.5367	1.23e-06	4.94e-05	DOWN
PPP1R7	-3.00261	7.99658	23.5289	1.23e-06	4.95e-05	DOWN
SAP30BP	-3.93172	7.74059	23.4975	1.25e-06	5.02e-05	DOWN
REEP4	-2.90081	8.15722	23.287	1.4e-06	5.58e-05	DOWN
SGTA	-3.00096	9.31187	23.2757	1.4e-06	5.6e-05	DOWN
CORO1B	-2.89524	8.17237	23.1592	1.49e-06	5.94e-05	DOWN
FUT3	-3.12648	9.51703	23.1477	1.5e-06	5.95e-05	DOWN
UBE2D1	-2.83813	8.49373	23.1352	1.51e-06	5.98e-05	DOWN
ELOB	-2.02826	8.96653	23.1117	1.53e-06	6.03e-05	DOWN
KRT17	-3.45756	10.4241	23.0958	1.54e-06	6.07e-05	DOWN
SLK	-2.35294	8.65812	23.0859	1.55e-06	6.08e-05	DOWN
ZFAND6	-3.48432	8.43286	23.0653	1.57e-06	6.13e-05	DOWN
MARCHF5	-2.7292	8.24778	23.0561	1.57e-06	6.15e-05	DOWN
ACTR3	-2.78762	8.52731	22.9535	1.66e-06	6.47e-05	DOWN
MAP2K1	-2.70969	8.23653	22.8472	1.75e-06	6.82e-05	DOWN
ITGB4	-4.10152	7.79666	22.8262	1.77e-06	6.87e-05	DOWN
SH3BP2	-2.29048	8.64188	22.8093	1.79e-06	6.91e-05	DOWN
PAPSS2	-2.16803	8.6709	22.7324	1.86e-06	7.18e-05	DOWN
YBX3	-2.2721	8.66973	22.7272	1.87e-06	7.18e-05	DOWN
TOP1	-3.01098	8.80472	22.7096	1.88e-06	7.23e-05	DOWN
NDRG2	-3.29898	10.767	22.6312	1.96e-06	7.51e-05	DOWN
TMEM59	-1.9967	9.31689	22.5921	2e-06	7.64e-05	DOWN
BPGM	-2.74572	9.30019	22.5523	2.04e-06	7.78e-05	DOWN
RPS27L	-1.93383	9.38719	22.5301	2.07e-06	7.85e-05	DOWN
LINC00976	3.22981	8.06886	22.5092	2.09e-06	7.92e-05	UP
BLMH	3.60501	7.61273	22.4369	2.17e-06	8.2e-05	UP
TXNRD1	-2.23	9.12766	22.3698	2.25e-06	8.47e-05	DOWN
RALA	-3.25364	8.29262	22.3374	2.29e-06	8.59e-05	DOWN
RNF141	-2.71036	8.21563	22.3316	2.29e-06	8.6e-05	DOWN
FAM3C	-2.44326	8.3617	22.1277	2.55e-06	9.53e-05	DOWN
ST14	-2.67846	8.6038	22.06	2.64e-06	9.85e-05	DOWN
MAP3K4	-2.8081	8.14291	22.0322	2.68e-06	9.97e-05	DOWN
STK39	-2.76489	8.24654	21.9556	2.79e-06	0.000103361	DOWN
ACAD8	-2.8801	8.13788	21.9534	2.79e-06	0.000103361	DOWN
FTH1	-2.57358	13.1717	21.866	2.92e-06	0.000107907	DOWN
HNRNPF	-2.42497	8.47153	21.8546	2.94e-06	0.000108275	DOWN
CSNK2B	-2.6677	8.18463	21.8402	2.96e-06	0.000108744	DOWN
FBXO32	-3.80789	10.114	21.8368	2.97e-06	0.000108744	DOWN
PARP14	-2.51712	8.36728	21.6768	3.23e-06	0.000117909	DOWN
MFSD4A	-2.44724	8.63538	21.6092	3.34e-06	0.000121836	DOWN
ARF4	-2.1042	8.62145	21.6002	3.36e-06	0.000122107	DOWN
C4orf19	-2.29643	8.93426	21.5379	3.47e-06	0.000125825	DOWN
POLB	-2.66823	8.18782	21.5323	3.48e-06	0.000125886	DOWN
NFKBIA	-2.30969	9.72215	21.5119	3.52e-06	0.000126919	DOWN
IL1RN	-2.68789	10.8862	21.4716	3.59e-06	0.000129217	DOWN
MGA	3.38326	7.7624	21.4681	3.6e-06	0.000129217	UP
BLVRB	-2.38349	8.7415	21.4563	3.62e-06	0.000129699	DOWN
ENPP4	-3.27996	7.90789	21.4458	3.64e-06	0.000130094	DOWN
ENPEP	3.99522	7.74526	21.3633	3.8e-06	0.000135483	UP
AREG	-2.95169	8.01525	21.3358	3.85e-06	0.000136792	DOWN
UBE2G1	-3.08682	8.04856	21.3356	3.86e-06	0.000136792	DOWN
UBL5	-2.09474	8.76785	21.2967	3.93e-06	0.000139261	DOWN
NANS	-2.4785	8.52263	21.2826	3.96e-06	0.000139953	DOWN
ASPRV1	-2.27889	8.37788	21.2762	3.98e-06	0.00014009	DOWN
HLA-A	-1.9499	9.21161	21.2571	4.02e-06	0.000141155	DOWN
TNFRSF1A	-2.9734	8.17617	21.2255	4.08e-06	0.000143158	DOWN
RBPMS	-2.32626	8.52244	21.1978	4.14e-06	0.000144892	DOWN
CAPN1	-2.06096	8.83581	21.191	4.16e-06	0.000145069	DOWN
MXI1	-2.20662	8.43811	21.1512	4.24e-06	0.000147758	DOWN
ABHD17B	-3.23642	8.5664	21.1391	4.27e-06	0.000148258	DOWN
SORT1	-2.10122	8.84203	21.1357	4.28e-06	0.000148258	DOWN
CACUL1	-2.61889	8.23901	21.1246	4.3e-06	0.000148502	DOWN
SCNN1B	-2.47247	8.69138	21.1236	4.31e-06	0.000148502	DOWN
ARF1	-2.60578	8.66594	21.1137	4.33e-06	0.000148923	DOWN
IFI27	-2.85541	10.2409	21.0974	4.37e-06	0.000149844	DOWN
EIF2S2	-2.85261	7.94644	20.8894	4.87e-06	0.000166343	DOWN
ZNF655	-2.83046	8.11518	20.8883	4.87e-06	0.000166343	DOWN
ATMIN	-3.58017	7.98828	20.7385	5.26e-06	0.000179461	DOWN
PPP1R3B	-3.86354	7.70645	20.714	5.33e-06	0.00018135	DOWN
ITGB8	-2.08679	8.70921	20.6851	5.41e-06	0.000183685	DOWN
TAX1BP3	-2.52126	8.2857	20.6484	5.52e-06	0.000186812	DOWN
ANKRD65	-3.75585	7.71292	20.6121	5.62e-06	0.000189952	DOWN
ZNF207	-2.3289	8.2868	20.5827	5.71e-06	0.000192019	DOWN
UTP25	3.49102	7.59029	20.5826	5.71e-06	0.000192019	UP
FAM136A	-2.92173	7.99682	20.5449	5.83e-06	0.000195347	DOWN
CD177	-3.82893	7.71411	20.541	5.84e-06	0.000195347	DOWN
CXCL6	-3.1652	9.66477	20.4969	5.97e-06	0.000199445	DOWN
JUNB	-2.72525	10.6336	20.4673	6.07e-06	0.000201939	DOWN
SEMA3F	-2.8455	7.90365	20.4645	6.07e-06	0.000201939	DOWN
MAPK6	-2.23763	8.35289	20.4408	6.15e-06	0.000203995	DOWN
PDP1	-2.91878	8.44819	20.377	6.36e-06	0.000210433	DOWN
ACTN4	-2.08325	9.03835	20.3384	6.49e-06	0.000214235	DOWN
CNDP2	-2.18723	8.68066	20.3256	6.53e-06	0.000215194	DOWN
IFNGR2	-2.29316	8.61392	20.2816	6.68e-06	0.000219709	DOWN
LRRFIP1	-1.69461	9.24241	20.2729	6.71e-06	0.000219893	DOWN
TAB3	-2.92394	7.95261	20.2715	6.72e-06	0.000219893	DOWN
CYTH1	-2.24079	8.44516	20.2384	6.84e-06	0.000223235	DOWN
NECTIN4	-2.71437	8.87767	20.2022	6.97e-06	0.00022681	DOWN
ANP32B	-2.54024	8.42608	20.1995	6.98e-06	0.00022681	DOWN
LAPTM4A	-2.45793	8.55558	20.183	7.04e-06	0.000228268	DOWN
GALNT5	-2.40209	8.34603	20.1663	7.1e-06	0.00022977	DOWN
CCL22	-3.31009	7.88406	20.1414	7.19e-06	0.000232262	DOWN
SERTAD1	-3.15034	8.51869	20.1281	7.24e-06	0.000233376	DOWN
TRIM29	-2.45327	9.0497	20.1052	7.33e-06	0.000235676	DOWN
STAU1	-3.33602	7.91102	19.9825	7.82e-06	0.000250741	DOWN
CRYBG2	-2.7052	8.55709	19.954	7.93e-06	0.000253954	DOWN
EIF4G2	-2.89889	9.73378	19.9469	7.96e-06	0.000254348	DOWN
RAB11A	-2.66043	8.55332	19.9306	8.03e-06	0.000255965	DOWN
KLHL24	-2.47069	8.5459	19.8768	8.26e-06	0.000262708	DOWN
UBA1	-2.56194	8.16332	19.8562	8.35e-06	0.000264982	DOWN
LINC00632	3.13706	7.73509	19.8479	8.39e-06	0.000265563	UP
CASP4	-2.96862	8.54052	19.8336	8.45e-06	0.000266983	DOWN
IER5L	-2.35826	8.87461	19.7759	8.71e-06	0.000274565	DOWN
PRKCH	-2.69768	8.10382	19.7397	8.87e-06	0.000278893	DOWN
ABRACL	-2.57676	8.16263	19.7374	8.88e-06	0.000278893	DOWN
CAST	-2.14269	8.8423	19.7338	8.9e-06	0.000278893	DOWN
TBKBP1	-3.69279	7.69264	19.655	9.28e-06	0.000290021	DOWN
LOC101927745	3.14387	8.05398	19.6441	9.33e-06	0.000290246	UP
ANXA2	-1.62067	9.13315	19.6423	9.34e-06	0.000290246	DOWN
OSTF1	-2.4763	8.38245	19.6414	9.34e-06	0.000290246	DOWN
AIF1L	-1.85619	8.9911	19.6119	9.49e-06	0.000294137	DOWN
VASN	-2.73142	8.90641	19.5858	9.62e-06	0.000297553	DOWN
DUSP5	-2.64569	10.9105	19.5802	9.65e-06	0.0002978	DOWN
ARL8B	-2.68374	8.30279	19.5425	9.84e-06	0.00030311	DOWN
KCNK1	-2.53212	8.33708	19.4851	1.01e-05	0.000311304	DOWN
IL18	-2.57529	9.08592	19.4835	1.01e-05	0.000311304	DOWN
YWHAG	-2.35873	8.92728	19.4585	1.03e-05	0.000314758	DOWN
BNIP3L	-2.1135	8.30836	19.4501	1.03e-05	0.0003151	DOWN
H3-3B	-2.37938	10.8367	19.4485	1.03e-05	0.0003151	DOWN
UBE2M	-2.50129	8.29451	19.4422	1.04e-05	0.000315485	DOWN
MKRN1	-2.64981	8.20155	19.3849	1.07e-05	0.000324429	DOWN
HEMK1	3.68525	7.6654	19.3062	1.11e-05	0.000337376	UP
CTTNBP2NL	-2.40684	8.20819	19.2907	1.12e-05	0.000339421	DOWN
VGLL1	-2.38577	8.18328	19.2719	1.13e-05	0.000342084	DOWN
SPINK7	-2.53367	8.35938	19.2248	1.16e-05	0.00034992	DOWN
AVPI1	-2.67983	8.24186	19.2124	1.17e-05	0.000351475	DOWN
N4BP1	-2.56545	8.30773	19.1709	1.2e-05	0.000358466	DOWN
BCL6	-2.02206	8.95129	19.1534	1.21e-05	0.000361025	DOWN
CRYM	-2.66725	8.04454	19.1252	1.22e-05	0.000365669	DOWN
LRG1	-2.42687	8.54938	19.0358	1.28e-05	0.000382428	DOWN
BROX	-3.15367	7.82178	18.9958	1.31e-05	0.000389574	DOWN
RNF145	-2.65082	8.41483	18.9928	1.31e-05	0.000389574	DOWN
CAPN5	-2.51218	8.62738	18.9669	1.33e-05	0.000394084	DOWN
MAPRE1	-3.72318	7.73818	18.945	1.35e-05	0.000397841	DOWN
ZNF554	-2.60587	8.16451	18.9128	1.37e-05	0.000403799	DOWN
CHMP5	-2.72176	8.08293	18.8753	1.4e-05	0.000411006	DOWN
GNE	-2.6867	8.02572	18.8333	1.43e-05	0.000419301	DOWN
ADRM1	-2.63232	8.04942	18.7825	1.47e-05	0.000429769	DOWN
ANKRD13A	-2.71007	8.75871	18.7464	1.49e-05	0.000437111	DOWN
CYP4F29P	-3.24925	7.91922	18.7139	1.52e-05	0.000443734	DOWN
DNAJB1	-2.10404	9.6862	18.6769	1.55e-05	0.000451538	DOWN
PTGES	-2.66536	8.65136	18.6249	1.59e-05	0.000463098	DOWN
SUMO2	-2.3854	8.3181	18.5912	1.62e-05	0.000470443	DOWN
LEXM	-3.71005	7.67492	18.564	1.64e-05	0.00047627	DOWN
HLA-C	-2.5062	9.50639	18.5324	1.67e-05	0.000483263	DOWN
ABTB2	-3.00319	8.55198	18.5274	1.67e-05	0.000483585	DOWN
YARS2	3.36121	7.54941	18.4618	1.73e-05	0.000499545	UP
FUT6	-1.98823	8.66497	18.3133	1.87e-05	0.000538965	DOWN
MPZL3	-2.49091	8.12241	18.2948	1.89e-05	0.000543172	DOWN
BCL3	-2.30291	8.40173	18.2881	1.9e-05	0.000544028	DOWN
EHF	-2.24851	8.26175	18.1983	1.99e-05	0.000568674	DOWN
DNAJC5	-2.08183	8.66538	18.1963	1.99e-05	0.000568674	DOWN
PSENEN	-2.33985	8.10154	18.1866	2e-05	0.000570466	DOWN
CYTB	2.08945	14.7084	18.1697	2.02e-05	0.000574463	UP
RHCG	-2.59913	9.19187	18.161	2.03e-05	0.00057597	DOWN
CAPZB	-2.24998	9.07976	18.1306	2.06e-05	0.000584122	DOWN
SLC35E3	2.81697	8.26486	18.1172	2.08e-05	0.000587084	UP
SECISBP2L	-2.39249	8.52561	18.1112	2.08e-05	0.000587084	DOWN
BIRC3	-2.38507	8.0675	18.11	2.09e-05	0.000587084	DOWN
MAP2K3	-2.50494	8.22483	18.0952	2.1e-05	0.000590518	DOWN
STK24	-2.45404	8.79183	18.0622	2.14e-05	0.000599717	DOWN
NELFE	-3.04431	7.82803	18.0201	2.19e-05	0.00061195	DOWN
MMEL1	-3.64575	7.65674	18.0096	2.2e-05	0.00061418	DOWN
CCDC186	-2.62732	8.04216	18.0028	2.21e-05	0.000615204	DOWN
TNFSF10	-2.21918	9.05076	17.9862	2.23e-05	0.000619424	DOWN
RALY	-2.0653	8.30664	17.9694	2.24e-05	0.000623731	DOWN
TWF1	-2.40293	8.08869	17.9444	2.27e-05	0.000630771	DOWN
UBAP1	-3.00893	8.16714	17.9194	2.3e-05	0.000637927	DOWN
CLN5	3.14433	7.69561	17.9107	2.32e-05	0.000639661	UP
IER2	-2.79731	8.26519	17.8322	2.41e-05	0.000665323	DOWN
ASCC2	-1.98065	8.44465	17.7612	2.5e-05	0.000689322	DOWN
OAS1	-2.32998	8.62148	17.7243	2.55e-05	0.000701542	DOWN
CANT1	-2.556	8.01563	17.7056	2.58e-05	0.000707144	DOWN
TSG101	-2.25865	8.29944	17.6865	2.6e-05	0.000712943	DOWN
PLPP2	-2.47915	8.23984	17.6359	2.67e-05	0.000729745	DOWN
DDIT4	-2.37248	8.51703	17.6352	2.68e-05	0.000729745	DOWN
NFIB	3.40885	7.55546	17.6026	2.72e-05	0.000740957	UP
SLCO4A1	-2.50675	8.80123	17.5301	2.83e-05	0.00076833	DOWN
MIDN	-3.00757	10.1765	17.4854	2.9e-05	0.000785191	DOWN
UBE2Q1	-3.03132	7.79266	17.4774	2.91e-05	0.000786712	DOWN
CLINT1	-2.45841	8.45606	17.4723	2.92e-05	0.000786712	DOWN
ZFAND5	-2.61655	10.5801	17.4712	2.92e-05	0.000786712	DOWN
TXNDC17	-2.57737	8.28913	17.459	2.94e-05	0.000790344	DOWN
RSRP1	-2.28154	8.36198	17.4551	2.94e-05	0.000790521	DOWN
DDX60L	-3.02254	7.7821	17.4244	2.99e-05	0.000801931	DOWN
MYL12A	-2.42598	9.64772	17.3895	3.05e-05	0.000815312	DOWN
ARPC1A	-2.58606	8.045	17.3828	3.06e-05	0.000816703	DOWN
DNPH1	4.17934	7.83122	17.3791	3.06e-05	0.000816789	UP
H4C8	-3.11971	7.84003	17.3557	3.1e-05	0.000825025	DOWN
JMY	-2.14974	8.47268	17.3532	3.1e-05	0.000825025	DOWN
SH3BGRL2	-2.75677	8.27018	17.3489	3.11e-05	0.000825398	DOWN
PPP2CA	-2.41431	8.54141	17.3403	3.12e-05	0.000827636	DOWN
UBALD2	-2.33469	8.37179	17.3118	3.17e-05	0.00083863	DOWN
PAPOLA	-1.94975	8.49747	17.2298	3.31e-05	0.000874054	DOWN
EMC3	-3.06717	8.01884	17.2254	3.32e-05	0.000874539	DOWN
NAMPT	-2.25312	9.19845	17.188	3.39e-05	0.000890331	DOWN
PERP	-2.0956	8.55494	17.1799	3.4e-05	0.000892114	DOWN
PLK2	-3.03499	7.78759	17.1774	3.4e-05	0.000892114	DOWN
ND4L	2.07993	10.9849	17.1632	3.43e-05	0.000897205	UP
SHF	2.63625	7.92705	17.1522	3.45e-05	0.000900838	UP
PAIP2	-2.34419	8.16368	17.0934	3.56e-05	0.000927496	DOWN
B2M	-2.95976	13.2587	17.0882	3.57e-05	0.00092839	DOWN
HSPA6	-2.32416	8.18321	17.0703	3.6e-05	0.000935524	DOWN
KLHDC8B	-2.57391	8.00949	17.0324	3.67e-05	0.000952706	DOWN
TMEM54	-2.54797	7.9901	16.9968	3.74e-05	0.000969045	DOWN
ZBTB20	2.9674	7.82086	16.913	3.91e-05	0.00101099	UP
SLC35A3	-2.17721	8.10458	16.8922	3.96e-05	0.00102037	DOWN
FAN1	3.23161	7.54679	16.8689	4.01e-05	0.00103115	UP
ICA1L	3.22745	7.50983	16.8359	4.08e-05	0.00104742	UP
CTSS	-2.03181	8.50658	16.8249	4.1e-05	0.00105007	DOWN
FEM1B	-2.7491	7.90076	16.8245	4.1e-05	0.00105007	DOWN
NABP1	-2.38693	8.06425	16.8101	4.13e-05	0.00105623	DOWN
TST	-2.21084	8.30086	16.7767	4.2e-05	0.0010731	DOWN
MRPS36	-3.47817	7.64573	16.7208	4.33e-05	0.00110221	DOWN
UBE2R2	-2.00454	8.53875	16.7193	4.33e-05	0.00110221	DOWN
GPR153	-3.47322	7.60334	16.6714	4.44e-05	0.00112846	DOWN
EMP2	-1.79886	8.43474	16.666	4.46e-05	0.00112976	DOWN
CACNA1G	2.78156	7.73559	16.6238	4.56e-05	0.00115314	UP
KTN1	-2.03523	8.29568	16.6129	4.58e-05	0.00115781	DOWN
SYNE1	3.15288	7.92191	16.598	4.62e-05	0.00116436	UP
YWHAE	-1.76393	8.68139	16.5957	4.63e-05	0.00116436	DOWN
ACADM	-2.36266	8.08785	16.5725	4.68e-05	0.00117667	DOWN
MDM2	-1.88215	8.82574	16.5378	4.77e-05	0.00119638	DOWN
CDKN1C	-2.34166	8.68901	16.533	4.78e-05	0.00119736	DOWN
EMC7	-3.59083	7.64839	16.5192	4.82e-05	0.00120406	DOWN
ADAM9	-1.9374	8.93069	16.4685	4.95e-05	0.00123459	DOWN
GID8	-2.83917	8.09881	16.4285	5.05e-05	0.00125879	DOWN
COX3	2.13582	14.7725	16.383	5.17e-05	0.00128721	UP
STX18	-3.57735	7.64894	16.3686	5.21e-05	0.00129483	DOWN
EHD4	-2.32426	8.03371	16.3221	5.34e-05	0.00132479	DOWN
PHKG1	3.23354	7.54353	16.3108	5.38e-05	0.00133049	UP
ABCA1	-2.31804	8.19607	16.3057	5.39e-05	0.0013318	DOWN
WASF2	-2.22784	8.70398	16.2697	5.49e-05	0.00135506	DOWN
CYTH2	-2.26639	8.17559	16.2651	5.51e-05	0.0013561	DOWN
PDCD6IP	-2.18987	8.52282	16.2605	5.52e-05	0.00135712	DOWN
RIT1	-2.28783	8.1591	16.154	5.84e-05	0.00143167	DOWN
VDAC2	-2.22126	9.03954	16.1529	5.84e-05	0.00143167	DOWN
EHD1	-2.3938	8.41174	16.1138	5.96e-05	0.0014591	DOWN
MTUS1	-1.84754	8.53369	16.0853	6.06e-05	0.00147877	DOWN
TMEM106B	-1.90643	8.41874	16.0682	6.11e-05	0.00148973	DOWN
DSTN	-1.8669	9.57789	16.0624	6.13e-05	0.00149178	DOWN
HSBP1L1	-2.17663	8.23206	16.0217	6.26e-05	0.00152171	DOWN
TM2D2	-2.937	7.94491	16.0168	6.28e-05	0.00152317	DOWN
VPS37B	-2.73348	8.188	15.9591	6.47e-05	0.00156768	DOWN
GADD45B	-2.43733	9.24555	15.9497	6.5e-05	0.00157177	DOWN
RABGAP1L	-2.07928	8.27857	15.948	6.51e-05	0.00157177	DOWN
ASL	3.09735	7.69883	15.9395	6.54e-05	0.00157622	UP
MACC1	-2.33502	8.55257	15.924	6.59e-05	0.00158661	DOWN
DSP	-2.81185	7.9154	15.9084	6.65e-05	0.00159495	DOWN
ABCG1	-2.941	8.00582	15.9079	6.65e-05	0.00159495	DOWN
WFDC13	-3.44097	7.57893	15.8815	6.74e-05	0.00161471	DOWN
HOPX	-2.32607	9.16222	15.874	6.77e-05	0.00161853	DOWN
OPTN	-1.63191	8.71846	15.8708	6.78e-05	0.0016186	DOWN
TC2N	-2.89562	8.11165	15.8535	6.84e-05	0.00163081	DOWN
TSPAN14	-2.18489	8.24009	15.8388	6.9e-05	0.00164045	DOWN
SPAG1	-2.70545	7.88821	15.8362	6.91e-05	0.00164045	DOWN
HSPA1B	-2.43298	10.3367	15.8058	7.02e-05	0.00166436	DOWN
TMEM30A	-2.26578	8.39204	15.8007	7.04e-05	0.00166489	DOWN
PTPA	-2.30076	8.06801	15.7991	7.04e-05	0.00166489	DOWN
RIN3	-1.95785	8.52056	15.7928	7.07e-05	0.00166776	DOWN
USF2	-2.55445	7.99833	15.7229	7.33e-05	0.00172779	DOWN
CRNN	-2.85896	10.045	15.7039	7.41e-05	0.00174191	DOWN
DNTTIP1	-3.39461	7.57621	15.7015	7.42e-05	0.00174191	DOWN
FBRS	-2.20819	7.98058	15.6098	7.78e-05	0.00182546	DOWN
RPL36AL	-2.18189	8.50458	15.5899	7.87e-05	0.00184191	DOWN
GPBP1L1	-2.19276	8.22441	15.5846	7.89e-05	0.00184413	DOWN
SH3BP5L	-3.00924	7.7849	15.5601	7.99e-05	0.00186521	DOWN
ATF3	-2.27947	9.39357	15.5135	8.19e-05	0.00190879	DOWN
RAP2B	-2.70769	8.43178	15.5079	8.22e-05	0.00191137	DOWN
H2BC21	-2.70759	7.85563	15.5047	8.23e-05	0.00191157	DOWN
RBM42	-2.63428	7.85715	15.4892	8.3e-05	0.00192425	DOWN
DDX10	3.19381	7.51125	15.4729	8.37e-05	0.00193797	UP
MACO1	-2.37388	8.17356	15.4631	8.41e-05	0.00194497	DOWN
SNAP23	-2.71671	7.89589	15.4161	8.62e-05	0.00199077	DOWN
TIPARP	-2.06075	8.63309	15.3694	8.84e-05	0.00203739	DOWN
NBR1	-1.49812	8.87002	15.327	9.04e-05	0.00208037	DOWN
HECTD1	-2.26642	8.45793	15.319	9.08e-05	0.00208131	DOWN
AP1S3	3.23483	7.53917	15.3182	9.08e-05	0.00208131	UP
GAK	-1.85257	8.67907	15.3173	9.09e-05	0.00208131	DOWN
TMEM138	3.19263	7.5169	15.2973	9.18e-05	0.00209902	UP
NTN4	-2.86981	7.76064	15.2938	9.2e-05	0.00209902	DOWN
UBE2H	-2.27606	8.86966	15.2909	9.22e-05	0.00209902	DOWN
RPL3	2.96367	8.20908	15.2894	9.22e-05	0.00209902	UP
RER1	-2.77453	7.90247	15.2867	9.24e-05	0.00209902	DOWN
SERPING1	-2.31131	8.70632	15.2573	9.38e-05	0.00212538	DOWN
ARPC4	-2.64834	8.06642	15.2573	9.38e-05	0.00212538	DOWN
TP53INP1	-2.82896	8.08918	15.2405	9.47e-05	0.00214112	DOWN
THOP1	-2.18588	8.29843	15.225	9.54e-05	0.00215536	DOWN
PHLDA3	-2.50001	7.9997	15.2011	9.66e-05	0.00217948	DOWN
RAD21	-2.17912	8.24145	15.1695	9.83e-05	0.00221289	DOWN
NPC1	-2.25673	8.05978	15.1426	9.97e-05	0.0022412	DOWN
CLDND1	-2.49971	8.1523	15.134	0.000100146	0.00224809	DOWN
NR1H2	-2.74049	7.89882	15.1102	0.000101415	0.00227311	DOWN
PKN2	-2.32082	8.01469	15.1063	0.000101622	0.0022743	DOWN
GPBP1	-2.10764	8.26723	15.0525	0.000104561	0.00233653	DOWN
MCU	-2.58914	7.85328	15.0272	0.000105971	0.00236445	DOWN
MIEF1	3.07924	7.49817	14.9904	0.00010806	0.0024074	UP
DNASE2	3.07764	7.48393	14.9792	0.000108704	0.0024156	UP
TSC22D4	-2.2267	8.9038	14.9783	0.000108756	0.0024156	DOWN
MS4A4A	3.07575	7.46892	14.9661	0.000109458	0.00242753	UP
BCAM	2.6382	7.94161	14.958	0.00010993	0.00243432	UP
HSDL2	-2.78724	8.10803	14.9304	0.000111552	0.00246653	DOWN
NFE2L2	-2.01244	8.41865	14.9129	0.000112588	0.00248572	DOWN
IK	-2.32714	7.96097	14.8779	0.000114698	0.00252783	DOWN
PLAAT4	-2.08355	8.81265	14.8756	0.000114839	0.00252783	DOWN
RAB5B	-2.0169	9.11296	14.8597	0.000115813	0.00254547	DOWN
IFIT3	-2.1304	8.19447	14.8548	0.000116113	0.00254825	DOWN
KLK6	-2.09179	8.19703	14.8437	0.000116798	0.00255948	DOWN
PINK1	-2.06128	8.06601	14.8134	0.000118686	0.00259699	DOWN
APOE	4.16488	8.08181	14.8067	0.000119114	0.00260249	UP
MLPH	-2.11729	8.43917	14.7956	0.000119812	0.00261385	DOWN
HERC2P3	3.81872	7.7002	14.7809	0.000120751	0.00263045	UP
GALE	-2.06279	8.18967	14.7704	0.00012143	0.00264132	DOWN
ABI1	-2.36829	8.41104	14.7271	0.000124248	0.00269863	DOWN
EZH2	-3.30965	7.55317	14.7168	0.00012493	0.00270946	DOWN
SUN1	-2.12538	8.24154	14.7038	0.000125791	0.00272412	DOWN
SPATA21	3.30774	7.55051	14.6664	0.00012831	0.00277459	UP
OPA3	2.72343	7.95242	14.6621	0.000128606	0.00277691	UP
SUSD6	-2.00033	8.85967	14.6556	0.000129051	0.00278244	DOWN
CIT	3.75048	7.67293	14.6411	0.000130045	0.00279976	UP
NPTN	-2.26104	8.6297	14.6287	0.000130904	0.00281414	DOWN
RPS2	3.15499	8.39585	14.6111	0.000132132	0.0028336	UP
DNM3	3.07132	7.49261	14.6102	0.000132194	0.0028336	UP
ERBB3	-1.43084	9.21618	14.5877	0.000133783	0.0028635	DOWN
PLEKHF2	-3.4585	7.62498	14.5647	0.000135428	0.00289451	DOWN
SLC1A2	3.12814	7.96381	14.5476	0.000136666	0.00291674	UP
WTAP	-2.63548	7.8772	14.5426	0.000137028	0.00291838	DOWN
KPNB1	-2.0286	8.21652	14.5407	0.000137162	0.00291838	DOWN
ADAMTS13	3.19443	7.52361	14.5383	0.000137338	0.00291838	UP
PCSK7	2.19424	8.73587	14.5137	0.000139143	0.00295248	UP
MYO3B	3.11475	7.67356	14.5103	0.000139395	0.00295357	UP
ARID5B	-2.56665	7.83349	14.4882	0.000141042	0.00298417	DOWN
BUD31	-2.22876	8.03963	14.4766	0.000141914	0.00299832	DOWN
SDC1	-2.51536	8.61396	14.446	0.000144238	0.00304305	DOWN
HELZ2	-2.47756	7.97797	14.4284	0.000145591	0.0030672	DOWN
GSS	2.81345	7.59514	14.3984	0.000147931	0.00311203	UP
QKI	-2.58107	8.19884	14.3915	0.000148473	0.003119	DOWN
RASAL1	-2.80459	7.75473	14.3754	0.000149749	0.00314132	DOWN
SAP30L	-3.47154	7.60866	14.3699	0.000150185	0.00314559	DOWN
RNF169	-2.516	8.13138	14.3665	0.000150453	0.00314559	DOWN
MPHOSPH9	3.05565	7.48054	14.3648	0.000150594	0.00314559	UP
GATA3	-2.81053	7.97274	14.3614	0.000150862	0.00314673	DOWN
ND2	1.91937	14.1733	14.349	0.000151864	0.00316315	UP
SPATS2L	-1.81099	8.55618	14.3436	0.000152298	0.00316518	DOWN
SCYL2	-2.31873	8.02626	14.3405	0.000152548	0.00316518	DOWN
SCAF1	-3.31671	7.58735	14.3398	0.000152606	0.00316518	DOWN
PFKP	-2.2129	8.19658	14.3356	0.000152945	0.00316775	DOWN
CRIPT	-2.30953	7.92105	14.3119	0.000154881	0.00320333	DOWN
SLMAP	-2.01615	8.24746	14.3039	0.00015554	0.00321246	DOWN
MYEOV	-2.59144	7.87869	14.2954	0.000156244	0.00322247	DOWN
SPRR1B	-2.72919	11.6227	14.2658	0.000158719	0.00326895	DOWN
PICALM	-1.72185	9.01353	14.2439	0.000160584	0.00330274	DOWN
SDC4	-1.99468	8.65272	14.2406	0.000160866	0.00330393	DOWN
ND6	1.91895	9.33601	14.2222	0.000162442	0.00333164	UP
ANXA9	-2.52108	7.86346	14.2142	0.000163138	0.00334128	DOWN
AFDN	-1.87398	8.5016	14.2027	0.000164132	0.00335695	DOWN
RBM39	-2.28951	8.36206	14.1819	0.000165956	0.00338849	DOWN
ZNF217	-2.29988	8.28235	14.1774	0.000166361	0.00338849	DOWN
HSBP1	-1.66339	8.68209	14.1773	0.000166364	0.00338849	DOWN
GRB7	-2.02271	8.941	14.1632	0.000167618	0.00340931	DOWN
BCL2L14	3.07633	7.50251	14.1549	0.000168356	0.0034196	UP
POLR1D	-2.20161	8.03695	14.1449	0.000169258	0.0034332	DOWN
ATG9B	-2.08848	8.1723	14.1288	0.00017071	0.00345788	DOWN
TXN	-2.85812	10.412	14.126	0.000170967	0.00345831	DOWN
RAB2A	-1.9504	8.23793	14.1081	0.000172599	0.00348655	DOWN
SLC37A1	-2.47195	7.82093	14.0841	0.000174818	0.00352653	DOWN
CUL3	-1.78038	8.32535	14.0782	0.000175368	0.0035328	DOWN
WDR1	-2.18485	8.93432	14.0712	0.000176021	0.0035328	DOWN
RTTN	3.13975	7.5048	14.0707	0.000176066	0.0035328	UP
IRF7	-2.8023	7.70377	14.0705	0.000176088	0.0035328	DOWN
PNPLA2	-2.26185	8.51752	14.0614	0.000176934	0.00354493	DOWN
WWTR1	-2.71117	7.94992	14.042	0.000178772	0.00357691	DOWN
NDUFA5	2.92789	7.62559	14.0339	0.000179547	0.00358753	UP
TPI1	-1.58597	9.1025	14.0286	0.00018005	0.0035927	DOWN
CD3G	3.37206	7.57164	14.0095	0.000181894	0.00362458	UP
AKT1S1	-3.01242	7.78123	13.9934	0.00018345	0.00364598	DOWN
FAM32A	-2.71528	7.87842	13.9933	0.000183463	0.00364598	DOWN
PIM3	-2.18481	8.72278	13.9498	0.000187757	0.00372148	DOWN
ZNF397	2.96218	7.68179	13.9497	0.000187767	0.00372148	UP
GPSM1	-2.58538	8.04646	13.9353	0.000189209	0.00374501	DOWN
RAB5A	-2.12549	8.07162	13.8812	0.000194735	0.00384921	DOWN
RAC1	-1.59386	8.75572	13.8278	0.000200347	0.00395483	DOWN
MYT1L	2.54765	7.79804	13.8156	0.000201654	0.00397532	UP
PDE8A	2.90708	7.61793	13.8072	0.000202563	0.0039879	UP
BICDL2	-2.02688	8.46545	13.8045	0.000202848	0.00398817	DOWN
CUL9	2.54853	10.4551	13.7857	0.000204887	0.0040229	UP
MRPL36	-3.22466	7.58012	13.7741	0.000206162	0.00404252	DOWN
MFSD14B	-2.90737	7.72786	13.7659	0.000207062	0.00405326	DOWN
ULK3	-3.22333	7.56267	13.7631	0.000207367	0.00405326	DOWN
APOL2	-3.22307	7.57182	13.7616	0.000207535	0.00405326	DOWN
DUSP6	-2.86865	7.94683	13.755	0.000208262	0.00406207	DOWN
NXT1	-3.22166	7.5434	13.7497	0.00020885	0.00406816	DOWN
MYH11	3.24279	8.14661	13.7049	0.000213892	0.00416086	UP
ABHD3	-1.65079	8.65445	13.6912	0.000215467	0.00418597	DOWN
SLC12A6	-1.93158	8.53202	13.6586	0.000219237	0.00425361	DOWN
SPINT2	-2.14173	8.33143	13.645	0.000220823	0.00427874	DOWN
ACTB	-1.91815	10.7507	13.6058	0.000225491	0.00436345	DOWN
IL32	3.04563	7.48566	13.5903	0.000227351	0.00439367	UP
PTK6	-1.72969	8.61588	13.5866	0.000227807	0.0043967	DOWN
TICAM1	-2.94805	8.15561	13.5733	0.000229428	0.00442219	DOWN
SPTAN1	-1.9627	8.38305	13.5693	0.000229913	0.00442575	DOWN
TPP2	-3.266	7.55788	13.5632	0.000230668	0.00443449	DOWN
FTSJ1	-2.62183	7.84839	13.549	0.000232418	0.0044623	DOWN
SH2D4A	-2.66702	7.89119	13.5024	0.00023826	0.00456852	DOWN
DYNC1I2	-2.73899	7.69928	13.4802	0.000241093	0.00461683	DOWN
DISP2	2.77979	7.7256	13.4712	0.000242251	0.00463298	UP
MGAT1	-1.98625	8.9419	13.4574	0.000244043	0.00466119	DOWN
QSOX1	-2.07748	9.07333	13.4502	0.000244976	0.00467294	DOWN
TOR1B	-2.64437	7.88722	13.4409	0.000246204	0.00469029	DOWN
ATP6	2.19597	14.5781	13.4353	0.000246935	0.00469815	UP
FASTKD2	3.25433	7.53927	13.4201	0.00024894	0.00472613	UP
ANGPT2	3.2572	7.54637	13.4193	0.000249048	0.00472613	UP
KATNBL1	-1.83296	8.58622	13.3898	0.000252996	0.00479488	DOWN
ADCY1	3.09137	7.48939	13.3575	0.000257389	0.00487187	UP
MYL6	-2.10724	10.3781	13.3511	0.000258275	0.00488235	DOWN
TNFSF9	-3.19778	7.51609	13.347	0.000258834	0.00488665	DOWN
ATP6V1E1	-1.71146	8.68697	13.3156	0.000263203	0.00496278	DOWN
PRKD2	-2.25096	7.92117	13.3055	0.000264625	0.0049832	DOWN
ATP1B1	-2.17849	9.86248	13.3002	0.00026538	0.00499104	DOWN
CDK18	3.3768	7.57377	13.2702	0.00026966	0.00506506	UP
MYOZ3	3.10455	7.87941	13.2451	0.00027329	0.00512671	UP
BRPF1	3.27744	7.55141	13.2348	0.000274798	0.00514844	UP
HIPK1	-2.18308	8.02382	13.2318	0.00027524	0.00515016	DOWN
AKAP5	3.04834	7.49097	13.2284	0.000275741	0.005153	UP
PRXL2B	-2.63961	7.85438	13.2021	0.000279637	0.00521471	DOWN
PML	-2.1854	8.21165	13.2013	0.000279751	0.00521471	DOWN
PCDH1	-2.45037	7.94934	13.192	0.000281143	0.00523403	DOWN
ELK3	-2.64071	7.8626	13.1843	0.000282307	0.00524905	DOWN
EPRS1	2.91083	7.46652	13.1232	0.000291663	0.00540271	UP
CUBN	2.9108	7.46597	13.123	0.000291695	0.00540271	UP
PPP4C	-1.9413	8.54554	13.1177	0.000292523	0.00540271	DOWN
ABCA8	2.9098	7.45983	13.117	0.000292633	0.00540271	UP
TMEM41B	-2.96259	7.78541	13.1126	0.000293323	0.00540271	DOWN
MPP4	2.90904	7.45174	13.1124	0.000293349	0.00540271	UP
NCAPD3	2.90903	7.45158	13.1123	0.000293364	0.00540271	UP
CASK	2.90887	7.45044	13.1114	0.000293506	0.00540271	UP
ZNF426	-1.81191	8.33062	13.1089	0.000293892	0.00540306	DOWN
SPARC	2.90785	7.44396	13.1053	0.000294469	0.00540693	UP
SLC3A1	2.92699	7.61945	13.0955	0.000296014	0.00542185	UP
TSPAN5	-3.26087	7.56356	13.0951	0.000296066	0.00542185	DOWN
SRP9	-2.29573	7.92323	13.0922	0.00029652	0.00542185	DOWN
TEX41	2.57301	7.80459	13.0888	0.000297064	0.00542185	UP
ANXA1	-2.42581	11.3949	13.0884	0.000297123	0.00542185	DOWN
SRD5A3	-2.35106	8.35294	13.0594	0.00030177	0.00549984	DOWN
NEIL1	3.19405	7.54031	13.0492	0.000303411	0.0055229	UP
CCL17	-3.23682	7.54193	13.043	0.000304412	0.00553429	DOWN
MARCHF7	-2.59694	8.07699	13.0268	0.000307071	0.00557574	DOWN
ATP2B2	2.69218	7.56604	13.0238	0.000307564	0.00557781	UP
TLR3	2.6906	7.56012	13.011	0.000309673	0.00560915	UP
UBE2D3	-1.57488	9.34096	13.0081	0.000310152	0.00561093	DOWN
FSD2	2.91782	7.48533	13.0044	0.000310759	0.00561502	UP
VCAM1	3.33792	7.56585	12.9989	0.000311671	0.00562458	UP
NECAP2	-3.26586	7.5686	12.9935	0.000312581	0.00563411	DOWN
NAA50	-2.03809	8.08489	12.9718	0.000316226	0.00569253	DOWN
TOB1	-2.43347	8.94444	12.9696	0.000316595	0.00569253	DOWN
PTPRH	-2.23958	7.97239	12.9662	0.000317163	0.00569579	DOWN
CCZ1	-2.44603	7.79713	12.9577	0.000318607	0.00571475	DOWN
TBC1D15	-2.30318	8.21178	12.9517	0.00031963	0.00572613	DOWN
SLC25A23	-1.49296	8.52961	12.9417	0.000321351	0.00574996	DOWN
R3HDM4	-2.40144	8.59984	12.9092	0.000326964	0.0058433	DOWN
MID1IP1	-2.59291	7.8642	12.8962	0.000329246	0.00587693	DOWN
CBX4	-1.93474	8.61185	12.8875	0.000330789	0.00589733	DOWN
MEGF8	2.68922	7.58722	12.8772	0.000332608	0.00592259	UP
ZFAS1	-1.78566	8.63329	12.8688	0.000334109	0.00593306	DOWN
NEU1	-2.13057	8.04065	12.868	0.000334252	0.00593306	DOWN
LGMN	3.15454	7.88507	12.8671	0.000334404	0.00593306	UP
CHRNB4	2.90743	7.46507	12.8649	0.000334811	0.00593313	UP
ZNF583	2.68379	7.5793	12.8493	0.000337597	0.00597107	UP
FAM83H	-2.75494	7.69791	12.8484	0.000337763	0.00597107	DOWN
TPK1	3.19468	7.52919	12.8438	0.000338599	0.00597867	UP
MYO1C	-1.90373	8.12779	12.816	0.000343667	0.00606089	DOWN
B3GNT5	-2.71768	8.16593	12.8117	0.000344454	0.0060675	DOWN
DCAF4	2.6946	7.57857	12.7988	0.000346836	0.00610215	UP
TYROBP	2.13113	8.26915	12.786	0.000349218	0.00613674	UP
ARNT2	3.20353	7.53195	12.7773	0.000350856	0.00615817	UP
CHD2	-1.82189	8.18029	12.7742	0.000351439	0.00616106	DOWN
TOM1	-1.7159	8.36218	12.7675	0.000352692	0.00617567	DOWN
SNHG29	2.52877	8.06486	12.7563	0.000354816	0.00620549	UP
ST6GALNAC6	2.61879	7.6585	12.7488	0.000356246	0.0062231	UP
BZW1	-2.42204	7.91397	12.7263	0.000360548	0.00629079	DOWN
TUBB4B	-2.05883	8.06008	12.7014	0.000365374	0.00636745	DOWN
BHLHE40	-2.23208	9.05123	12.6925	0.000367122	0.00638554	DOWN
PLEKHA2	-2.48961	7.78193	12.6917	0.000367279	0.00638554	DOWN
NDFIP1	-1.96991	8.66126	12.6715	0.000371278	0.00644745	DOWN
FLJ40194	2.68425	7.5975	12.6682	0.000371922	0.00645103	UP
CRTAP	3.41866	7.58824	12.6474	0.000376083	0.00651553	UP
RASGEF1B	-1.93813	8.27942	12.6439	0.000376783	0.00651999	DOWN
FXR2	-3.126	7.53865	12.6373	0.000378134	0.00653569	DOWN
C12orf75	2.98387	7.46776	12.6291	0.000379781	0.00655645	UP
HDAC1	-2.67287	7.71005	12.6252	0.000380577	0.00656251	DOWN
ARHGEF18	-2.67253	7.68694	12.6187	0.000381903	0.00657767	DOWN
UBE2W	-2.30729	7.89751	12.6082	0.000384049	0.00660448	DOWN
MTMR12	-2.67115	7.68398	12.6056	0.000384596	0.00660448	DOWN
JOSD1	-2.67118	7.66557	12.6034	0.000385049	0.00660448	DOWN
DNASE1	2.85783	7.77185	12.6024	0.000385254	0.00660448	UP
ZNF318	3.07937	7.5051	12.5725	0.000391468	0.00670321	UP
WDR45B	-2.23224	8.19715	12.5568	0.000394772	0.00675193	DOWN
NMRK1	-2.33303	8.13503	12.5454	0.000397175	0.00678516	DOWN
TTLL3	3.10666	7.70617	12.534	0.000399607	0.00681703	UP
PROSER2	-2.45666	7.82545	12.5323	0.000399967	0.00681703	DOWN
CD36	2.88483	7.44677	12.5256	0.000401405	0.00683363	UP
CCNYL1	-2.63875	7.87505	12.5188	0.000402885	0.00685091	DOWN
CXADR	-1.8038	8.19335	12.4937	0.000408335	0.00693557	DOWN
RBM47	-1.80302	8.7406	12.4906	0.000409012	0.00693907	DOWN
ND4	1.95499	14.9353	12.481	0.000411112	0.00696616	UP
MX1	-1.94314	8.35615	12.479	0.000411555	0.00696616	DOWN
C1GALT1	-2.9687	7.78312	12.4681	0.000413961	0.00699885	DOWN
KRAS	-2.17503	7.96048	12.459	0.000415976	0.00702124	DOWN
SPECC1L	-2.36074	7.79196	12.4578	0.00041624	0.00702124	DOWN
STK38	-2.06702	8.04466	12.454	0.000417087	0.00702748	DOWN
BTN2A1	-2.08262	7.95761	12.4156	0.000425762	0.00716546	DOWN
SFT2D2	-2.41437	7.79991	12.4106	0.000426905	0.00717649	DOWN
PPARD	-2.03998	8.06541	12.4075	0.000427606	0.00718008	DOWN
GOLPH3	-2.21654	8.4677	12.4003	0.000429262	0.00719968	DOWN
DDX17	-1.64212	8.35014	12.3826	0.000433348	0.00725549	DOWN
ZDHHC20	-3.18012	7.52171	12.3816	0.000433576	0.00725549	DOWN
GBP2	-1.74907	8.40337	12.3763	0.000434819	0.00726803	DOWN
TMF1	-2.14212	8.20751	12.3649	0.000437489	0.00730439	DOWN
KLF6	-1.84817	9.0565	12.3553	0.000439746	0.00733054	DOWN
ARL10	2.67336	7.71593	12.354	0.000440051	0.00733054	UP
KLK13	-2.7259	7.9326	12.3501	0.000440971	0.00733756	DOWN
KDF1	-3.23913	7.5486	12.3456	0.000442032	0.00734691	DOWN
CSTB	-1.43625	9.81227	12.3353	0.000444476	0.00737921	DOWN
ITCH	-2.07885	8.34601	12.3291	0.000445957	0.00739545	DOWN
MPRIP	-1.6704	8.58024	12.3222	0.000447608	0.00740062	DOWN
MARCHF9	2.88604	7.45288	12.3216	0.00044774	0.00740062	UP
LIX1L-AS1	2.88604	7.45288	12.3215	0.000447776	0.00740062	UP
THG1L	3.32329	7.56175	12.3086	0.000450882	0.0074436	UP
IL6ST	-1.83497	8.27299	12.3052	0.000451689	0.00744857	DOWN
PEX6	2.88568	7.45368	12.2841	0.000456834	0.00752498	UP
IL2RG	-2.35736	7.7928	12.2629	0.000462047	0.00760236	DOWN
PPP1R12A	-3.32235	7.62366	12.2543	0.000464184	0.007629	DOWN
HK2	-2.52834	7.86195	12.2409	0.000467532	0.00767544	DOWN
ARL4C	-1.94046	8.44333	12.2242	0.000471748	0.00773604	DOWN
SH3YL1	-2.1854	7.88626	12.2183	0.000473222	0.00774677	DOWN
GCC2	-2.03242	8.34663	12.2174	0.000473454	0.00774677	DOWN
BTBD10	-2.72175	7.70319	12.215	0.000474056	0.00774799	DOWN
SRSF11	-2.44314	7.83661	12.1977	0.000478472	0.00780588	DOWN
UBE2J2	-2.75443	7.69082	12.197	0.00047866	0.00780588	DOWN
LMOD3	3.12255	7.5113	12.1931	0.000479672	0.00780588	UP
ZNF91	-2.05178	8.09848	12.1929	0.000479718	0.00780588	DOWN
LINC01036	2.88622	7.45553	12.1887	0.000480808	0.00781234	UP
ATP6V1G1	-1.7288	8.82148	12.1872	0.000481176	0.00781234	DOWN
IFNAR1	-2.18055	8.06117	12.1743	0.000484532	0.00785817	DOWN
PSMC6	-2.02174	8.47576	12.1662	0.000486621	0.00788337	DOWN
LINC01122	2.66677	7.59054	12.163	0.000487472	0.00788847	UP
FTH1P10	-3.37794	7.62259	12.1405	0.00049339	0.00797547	DOWN
LGALS1	3.7911	8.32468	12.1345	0.000494965	0.00799216	UP
IL36RN	-2.74992	7.71285	12.1197	0.000498927	0.00804731	DOWN
ACHE	-2.41343	7.80435	12.1101	0.000501506	0.00808006	DOWN
KLF4	-2.04914	8.30457	12.0984	0.000504642	0.0081217	DOWN
GMDS	-3.24765	7.5516	12.0873	0.000507669	0.00816149	DOWN
MSL1	-2.20441	8.0401	12.0825	0.00050896	0.00817333	DOWN
ZNF185	-2.19464	8.14634	12.0787	0.000510014	0.00818133	DOWN
IFI30	3.74464	7.67101	12.0672	0.000513156	0.00822278	UP
CLTA	-1.84127	8.633	12.0618	0.000514659	0.00822959	DOWN
RELA	-2.25951	8.09381	12.0616	0.000514699	0.00822959	DOWN
HEG1	-1.69831	8.25821	12.0585	0.000515576	0.00823468	DOWN
LINC00320	2.88766	7.45968	12.0468	0.000518811	0.00827737	UP
MAL	-2.74641	11.2574	12.0404	0.000520602	0.00828845	DOWN
UBE2E1	-3.44	7.62892	12.0403	0.000520631	0.00828845	DOWN
MOB1A	-1.91532	8.18499	12.0296	0.000523621	0.00832114	DOWN
HIGD1A	-1.98791	7.91312	12.0271	0.000524316	0.00832114	DOWN
DLG2	2.82715	7.60074	12.0269	0.00052438	0.00832114	UP
MAPK1	-2.21759	7.85946	12.0157	0.000527537	0.00835751	DOWN
ARF6	-2.12378	7.96467	12.0148	0.000527807	0.00835751	DOWN
OGFR	-2.08057	8.08407	12.0119	0.000528622	0.00836142	DOWN
HECA	-1.95056	8.37381	12.0044	0.00053074	0.00838593	DOWN
SFTA2	-3.34285	7.60138	11.9939	0.000533763	0.00842465	DOWN
PHLDA2	-1.98317	8.13171	11.9677	0.000541305	0.00853454	DOWN
TEAD1	-1.73801	8.39631	11.9598	0.000543598	0.00856152	DOWN
STAMBPL1	2.88952	7.46179	11.9466	0.000547473	0.00861333	UP
UMOD	2.84383	7.4351	11.9407	0.000549213	0.00862362	UP
RGS22	2.88973	7.462	11.9404	0.000549297	0.00862362	UP
KRT7	-1.86952	8.83135	11.9309	0.000552112	0.00865857	DOWN
CCDC168	2.69588	7.5809	11.9234	0.000554331	0.00867966	UP
ARPC5L	-2.01869	7.94348	11.9224	0.000554635	0.00867966	DOWN
TENM2	2.89025	7.46907	11.904	0.000560128	0.00875631	UP
ANKRD11	-1.74996	8.34373	11.8671	0.000571345	0.0089222	DOWN
HSPB1	-1.9216	10.2569	11.8569	0.00057449	0.0089618	DOWN
SPTSSA	-2.15316	8.14399	11.8407	0.00057949	0.00903023	DOWN
MYO1D	-3.0308	7.55172	11.8341	0.000581573	0.00904117	DOWN
TPRA1	-1.85959	8.11236	11.8327	0.000581998	0.00904117	DOWN
SLIT2	2.847	7.65368	11.8323	0.000582111	0.00904117	UP
PDE6D	-3.03018	7.56891	11.8305	0.000582673	0.00904117	DOWN
MRPS33	2.66264	7.55474	11.8287	0.000583262	0.00904117	UP
INPP5K	-3.026	7.51514	11.8019	0.00059171	0.00916249	DOWN
TSPAN13	-3.01329	7.82959	11.7993	0.00059253	0.00916554	DOWN
PLEKHM1	-1.73877	8.50984	11.7945	0.000594072	0.00917975	DOWN
PNRC1	-2.08871	8.44571	11.7889	0.000595842	0.00919746	DOWN
VEZT	-2.60374	7.67852	11.7703	0.000601838	0.00928028	DOWN
MYD88	-2.33251	8.15905	11.7305	0.000614841	0.00946917	DOWN
STN1	-2.89732	7.75878	11.7289	0.000615374	0.00946917	DOWN
CAMK2B	2.67073	7.55872	11.7212	0.000617915	0.00949835	UP
NDRG1	-1.78058	8.34077	11.7031	0.000623946	0.00956974	DOWN
RIPOR2	2.3778	7.87953	11.7022	0.000624253	0.00956974	UP
MTMR3	-1.94535	8.31958	11.7015	0.000624509	0.00956974	DOWN
TIMM29	-3.30342	7.59195	11.6907	0.000628146	0.00961546	DOWN
ENTPD4	-2.44645	7.79837	11.6793	0.000631977	0.00966406	DOWN
OAZ1	-1.66057	9.93703	11.6739	0.00063382	0.00968219	DOWN
KCTD11	-2.30214	7.73801	11.6519	0.000641356	0.0097857	DOWN
TPT1	-2.16419	11.612	11.6503	0.000641925	0.0097857	DOWN
ZNF75A	2.26344	7.81501	11.6193	0.000652706	0.00993976	UP
ENDOV	2.58646	7.70045	11.6147	0.000654334	0.0099511	UP
DFFA	2.6129	7.69875	11.6133	0.000654802	0.0099511	UP
RYR2	2.51428	7.6819	11.5912	0.000662649	0.01006	UP
HSP90AA1	-2.20275	10.7435	11.583	0.000665578	0.010094	DOWN
RB1CC1	-1.87835	8.16995	11.5732	0.000669096	0.0101369	DOWN
TAGLN	2.86687	7.45405	11.5638	0.000672495	0.0101603	UP
PHACTR2	-1.74411	8.34709	11.5632	0.000672688	0.0101603	DOWN
ABHD17C	-2.33638	7.91482	11.5632	0.000672711	0.0101603	DOWN
ATXN7L3	-2.68135	7.6798	11.5594	0.000674093	0.0101708	DOWN
PRKCQ	3.08768	7.5084	11.542	0.000680427	0.0102559	UP
LITAF	-2.32105	10.4028	11.5382	0.000681802	0.0102661	DOWN
MBD2	-2.34381	7.95523	11.5332	0.000683654	0.0102834	DOWN
COX2	1.9365	15.074	11.5136	0.000690871	0.0103714	UP
USP14	2.83073	7.43969	11.5135	0.00069091	0.0103714	UP
ABCC3	3.37129	7.57862	11.5012	0.000695508	0.0104298	UP
BLM	2.82937	7.43727	11.4914	0.000699208	0.0104746	UP
KAZN	-1.94923	8.59123	11.4779	0.000704271	0.0105324	DOWN
NUP42	2.82903	7.43748	11.4773	0.000704498	0.0105324	UP
CRCP	-2.59991	7.6667	11.4707	0.000707013	0.0105593	DOWN
SSR3	-1.86995	8.24995	11.4377	0.000719682	0.0107376	DOWN
TPD52L2	-1.94975	8.74898	11.3626	0.000749361	0.0111691	DOWN
FUT11	2.22877	7.66224	11.3542	0.000752788	0.0112089	UP
PDE7A	2.55457	7.53203	11.35	0.000754472	0.0112226	UP
COL4A3	2.82784	7.44281	11.3378	0.00075945	0.0112852	UP
RPS6KL1	2.98625	7.66991	11.3262	0.000764206	0.011341	UP
PILRB	2.30658	7.74279	11.3249	0.000764746	0.011341	UP
HNRNPA0	-2.27488	7.93852	11.3213	0.000766219	0.0113515	DOWN
RDH13	-1.67057	8.59929	11.3103	0.00077077	0.0114074	DOWN
POLR2K	-2.19077	7.9684	11.3066	0.000772317	0.0114188	DOWN
EIF6	-2.7344	7.7148	11.3032	0.000773744	0.0114284	DOWN
CDHR4	2.72333	7.46517	11.271	0.000787277	0.0115808	UP
CATSPERG	2.72164	7.45276	11.2623	0.000790981	0.0115808	UP
RUNX1T1	2.87159	7.46213	11.2621	0.000791038	0.0115808	UP
LOC112267859	2.72076	7.44177	11.2577	0.000792935	0.0115808	UP
SHE	2.72061	7.44059	11.2569	0.000793266	0.0115808	UP
HAVCR2	2.72052	7.43918	11.2565	0.00079346	0.0115808	UP
TNC	2.7205	7.44006	11.2564	0.000793506	0.0115808	UP
ZNF785	2.72047	7.43964	11.2562	0.000793563	0.0115808	UP
LOC100505664	2.72038	7.43724	11.2558	0.000793767	0.0115808	UP
KIF7	2.72025	7.43521	11.2551	0.000794054	0.0115808	UP
IPCEF1	2.71968	7.43111	11.2522	0.000795307	0.0115808	UP
FRMPD1	2.71964	7.42929	11.2519	0.000795407	0.0115808	UP
GTF2IRD2	2.71944	7.42636	11.2509	0.000795854	0.0115808	UP
SLC1A3	2.71929	7.42519	11.2501	0.000796187	0.0115808	UP
CYP2R1	2.71923	7.42438	11.2498	0.000796316	0.0115808	UP
CNGB3	2.71907	7.4275	11.249	0.000796645	0.0115808	UP
TRAF5	2.71848	7.42196	11.246	0.000797965	0.0115886	UP
DNAJC2	2.71751	7.41192	11.241	0.000800103	0.0115922	UP
ANGPTL4	-1.77207	8.0637	11.2401	0.00080048	0.0115922	DOWN
FGD5	2.7173	7.40879	11.2399	0.000800576	0.0115922	UP
ANKRD12	-1.57176	8.3908	11.2237	0.000807615	0.0116737	DOWN
LINC02532	2.55807	7.54912	11.2232	0.000807792	0.0116737	UP
RPL23AP79	-2.06659	7.8628	11.1968	0.00081938	0.0118296	DOWN
LRATD2	-2.06645	7.82898	11.1885	0.00082304	0.0118708	DOWN
DARS2	2.72188	7.44331	11.181	0.000826398	0.0119076	UP
STX5	-2.0652	7.81647	11.1725	0.000830174	0.0119503	DOWN
C15orf39	-2.17777	8.00866	11.1476	0.000841426	0.0120948	DOWN
CHMP2B	-1.71068	8.12958	11.1466	0.000841857	0.0120948	DOWN
DAPP1	-2.09576	8.00012	11.1276	0.000850524	0.0122074	DOWN
LAMB3	-2.09992	8.86044	11.1127	0.000857403	0.0122942	DOWN
BAG3	-1.79517	8.41903	11.0993	0.000863604	0.012371	DOWN
DHX34	2.85447	7.60233	11.0864	0.000869609	0.012445	UP
HEATR4	3.16778	7.52703	11.0817	0.000871856	0.012465	UP
PPM1B	-1.83576	8.25806	11.0759	0.000874561	0.0124915	DOWN
FMR1	-2.39016	7.7695	11.057	0.000883539	0.0126076	DOWN
CADPS2	2.709	7.42067	11.0449	0.000889306	0.0126776	UP
SMAD3	-2.2249	8.32375	11.0414	0.000891002	0.0126895	DOWN
PRSS3	-3.14527	7.55922	11.0378	0.000892722	0.0126939	DOWN
ADGRV1	2.27355	7.7225	11.0372	0.000893036	0.0126939	UP
LINC01241	2.70842	7.41999	11.0292	0.000896873	0.0127352	UP
ARL4D	-3.00224	7.50986	11.0276	0.000897675	0.0127352	DOWN
MYL6B	2.66671	7.78451	11.0239	0.000899448	0.0127481	UP
GPX3	2.66245	9.15589	11.0185	0.000902047	0.0127726	UP
MAPK8	-2.19509	8.07753	11.0147	0.000903944	0.0127872	DOWN
GABRE	-2.81976	7.70336	11.0124	0.000905036	0.0127904	DOWN
SLC5A12	2.74323	7.79356	11.0069	0.000907716	0.0128159	UP
EARS2	2.70675	7.42169	10.9869	0.000917604	0.0129431	UP
GSE1	-2.10397	7.84421	10.9707	0.000925637	0.013044	DOWN
KCNJ14	2.57412	7.70566	10.9684	0.000926785	0.0130476	UP
TSKU	-2.61866	7.66367	10.9597	0.000931132	0.0130963	DOWN
CLNS1A	2.95867	7.47764	10.9515	0.000935277	0.0131421	UP
OSER1	-2.00033	8.25657	10.9396	0.000941301	0.0132141	DOWN
CYP2T1P	-3.18841	7.55703	10.9196	0.000951505	0.0133446	DOWN
SLC44A4	-1.94242	8.18042	10.9148	0.000953986	0.0133667	DOWN
UBE2L6	-1.82692	8.05554	10.8986	0.000962349	0.0134711	DOWN
MTAP	-1.85126	8.02307	10.8927	0.000965457	0.0135017	DOWN
EMD	-2.52712	7.66916	10.8903	0.000966676	0.013506	DOWN
RBM43	2.7355	7.44954	10.8725	0.000976039	0.0136238	UP
ETF1	-2.3114	7.74019	10.8531	0.000986313	0.0137542	DOWN
C6orf89	-2.23895	7.7666	10.8474	0.000989329	0.0137832	DOWN
TUT7	-2.52117	7.61999	10.8367	0.00099508	0.0138502	DOWN
RBM5	-1.64191	8.22003	10.8304	0.000998444	0.0138839	DOWN
SLCO4A1-AS1	-2.91706	7.49072	10.8258	0.00100096	0.0139059	DOWN
RHEB	-1.82906	8.07583	10.8202	0.00100399	0.0139348	DOWN
MTA2	-2.91563	7.47576	10.817	0.00100571	0.0139455	DOWN
SPRR2E	-2.39121	7.9475	10.8125	0.00100819	0.0139661	DOWN
MEF2D	-2.13977	8.05154	10.8108	0.0010091	0.0139661	DOWN
FZR1	-3.07724	7.52734	10.7953	0.00101759	0.0140558	DOWN
CXCL1	-1.65799	8.59099	10.7942	0.00101817	0.0140558	DOWN
MED16	-1.6934	8.28874	10.7937	0.00101844	0.0140558	DOWN
CASP3	-2.30086	7.88283	10.7889	0.00102113	0.0140797	DOWN
IGFBP7	3.71116	8.47339	10.7783	0.00102699	0.0141299	UP
NEDD9	2.84604	7.60693	10.7779	0.00102719	0.0141299	UP
OAS2	-1.90288	8.05141	10.7771	0.00102765	0.0141299	DOWN
ATF4	-2.20798	7.84794	10.7711	0.00103098	0.0141499	DOWN
UGT2B7	2.93896	7.69736	10.771	0.00103102	0.0141499	UP
NOC2L	2.49737	7.6933	10.7691	0.00103207	0.014151	UP
SELENOF	-2.06758	8.04882	10.7471	0.00104442	0.0143071	DOWN
ACSM2A	3.07033	7.70873	10.7437	0.00104636	0.0143204	UP
CTCFL	2.2633	7.75022	10.7117	0.0010646	0.0145564	UP
LPAR3	3.04716	7.50083	10.7004	0.00107113	0.0146322	UP
ASAH1	-1.27669	9.13307	10.6986	0.00107217	0.0146328	DOWN
LOC100287792	3.08253	7.50787	10.6939	0.00107487	0.014656	UP
TRPV3	2.30889	8.87794	10.6909	0.00107661	0.0146662	UP
IAH1	3.12461	7.75685	10.679	0.00108359	0.0147477	UP
TNKS2	-2.34232	7.8158	10.6716	0.00108794	0.0147931	DOWN
ZNF268	2.11762	7.76778	10.6678	0.00109016	0.0148097	UP
POLR2A	-1.73787	8.65853	10.6637	0.00109261	0.0148292	DOWN
GIT1	2.69901	7.56432	10.6602	0.00109465	0.0148433	UP
NAT8	3.58506	7.6404	10.6466	0.00110274	0.0149392	UP
LAX1	3.22743	7.5444	10.6424	0.00110525	0.0149513	UP
CD99L2	-2.46238	10.2242	10.6407	0.00110625	0.0149513	DOWN
DIXDC1	2.75927	7.45705	10.64	0.00110668	0.0149513	UP
MAP4K3-DT	2.2787	7.78993	10.6212	0.00111796	0.0150899	UP
EIF5B	-2.04419	8.04152	10.6047	0.00112798	0.0152112	DOWN
RARG	-1.84543	8.21971	10.6	0.00113087	0.0152362	DOWN
LINC00174	2.54928	7.67294	10.5908	0.00113651	0.0152982	UP
REXO5	2.99998	7.48988	10.5866	0.00113908	0.0153188	UP
PSMD13	-2.61376	7.66271	10.582	0.00114196	0.0153436	DOWN
PKD1L1	2.5562	7.56826	10.5731	0.00114746	0.0154034	UP
PROM2	-2.1614	8.53005	10.5561	0.00115806	0.0155315	DOWN
YWHAQ	-2.23807	7.76073	10.5535	0.00115968	0.0155391	DOWN
MTCL1	2.66887	7.4058	10.5268	0.00117657	0.015751	UP
KRT15	-2.50623	9.76331	10.5157	0.00118363	0.0158312	DOWN
PLG	2.66773	7.40635	10.5033	0.00119162	0.0159091	UP
KNG1	2.05346	7.79238	10.5033	0.00119162	0.0159091	UP
ARRDC1	-1.98733	8.27369	10.5011	0.00119304	0.0159137	DOWN
DNAH6	2.69607	7.42783	10.4987	0.00119455	0.0159195	UP
SRRM4	2.59321	7.56361	10.4966	0.00119595	0.0159222	UP
RAB11FIP5	-2.39552	7.78553	10.4947	0.00119717	0.0159222	DOWN
CLIC3	-2.34054	8.116	10.4934	0.001198	0.0159222	DOWN
PEA15	-1.86406	8.46313	10.4756	0.00120963	0.0160556	DOWN
RASA2	-2.62759	7.69036	10.4729	0.00121136	0.0160556	DOWN
COX6A1	-2.02286	8.03809	10.472	0.00121195	0.0160556	DOWN
ZFYVE1	-2.32218	7.75389	10.4709	0.00121271	0.0160556	DOWN
FAM3D	-2.25816	7.85508	10.4685	0.00121429	0.0160556	DOWN
ESAM	-1.88883	7.89732	10.468	0.00121458	0.0160556	DOWN
PSMD10	-2.55505	7.6727	10.4258	0.00124264	0.0164118	DOWN
SAMHD1	1.92817	7.93768	10.4114	0.00125242	0.0165262	UP
NDUFC2	-2.05101	8.03459	10.3852	0.00127029	0.0167469	DOWN
ARHGAP24	2.92629	7.47717	10.3806	0.00127349	0.0167708	UP
KLF3	-1.4977	8.45187	10.3791	0.00127449	0.0167708	DOWN
CEACAM22P	2.80712	7.46752	10.3776	0.00127552	0.0167708	UP
CFAP298	2.61647	7.58951	10.3714	0.00127985	0.0168127	UP
ATP6V1B2	-1.88434	7.89092	10.3578	0.0012893	0.0169217	DOWN
PDLIM1	-1.92492	8.01523	10.3546	0.00129151	0.0169243	DOWN
POLE2	3.15016	7.5251	10.354	0.00129192	0.0169243	UP
DEDD2	-2.41184	8.3941	10.3515	0.00129367	0.0169243	DOWN
RNF217-AS1	2.78628	7.61604	10.3509	0.00129409	0.0169243	UP
SYAP1	-1.57685	8.26805	10.3454	0.00129801	0.0169587	DOWN
CLPX	-2.09414	7.96765	10.3439	0.00129903	0.0169587	DOWN
ZNF230	2.51211	7.53382	10.3241	0.00131307	0.0171269	UP
ARHGEF10L	-1.56686	8.58433	10.3161	0.00131871	0.0171695	DOWN
FBXO41	2.82777	7.47198	10.3154	0.00131927	0.0171695	UP
SLC16A1-AS1	2.07047	8.31819	10.313	0.00132099	0.0171695	UP
IFRD1	-1.84449	8.46566	10.3129	0.001321	0.0171695	DOWN
MYLK	2.37939	7.62254	10.2941	0.00133458	0.0173307	UP
TOR1AIP1	-2.05911	7.83684	10.2922	0.00133596	0.0173334	DOWN
SPP1	2.18515	8.8749	10.2779	0.0013463	0.0174522	UP
UBE2O	2.12873	7.72139	10.2679	0.00135364	0.0175319	UP
GSKIP	-1.78	8.10803	10.2608	0.0013589	0.0175845	DOWN
COQ7	3.07005	7.50587	10.2559	0.00136251	0.0176158	UP
GGA3	-2.69048	7.70164	10.2501	0.00136681	0.0176422	DOWN
PDCD4	-1.9895	7.91407	10.2499	0.00136695	0.0176422	DOWN
A2M	2.57494	7.8212	10.2423	0.00137256	0.017699	UP
TRNAU1AP	-1.61654	8.3255	10.2203	0.00138904	0.0178846	DOWN
LNX1	-1.62841	8.54937	10.2198	0.00138938	0.0178846	DOWN
BRWD1	-1.88703	8.01004	10.2092	0.00139744	0.0179727	DOWN
IFI44	-2.98654	7.77452	10.2055	0.00140023	0.0179928	DOWN
CDH26	2.69841	7.43418	10.1991	0.00140506	0.0180392	UP
EMP3	2.3586	7.69895	10.1955	0.00140781	0.0180587	UP
TSPAN1	-2.19087	8.54745	10.1905	0.00141165	0.0180923	DOWN
SYF2	-1.75385	8.12908	10.1795	0.00142007	0.0181843	DOWN
PXDC1	-2.56868	7.63279	10.1762	0.00142265	0.0182015	DOWN
PCDH12	2.86538	7.465	10.1695	0.00142784	0.0182521	UP
CDC42	-1.77299	8.8269	10.1661	0.00143043	0.0182693	DOWN
TRAF3IP3	2.49992	7.54437	10.158	0.0014368	0.0183347	UP
SLC6A11	2.87005	7.46427	10.1251	0.0014626	0.0186478	UP
MEA1	-1.91128	7.90362	10.1092	0.00147535	0.0187941	DOWN
ARHGAP25	2.57084	7.58139	10.0868	0.00149332	0.0190032	UP
SNTB1	2.94929	7.48137	10.0856	0.00149435	0.0190032	UP
PTRH1	2.59898	7.55604	10.0697	0.00150724	0.0191259	UP
LIMA1	-3.14789	7.55145	10.0692	0.00150769	0.0191259	DOWN
VTA1	-2.45279	7.67314	10.0688	0.00150801	0.0191259	DOWN
TBX3	-2.43515	7.80107	10.0666	0.00150979	0.0191259	DOWN
TMEM248	-2.04179	8.02612	10.0658	0.00151048	0.0191259	DOWN
SUMO3	-2.17535	7.72743	10.0629	0.00151287	0.0191396	DOWN
UTP20	2.75016	7.58285	10.0553	0.00151906	0.0192001	UP
ABHD12	-2.17411	7.73483	10.0528	0.0015212	0.0192001	DOWN
SEC31A	-1.75958	8.52677	10.0509	0.00152272	0.0192001	DOWN
SNX6	-2.17391	7.73366	10.0507	0.00152287	0.0192001	DOWN
RAB3GAP1	-2.17304	7.74962	10.045	0.00152764	0.0192438	DOWN
ILRUN	-1.90958	7.86744	10.0383	0.00153315	0.0192967	DOWN
MAPK3	-2.00501	7.93288	10.0323	0.0015382	0.0193315	DOWN
XRN2	-2.44831	7.6468	10.0319	0.00153854	0.0193315	DOWN
HES1	-2.10049	9.3357	10.0299	0.00154018	0.0193357	DOWN
AGFG2	-1.86416	8.57246	10.0212	0.00154748	0.0194108	DOWN
SLBP	-2.44667	7.62967	10.0178	0.00155034	0.0194225	DOWN
CNTN2	2.65011	7.99697	10.017	0.00155106	0.0194225	UP
ZNF561	-2.44597	7.62439	10.0121	0.00155516	0.0194481	DOWN
VAPB	-2.86692	7.47421	10.0114	0.00155574	0.0194481	DOWN
MBTPS2	2.7054	7.43811	10.0035	0.0015624	0.0195057	UP
XDH	-2.06692	8.2697	10.0028	0.001563	0.0195057	DOWN
MARCHF3	-2.44435	7.59701	9.99764	0.00156741	0.0195361	DOWN
TNFRSF21	-2.44405	7.61959	9.99684	0.00156809	0.0195361	DOWN
KLHL14	2.70597	7.43841	9.99274	0.00157159	0.0195632	UP
PCMTD1	-1.84535	7.89599	9.98583	0.0015775	0.0196157	DOWN
COX1	1.71034	14.3975	9.98469	0.00157847	0.0196157	UP
TRAF4	-1.61869	8.51807	9.97674	0.0015853	0.0196839	DOWN
HNRNPC	-2.06433	8.53258	9.97015	0.00159099	0.0197379	DOWN
NEK7	-1.90274	7.91936	9.96465	0.00159575	0.0197803	DOWN
RAB27B	-2.89209	7.49666	9.96099	0.00159892	0.0198029	DOWN
SPRING1	-2.5543	7.65949	9.9523	0.00160648	0.0198799	DOWN
MGST3	2.44821	7.80017	9.94515	0.00161274	0.0199406	UP
MARCHF6	-1.83466	8.12687	9.91737	0.00163726	0.0202267	DOWN
LRP1	2.37596	7.84113	9.91304	0.00164112	0.0202574	UP
COLEC12	2.70931	7.43488	9.90973	0.00164407	0.0202635	UP
IGF1	2.41465	7.791	9.9094	0.00164437	0.0202635	UP
C1orf226	-2.91745	7.48097	9.90177	0.0016512	0.0203307	DOWN
RTN3	-2.36202	7.76221	9.89708	0.00165541	0.0203656	DOWN
CMBL	2.23105	7.59273	9.89053	0.00166132	0.0204074	UP
SNX10	2.23097	7.59781	9.89023	0.00166158	0.0204074	UP
MPDZ	2.71217	7.43822	9.88073	0.00167019	0.020496	UP
ANXA3	-1.63	8.23115	9.87295	0.00167726	0.0205657	DOWN
ARL8A	-1.70023	8.06342	9.87105	0.00167899	0.0205698	DOWN
NKG7	2.65307	7.41931	9.86016	0.00168897	0.020652	UP
VWA5A	-2.68098	7.70131	9.85974	0.00168935	0.020652	DOWN
LINC00311	3.03161	7.50211	9.85299	0.00169556	0.020652	UP
TRIP12	-2.06135	7.94112	9.85283	0.00169571	0.020652	DOWN
TSEN34	-2.79974	7.49362	9.85214	0.00169634	0.020652	DOWN
ANKRD36C	-2.12736	7.87253	9.85086	0.00169752	0.020652	DOWN
CPEB3	-2.79928	7.47649	9.84946	0.00169881	0.020652	DOWN
NKAIN1	3.21067	7.53067	9.84916	0.0016991	0.020652	UP
EIF1AD	-1.99803	7.82702	9.84827	0.00169991	0.020652	DOWN
RPP25L	-2.7987	7.46654	9.8462	0.00170183	0.020652	DOWN
CACNA1D	2.66174	7.56204	9.84138	0.0017063	0.020652	UP
GOLM2	-2.79778	7.46777	9.84123	0.00170643	0.020652	DOWN
STARD7	-2.7975	7.46254	9.83967	0.00170788	0.020652	DOWN
RABIF	-2.79681	7.45524	9.83587	0.00171142	0.020652	DOWN
OR1A1	2.65275	7.41457	9.83534	0.0017119	0.020652	UP
KHDRBS3	2.65267	7.41457	9.83355	0.00171357	0.020652	UP
PCNA	-2.79625	7.45001	9.83281	0.00171426	0.020652	DOWN
CADPS	2.92048	7.47608	9.83242	0.00171463	0.020652	UP
EFCAB11	2.65259	7.41457	9.83168	0.00171532	0.020652	UP
ROPN1B	-2.79595	7.44678	9.83114	0.00171582	0.020652	DOWN
MGAT4B	-1.85027	7.88025	9.8296	0.00171725	0.020652	DOWN
RSRC2	-1.7174	8.13246	9.82871	0.00171809	0.020652	DOWN
NCMAP	-2.79547	7.45303	9.82859	0.0017182	0.020652	DOWN
FBXO28	-2.66024	7.6889	9.82734	0.00171936	0.020652	DOWN
EFR3B	2.99253	7.78427	9.81944	0.00172677	0.020724	UP
CASC3	-2.79303	7.42946	9.81521	0.00173075	0.0207549	DOWN
CSRNP1	-2.36977	7.75422	9.79457	0.00175028	0.0209721	DOWN
SEC22C	2.93265	7.47838	9.78663	0.00175785	0.0210184	UP
SHOX	2.77847	7.44317	9.7865	0.00175797	0.0210184	UP
MYO5A	2.7216	7.44171	9.78602	0.00175843	0.0210184	UP
LINC00954	2.90058	7.4715	9.78223	0.00176206	0.0210445	UP
CBLB	-2.43941	7.59634	9.78076	0.00176348	0.0210445	DOWN
HBA2	2.75387	7.7355	9.767	0.00177673	0.0211855	UP
HDGF	-2.23997	7.78873	9.76433	0.0017793	0.0211909	DOWN
KDM2A	-2.03736	7.79733	9.76355	0.00178006	0.0211909	DOWN
RHBDD2	-3.00465	7.51056	9.76144	0.0017821	0.0211981	DOWN
FOXO4	-2.85907	7.48143	9.74707	0.00179608	0.0213472	DOWN
YPEL2	-2.01257	7.94489	9.74222	0.00180083	0.0213863	DOWN
MS4A2	2.95024	7.48182	9.73999	0.00180302	0.021395	UP
PHC3	2.4671	7.53375	9.7306	0.00181225	0.0214873	UP
DDC	2.7274	7.44278	9.71849	0.00182424	0.021612	UP
ZNF665	2.78844	7.44674	9.71488	0.00182782	0.021621	UP
PRKAA2	2.40509	7.51461	9.71477	0.00182793	0.021621	UP
LINC01210	2.7263	7.44027	9.71137	0.00183131	0.0216436	UP
GRAMD1B	2.40381	7.50627	9.70666	0.00183601	0.0216817	UP
PAX9	-2.00161	7.9196	9.69919	0.00184349	0.02174	DOWN
SNHG7	2.40261	7.48701	9.69879	0.0018439	0.02174	UP
CACNB1	-1.95377	7.8028	9.69641	0.00184628	0.0217452	DOWN
ELMOD3	2.40191	7.52591	9.69541	0.00184729	0.0217452	UP
CD81	2.55232	7.75182	9.66806	0.00187499	0.0220536	UP
HUWE1	-1.95084	7.77785	9.66355	0.0018796	0.0220748	DOWN
GRHL3	-2.70034	7.67652	9.66336	0.00187979	0.0220748	DOWN
PRDM4	-2.19843	7.72876	9.65749	0.00188581	0.0221105	DOWN
OR1I1	3.13782	7.6786	9.65627	0.00188707	0.0221105	UP
LINC01852	2.98447	7.48793	9.65601	0.00188734	0.0221105	UP
RCAN1	2.32875	7.60495	9.64436	0.00189934	0.0222334	UP
DGKG	2.64817	7.55257	9.63433	0.00190974	0.0223374	UP
GFM1	2.79911	7.44989	9.63097	0.00191324	0.0223606	UP
ZNF26	2.28028	7.72332	9.62929	0.00191498	0.0223633	UP
SESN2	-1.57204	8.3864	9.62774	0.00191661	0.0223645	DOWN
NAA20	-2.15631	7.72093	9.61739	0.00192743	0.022473	DOWN
BBOX1	2.96285	7.48591	9.61003	0.00193517	0.0225454	UP
LDHB	2.79668	7.62767	9.60485	0.00194064	0.0225912	UP
XPO1	-1.93358	8.19105	9.60224	0.0019434	0.0226055	DOWN
RTL10	2.30108	7.6412	9.60034	0.00194542	0.0226111	UP
NECTIN1	-2.47045	7.59387	9.5979	0.001948	0.0226233	DOWN
EIF3J-DT	2.22062	7.86529	9.59335	0.00195284	0.0226615	UP
TCOF1	2.26234	7.79058	9.57973	0.00196737	0.0228013	UP
RNF10	-1.53756	8.50396	9.57916	0.00196798	0.0228013	DOWN
ZNF843	2.8072	7.45229	9.57321	0.00197438	0.0228574	UP
CTTN	-1.98965	8.60246	9.57168	0.00197602	0.0228585	DOWN
DPP4	2.89841	7.47432	9.56921	0.00197868	0.0228713	UP
SLC2A11	2.80834	7.45262	9.56543	0.00198276	0.0229004	UP
KCNN3	2.65243	7.55219	9.55682	0.00199208	0.0229901	UP
SNRPA	-2.7142	7.71337	9.54601	0.00200385	0.0231078	DOWN
GBP3	-1.95424	7.83896	9.54383	0.00200622	0.0231171	DOWN
CLASP1	2.66209	7.42287	9.5398	0.00201064	0.0231499	UP
FGFR1	2.99625	7.49266	9.53778	0.00201285	0.0231572	UP
FAM83D	-1.95142	8.21901	9.52811	0.00202349	0.0232614	DOWN
PPARGC1B	2.66377	7.42378	9.51739	0.00203533	0.0233794	UP
SHISA9	2.39116	7.49826	9.50971	0.00204388	0.0234592	UP
DENND10	-1.80971	8.69909	9.50514	0.00204898	0.0234994	DOWN
ZNF507	2.62976	7.55495	9.49638	0.00205878	0.0235935	UP
HCK	2.91539	7.75841	9.49245	0.00206319	0.0236256	UP
LINC01317	2.53354	7.58103	9.48963	0.00206637	0.0236436	UP
PHF13	-2.84983	7.4766	9.48731	0.00206898	0.0236551	DOWN
TAF1A-AS1	2.51066	7.52513	9.48441	0.00207225	0.0236742	UP
ENTPD1-AS1	2.64761	7.58146	9.46852	0.00209028	0.0238616	UP
ADAR	-1.77737	8.41956	9.46478	0.00209455	0.0238918	DOWN
SDCCAG8	2.80479	7.59183	9.46112	0.00209872	0.0239209	UP
CAMK1	2.66862	7.42634	9.44788	0.00211393	0.024062	UP
NLRP1	2.19798	7.92571	9.4475	0.00211437	0.024062	UP
BRI3	-1.91771	8.58438	9.43502	0.00212881	0.0242046	DOWN
LGALS9	-2.22734	8.03676	9.43383	0.00213019	0.0242046	DOWN
COL16A1	2.3081	7.60145	9.42967	0.00213503	0.0242174	UP
GPRC5A	-2.82291	11.0726	9.4295	0.00213522	0.0242174	DOWN
MDFI	-2.43955	7.60388	9.42862	0.00213625	0.0242174	DOWN
PHYH	2.4307	7.63228	9.41734	0.00214943	0.0243267	UP
ARHGDIA	-1.73764	8.15902	9.41096	0.00215692	0.0243267	DOWN
KIAA0586	2.38616	7.49918	9.40856	0.00215975	0.0243267	UP
TINCR	-1.79511	8.06321	9.40711	0.00216146	0.0243267	DOWN
ACAT1	2.66338	7.61302	9.40684	0.00216178	0.0243267	UP
GPR155	2.51347	7.54593	9.39169	0.00217971	0.0243267	UP
LRRC8B	2.50189	7.41462	9.39066	0.00218093	0.0243267	UP
VWA7	2.50188	7.4145	9.39063	0.00218098	0.0243267	UP
GOLGA7B	2.50114	7.41229	9.38748	0.00218472	0.0243267	UP
COG7	2.50072	7.40702	9.38568	0.00218687	0.0243267	UP
FXN	2.50071	7.4068	9.38561	0.00218695	0.0243267	UP
HMGA2-AS1	2.49971	7.39525	9.38137	0.00219202	0.0243267	UP
TPH2	2.49956	7.39406	9.38072	0.0021928	0.0243267	UP
CBR4	2.49955	7.39395	9.38068	0.00219284	0.0243267	UP
LINC01104	2.49955	7.39395	9.38068	0.00219284	0.0243267	UP
SNX9	-2.11463	9.09071	9.37928	0.00219452	0.0243267	DOWN
CHRDL1	2.49917	7.39583	9.37905	0.00219479	0.0243267	UP
TTC13	2.49903	7.39495	9.37847	0.00219548	0.0243267	UP
GIMAP1	2.499	7.38895	9.37832	0.00219566	0.0243267	UP
DHODH	2.49896	7.38828	9.37814	0.00219588	0.0243267	UP
H4C3	2.49894	7.38698	9.37807	0.00219597	0.0243267	UP
COA4	2.49891	7.38664	9.37796	0.0021961	0.0243267	UP
DUT	2.49891	7.38664	9.37796	0.0021961	0.0243267	UP
FCN3	2.49891	7.38664	9.37796	0.0021961	0.0243267	UP
DAW1	2.49883	7.38637	9.37759	0.00219654	0.0243267	UP
AHCYL2	2.49878	7.38567	9.37738	0.00219679	0.0243267	UP
ORC3	2.49875	7.38534	9.37727	0.00219692	0.0243267	UP
SFRP2	2.49875	7.3907	9.37727	0.00219692	0.0243267	UP
DPF3	2.4986	7.38845	9.37662	0.00219771	0.0243267	UP
MATN2	2.49802	7.38317	9.37415	0.00220066	0.0243267	UP
SSC5D	2.49782	7.38016	9.37331	0.00220168	0.0243267	UP
OGFOD3	2.49776	7.37925	9.37303	0.00220201	0.0243267	UP
SIK2	2.49776	7.37925	9.37303	0.00220201	0.0243267	UP
FER	2.49775	7.37913	9.37299	0.00220206	0.0243267	UP
LTO1	2.50628	7.42657	9.3701	0.00220553	0.0243293	UP
CLCA4	-2.03881	8.07466	9.37005	0.00220559	0.0243293	DOWN
NUF2	2.77743	7.45229	9.3588	0.00221917	0.0244608	UP
MACROD2	2.40414	7.50991	9.35692	0.00222146	0.0244676	UP
PLEKHF1	-1.67309	8.05745	9.35545	0.00222323	0.0244688	DOWN
NDUFV2	-2.42223	7.77555	9.34808	0.0022322	0.0245491	DOWN
TRIM72	2.51218	7.42931	9.33899	0.00224329	0.0246517	UP
METTL16	2.68609	7.71687	9.3377	0.00224487	0.0246517	UP
SCN3A	2.51126	7.54491	9.33281	0.00225087	0.0246992	UP
TGFBI	2.6813	7.60023	9.32359	0.00226222	0.0248053	UP
CPNE5	2.78704	7.4542	9.31422	0.00227382	0.0249139	UP
IFT88	2.49775	7.39827	9.30988	0.00227921	0.0249544	UP
GAS7	2.2783	7.74785	9.30767	0.00228196	0.024966	UP
ZDHHC4	2.4975	7.39869	9.2981	0.00229391	0.0250701	UP
VMP1	-1.43233	8.77462	9.29732	0.00229489	0.0250701	DOWN
NEB	2.11722	7.83436	9.29039	0.00230359	0.0251466	UP
ACSL3	-2.04115	7.91837	9.2854	0.00230988	0.0251965	DOWN
SULT1C4	2.74467	7.64149	9.2829	0.00231303	0.0252111	UP
GRIK1-AS2	-2.12156	7.83341	9.28162	0.00231465	0.0252111	DOWN
MORF4L1	-1.83006	8.04591	9.27857	0.00231851	0.0252345	DOWN
LATS2	-2.12436	7.8208	9.27572	0.00232212	0.0252552	DOWN
ABCB1	2.88919	7.47053	9.2707	0.00232848	0.0252999	UP
MRPS24	2.68813	7.43149	9.26887	0.00233081	0.0252999	UP
ITIH5	2.36332	7.86962	9.26843	0.00233138	0.0252999	UP
GPR87	-2.10617	7.69993	9.26676	0.0023335	0.0253042	DOWN
KIF19	2.61968	7.54319	9.26194	0.00233966	0.0253523	UP
RAMP2-AS1	2.41085	7.68383	9.25597	0.00234729	0.0253969	UP
CEMIP2	-2.10496	7.6857	9.25501	0.00234852	0.0253969	DOWN
CDC42EP5	-2.20907	8.30277	9.25413	0.00234965	0.0253969	DOWN
MFSD6	-2.10495	7.67137	9.25334	0.00235067	0.0253969	DOWN
ZNF7	2.6108	7.79965	9.24547	0.00236079	0.0254875	UP
AGFG1	-2.15483	7.69682	9.24072	0.00236693	0.025535	DOWN
LOC101927533	2.5065	7.5506	9.22893	0.00238221	0.0256597	UP
DNAJA1	-1.76014	8.84596	9.22839	0.00238291	0.0256597	DOWN
DBIL5P2	2.69508	7.43373	9.2259	0.00238615	0.0256597	UP
USP38	-1.70491	8.02199	9.22514	0.00238714	0.0256597	DOWN
PTBP3	-1.80411	7.91115	9.2251	0.0023872	0.0256597	DOWN
ZNF672	-2.13037	7.83895	9.2223	0.00239085	0.025666	DOWN
VEPH1	2.91163	7.47468	9.22144	0.00239198	0.025666	UP
CAB39	-1.57647	8.20557	9.22065	0.00239301	0.025666	DOWN
CHIT1	2.57515	7.55049	9.21718	0.00239754	0.0256821	UP
DYNC2LI1	2.51015	7.54184	9.21683	0.002398	0.0256821	UP
ELF5	2.4963	7.39951	9.21173	0.00240469	0.0257138	UP
UNC79	2.69629	7.43409	9.21165	0.0024048	0.0257138	UP
CEP83	2.49619	7.40502	9.21059	0.00240619	0.0257138	UP
PLEKHG4B	2.49631	7.39971	9.20905	0.00240822	0.0257167	UP
PPM1A	-1.50926	8.218	9.20058	0.00241939	0.0258173	DOWN
HDAC7	-1.66569	8.23192	9.19552	0.00242608	0.0258699	DOWN
ATP8B2	2.47001	7.53319	9.18907	0.00243465	0.0259425	UP
BFSP1	2.82255	7.45998	9.18759	0.00243662	0.0259448	UP
RND2	2.40982	7.51277	9.17831	0.00244901	0.0260579	UP
WEE2-AS1	2.70318	7.43564	9.17221	0.00245718	0.0261259	UP
EIF4H	-2.36341	7.59908	9.16827	0.00246247	0.0261633	DOWN
FHIT	2.70547	7.4363	9.15587	0.00247922	0.0263145	UP
RHOA	-1.79013	9.17581	9.15509	0.00248028	0.0263145	DOWN
SAMD8	-2.18544	7.75264	9.1476	0.00249045	0.0263858	DOWN
SFXN5	2.1596	7.7765	9.1475	0.00249058	0.0263858	UP
OXR1	-1.772	7.96565	9.13867	0.00250264	0.0264945	DOWN
WNT7B	-2.35808	7.5838	9.12894	0.00251598	0.0266166	DOWN
ATG10	3.18905	7.54274	9.12402	0.00252274	0.026669	UP
VCAN	2.38611	7.49436	9.11302	0.00253797	0.0268107	UP
TMSB4X	-1.1694	9.48037	9.09849	0.0025582	0.0270051	DOWN
RBM6	2.30987	7.71041	9.09398	0.00256452	0.0270524	UP
HMGN1	-1.5594	8.43844	9.0889	0.00257165	0.0271082	DOWN
C1GALT1C1	-2.92825	7.5017	9.08568	0.00257619	0.0271366	DOWN
ADCY2	2.00603	7.73523	9.07836	0.00258651	0.0272259	UP
TF	2.46463	7.78591	9.07473	0.00259166	0.0272534	UP
SASH1	-1.61122	8.3353	9.0739	0.00259283	0.0272534	DOWN
L2HGDH	2.37405	7.4988	9.06461	0.00260604	0.0273727	UP
NUP155	2.51447	7.55836	9.06112	0.00261102	0.0274055	UP
TMEM80	-1.49279	8.13391	9.05475	0.00262013	0.0274815	DOWN
GSTK1	2.37869	7.53381	9.05285	0.00262286	0.0274906	UP
LINC01562	2.73071	7.44228	9.0498	0.00262723	0.0275105	UP
SYTL4	-2.52076	7.65874	9.04892	0.00262849	0.0275105	DOWN
SMNDC1	-1.86148	8.07077	9.0393	0.00264238	0.0276361	DOWN
CPLANE1	2.49845	7.40446	9.02403	0.00266454	0.0278481	UP
TEKT5	2.49915	7.40155	9.00558	0.00269156	0.0281106	UP
CAPN12	2.52801	7.71951	9.00186	0.00269705	0.0281479	UP
KLF10	-1.96377	8.0126	8.9977	0.00270319	0.028184	DOWN
TSPAN16	2.7455	7.4455	8.99694	0.00270433	0.028184	UP
FAM222A	-2.79495	7.45613	8.99454	0.00270787	0.0282009	DOWN
ALG1	2.49971	7.40213	8.99275	0.00271052	0.0282086	UP
AGMO	2.49984	7.40225	8.991	0.00271312	0.0282157	UP
HSD17B2	2.49956	7.40559	8.9883	0.00271713	0.0282375	UP
RPS6KB1	-1.89589	7.7876	8.98268	0.00272551	0.0282926	DOWN
DDX60	-1.89557	7.80375	8.98216	0.00272628	0.0282926	DOWN
SWAP70	-1.53653	8.07393	8.97853	0.0027317	0.0283289	DOWN
DDX51	2.6604	7.59013	8.97077	0.00274333	0.0284295	UP
IP6K2	-1.64151	8.07254	8.96407	0.00275341	0.0285139	DOWN
DYNLL1	-1.3302	8.62178	8.95951	0.00276028	0.0285649	DOWN
KIF13A	2.3702	7.50376	8.95541	0.00276649	0.0286091	UP
C14orf119	-2.35022	7.59066	8.93272	0.00280107	0.0289341	DOWN
ANPEP	2.25706	8.06115	8.93221	0.00280185	0.0289341	UP
CREB5	2.50255	7.40471	8.92869	0.00280726	0.0289697	UP
KDM6A	-1.88967	7.77205	8.92281	0.00281631	0.0290307	DOWN
SMURF1	-1.91598	8.00707	8.92129	0.00281865	0.0290307	DOWN
TAF12	-2.64701	7.69838	8.92101	0.00281909	0.0290307	DOWN
NT5C3B	2.77198	7.45007	8.91831	0.00282326	0.0290533	UP
SV2A	2.50324	7.40526	8.91652	0.00282603	0.0290615	UP
RPS4Y1	2.95962	7.49694	8.90751	0.00284	0.0291848	UP
CRB3	-1.75365	8.04566	8.9047	0.00284438	0.0292094	DOWN
HLA-DQB2	2.50407	7.40575	8.89699	0.00285641	0.0293092	UP
GOLPH3L	-1.68258	8.09248	8.89592	0.00285808	0.0293092	DOWN
PRNP	2.38432	7.50171	8.89023	0.00286701	0.0293804	UP
IRF1	-1.53376	8.83397	8.88691	0.00287223	0.0294134	DOWN
CAPN2	-1.50816	8.9378	8.88087	0.00288174	0.0294704	DOWN
ATP10B	-1.6648	8.54022	8.88083	0.0028818	0.0294704	DOWN
IVL	-1.82674	8.11565	8.8779	0.00288643	0.0294973	DOWN
PLCXD2	-2.67116	7.46057	8.87303	0.00289415	0.0295529	DOWN
FAM221A	-2.67093	7.46187	8.87193	0.00289589	0.0295529	DOWN
GPANK1	-2.67003	7.46066	8.86749	0.00290295	0.029584	DOWN
VIRMA	1.81969	7.78407	8.86748	0.00290295	0.029584	UP
RPIA	-2.09777	7.80224	8.8624	0.00291105	0.0296375	DOWN
VPS37A	-2.6688	7.43567	8.86136	0.00291271	0.0296375	DOWN
ACVR1	-2.66861	7.43647	8.8604	0.00291424	0.0296375	DOWN
PGLYRP4	-2.66802	7.44563	8.8576	0.00291872	0.0296626	DOWN
C11orf68	-2.60298	7.65485	8.84647	0.00293657	0.0298117	DOWN
TMC4	-1.41153	8.24003	8.84509	0.00293878	0.0298117	DOWN
MIR99AHG	2.16323	7.71383	8.84467	0.00293947	0.0298117	UP
COQ10B	-1.83309	7.96957	8.84092	0.00294551	0.029842	DOWN
CSMD3	2.51167	7.56203	8.8403	0.00294651	0.029842	UP
ZNF605	2.44148	7.5502	8.83577	0.00295382	0.0298955	UP
SLC22A8	2.50892	7.40863	8.82575	0.0029701	0.0300396	UP
LINC00649	2.36052	7.50619	8.81122	0.00299383	0.0302589	UP
DBNL	-1.66024	8.13381	8.80412	0.00300552	0.0303561	DOWN
VPS53	1.61899	7.95352	8.79912	0.00301376	0.0304021	UP
ANO4	2.51131	7.4126	8.79885	0.0030142	0.0304021	UP
ABLIM3	-2.07061	7.85266	8.79316	0.00302362	0.0304763	DOWN
ADAM12	2.38551	7.50026	8.78852	0.00303132	0.0305329	UP
IRAG2	-1.93575	8.04537	8.77743	0.00304981	0.0306982	DOWN
ZNF687	-2.81827	7.49777	8.768	0.00306561	0.0308362	DOWN
DEPP1	-1.87583	8.09416	8.76563	0.00306959	0.0308504	DOWN
SNHG20	3.1125	7.52038	8.76467	0.00307121	0.0308504	UP
CIC	2.4423	7.36955	8.75502	0.00308752	0.030993	UP
RAB31	-1.95469	7.92192	8.75202	0.00309259	0.0310228	DOWN
UFC1	-1.81818	8.06716	8.73592	0.00312002	0.0312767	DOWN
PLEC	-1.7269	8.00766	8.72957	0.00313091	0.0313645	DOWN
VSTM4	2.75494	7.579	8.71092	0.00316309	0.0316653	UP
MTCO1P12	-2.65297	7.66816	8.70743	0.00316916	0.0317045	DOWN
ZFP36L2	-1.75718	8.61266	8.70107	0.00318024	0.0317778	DOWN
HERC2	2.37496	7.54819	8.70075	0.0031808	0.0317778	UP
CELF4	2.35723	7.50852	8.69915	0.00318358	0.031784	UP
GVQW3	2.09402	7.78899	8.69651	0.00318819	0.0317983	UP
EWSR1	-2.59807	7.64506	8.69586	0.00318933	0.0317983	DOWN
ZMAT2	-1.93064	8.06206	8.68813	0.00320289	0.0319119	DOWN
FAM3B	-2.51807	7.62255	8.68039	0.00321652	0.032026	DOWN
SMG9	2.52475	7.41298	8.67401	0.0032278	0.0321166	UP
USP53	-1.86172	7.90961	8.6589	0.00325468	0.0323622	DOWN
ERFE	2.43559	7.37086	8.65522	0.00326126	0.0323925	UP
PPP1R1A	2.43555	7.37086	8.65474	0.00326212	0.0323925	UP
DDX3X	-1.368	8.91817	8.63896	0.00329049	0.0326521	DOWN
STRIT1	2.52945	7.41445	8.6375	0.00329313	0.0326563	UP
CYP17A1	2.53255	7.41483	8.6205	0.003324	0.0329403	UP
BCAR1	-1.73325	7.91522	8.6183	0.00332803	0.032958	DOWN
TLE3	-2.30699	7.88748	8.60898	0.00334509	0.0331047	DOWN
HS3ST2	2.53585	7.41638	8.60248	0.00335705	0.0332007	UP
PYGL	-1.64168	8.19222	8.60093	0.00335991	0.0332068	DOWN
SREK1	-2.61191	7.72199	8.59911	0.00336328	0.0332177	DOWN
BPIFA4P	2.53845	7.41699	8.58462	0.00339014	0.0334606	UP
CLASP2	1.92408	7.73422	8.56839	0.0034205	0.0337376	UP
KIF5B	-1.46064	8.11679	8.55415	0.00344735	0.0339797	DOWN
GGH	2.6484	7.42428	8.55211	0.00345121	0.033995	UP
CFAP65	2.54407	7.41989	8.54911	0.00345692	0.0340285	UP
EIF2A	2.61184	7.41568	8.53991	0.00347442	0.0341779	UP
ZBTB7A	-1.58775	8.76288	8.53807	0.00347794	0.0341897	DOWN
TTL	2.33191	7.81707	8.53521	0.00348341	0.0342206	UP
TRAPPC2L	-2.41192	7.59279	8.52765	0.00349792	0.0343402	DOWN
RNF44	-2.03684	7.69518	8.51013	0.00353174	0.0346492	DOWN
SLC38A1	2.46381	7.52695	8.49686	0.00355759	0.0348796	UP
NOX4	3.00148	7.49596	8.49254	0.00356605	0.0349199	UP
PSG1	2.55702	7.42275	8.49234	0.00356645	0.0349199	UP
RDH11	2.67416	7.59131	8.48889	0.00357321	0.0349372	UP
TMED1	2.55793	7.41973	8.48769	0.00357558	0.0349372	UP
CEP41	2.70083	7.43808	8.48668	0.00357756	0.0349372	UP
GFRA2	2.55826	7.42301	8.4866	0.00357771	0.0349372	UP
ANKRD9	-2.03309	7.71798	8.48262	0.00358555	0.0349906	DOWN
TIA1	-2.03342	7.67112	8.48049	0.00358976	0.0350085	DOWN
BIRC6	2.02084	7.66505	8.47306	0.00360444	0.0351284	UP
DHX32	-2.2948	8.08006	8.4704	0.00360972	0.0351391	DOWN
AHR	-1.79318	8.22385	8.4701	0.00361031	0.0351391	DOWN
COX7A2	-1.33925	8.55147	8.46514	0.00362017	0.0352118	DOWN
PCOLCE	2.10256	7.5933	8.46133	0.00362777	0.0352624	UP
PGAP6	-2.06501	7.8053	8.45636	0.00363768	0.0353355	DOWN
ZBTB7B	-2.03015	7.66783	8.45419	0.00364203	0.0353543	DOWN
PIWIL2	2.41063	7.54313	8.45222	0.00364598	0.0353694	UP
WAC	-1.5337	8.0929	8.45014	0.00365015	0.0353865	DOWN
IL23A	-2.57089	7.95357	8.44733	0.00365579	0.0354179	DOWN
ERG	2.51391	7.588	8.42297	0.00370509	0.0358719	UP
ZNF83	-1.64499	8.28426	8.4198	0.00371157	0.035911	DOWN
PHTF1	2.09607	7.56969	8.41815	0.00371494	0.03592	UP
TMSB10	-2.3383	11.1879	8.41576	0.00371983	0.0359437	DOWN
AP1M1	2.0954	7.55178	8.41315	0.00372516	0.0359716	UP
SLC4A8	2.41358	7.71775	8.41001	0.00373161	0.0360103	UP
CDS2	2.80637	7.5902	8.4077	0.00373636	0.0360325	UP
SYNCRIP	-1.74343	7.92192	8.4051	0.0037417	0.0360482	DOWN
ANP32A	-1.93171	7.78567	8.40452	0.00374288	0.0360482	DOWN
AP3D1	-1.71626	8.23055	8.39057	0.00377172	0.0363022	DOWN
WDR26	-1.61827	8.23695	8.38225	0.00378903	0.0364449	DOWN
GRN	-1.573	8.50791	8.37704	0.00379992	0.0365258	DOWN
ASRGL1	3.01616	7.5069	8.37443	0.00380537	0.0365315	UP
CARD8	2.73457	7.6066	8.37438	0.00380546	0.0365315	UP
CLDN12	-2.33946	7.58009	8.3717	0.00381109	0.0365616	DOWN
HIVEP2	-1.88857	7.87118	8.36982	0.00381503	0.0365756	DOWN
PANK3	-2.2796	7.64377	8.36066	0.00383432	0.0367366	DOWN
HNRNPD	-1.50338	8.17545	8.35481	0.00384668	0.0368311	DOWN
DALRD3	2.59932	7.42737	8.34501	0.00386749	0.0370063	UP
CDR2L	3.13769	7.52619	8.34336	0.003871	0.0370158	UP
MDN1	2.60309	7.42836	8.33702	0.00388453	0.0370826	UP
NRROS	2.60309	7.42836	8.33693	0.00388472	0.0370826	UP
TMEM176A	2.81599	7.4632	8.33655	0.00388554	0.0370826	UP
BLNK	-2.27518	7.59677	8.32875	0.00390224	0.0372179	DOWN
FAM210A	-2.65771	7.46972	8.32358	0.00391338	0.0373	DOWN
DAG1	-2.27377	7.57083	8.31818	0.00392502	0.0373867	DOWN
FAM184B	2.68045	7.56317	8.31673	0.00392815	0.0373923	UP
MAML1	-2.27179	7.59537	8.306	0.00395143	0.0375897	DOWN
RBL2	-1.59556	7.91143	8.30008	0.00396433	0.037688	DOWN
ZC3H15	-2.26992	7.56472	8.29222	0.00398152	0.037819	DOWN
CD52	2.51027	7.52988	8.29067	0.00398493	0.037819	UP
HNRNPU	-1.99909	8.54285	8.29027	0.00398581	0.037819	DOWN
LEPROT	-1.62396	8.05129	8.28528	0.00399676	0.0378985	DOWN
PALD1	2.63437	7.43227	8.2823	0.00400333	0.0379363	UP
EI24	-2.15338	7.73989	8.27413	0.00402138	0.0380829	DOWN
HGS	-1.83428	7.76626	8.26689	0.00403747	0.0381874	DOWN
C2CD2L	2.30631	7.57688	8.26682	0.00403761	0.0381874	UP
ZNFX1	-1.49611	8.21332	8.25741	0.0040586	0.0383614	DOWN
MMACHC	2.79761	7.59674	8.24946	0.00407642	0.0385051	UP
OR52I1	2.81417	7.45982	8.24652	0.00408302	0.0385426	UP
TMC1	-2.10618	7.81601	8.23396	0.00411136	0.0387854	DOWN
AGR2	-1.92833	7.96608	8.22706	0.00412703	0.0388936	DOWN
SULF1	2.41446	7.37794	8.22658	0.00412812	0.0388936	UP
NADK	-2.34737	7.63421	8.22195	0.00413867	0.038968	DOWN
CERT1	-2.01527	7.82185	8.21424	0.00415629	0.0391089	DOWN
GLTP	-2.1444	7.91774	8.21164	0.00416226	0.0391401	DOWN
NUGGC	2.64536	7.55279	8.20968	0.00416675	0.0391409	UP
PDCD5	2.53477	7.40363	8.20929	0.00416766	0.0391409	UP
CELF5	2.32798	7.76062	8.201	0.00418672	0.0392949	UP
ADAM10	-1.8158	7.96821	8.18703	0.00421909	0.0395735	DOWN
RALGAPA1	2.61968	7.57927	8.18185	0.00423115	0.0396613	UP
VCPIP1	-2.04331	7.71349	8.17733	0.00424171	0.0397335	DOWN
CNN3	-1.55068	8.18269	8.1758	0.00424531	0.0397335	DOWN
HDAC2	-1.93209	8.02064	8.17509	0.00424695	0.0397335	DOWN
ADGRL1	2.10819	7.55647	8.1723	0.0042535	0.0397696	UP
TSC22D2	-1.89646	8.59677	8.17098	0.00425659	0.0397732	DOWN
PMAIP1	-2.02505	8.21121	8.16873	0.00426186	0.0397972	DOWN
SLAIN2	-2.57021	7.66149	8.16208	0.00427753	0.0399182	DOWN
SLC28A2	3.00664	7.50599	8.16035	0.00428162	0.0399262	UP
FDPS	1.87932	7.73039	8.15942	0.00428381	0.0399262	UP
ZNF765	2.56622	7.64991	8.15702	0.00428949	0.0399538	UP
STAT3	-1.71411	8.36122	8.15401	0.0042966	0.0399948	DOWN
RPSA	1.90149	7.93889	8.1453	0.00431729	0.040162	UP
UACA	-1.73269	7.99917	8.14146	0.00432644	0.0402217	DOWN
SERPINB3	-2.14725	7.82254	8.12029	0.00437726	0.0406685	DOWN
SRP14	-1.57627	8.75976	8.11684	0.00438558	0.0407201	DOWN
LIPA	2.58106	7.54479	8.11099	0.00439976	0.040826	UP
SNX30	2.35184	7.48152	8.10807	0.00440686	0.0408661	UP
NOP10	-1.40351	8.25431	8.10431	0.00441601	0.0409178	DOWN
ZSWIM4	-1.48034	8.43115	8.10348	0.00441803	0.0409178	DOWN
PRR13	-1.83149	8.38584	8.10236	0.00442077	0.0409178	DOWN
RNF4	-1.89866	7.93818	8.09906	0.00442883	0.0409366	DOWN
DNAH8	2.2371	7.48431	8.09874	0.0044296	0.0409366	UP
TVP23A	2.23699	7.48371	8.09811	0.00443113	0.0409366	UP
KPNA4	-1.56709	8.13099	8.09625	0.00443569	0.0409529	DOWN
KLK3	2.23626	7.47347	8.09401	0.00444118	0.040978	UP
SORCS1	2.23584	7.47618	8.09182	0.00444655	0.0410018	UP
PCGF3	-1.67087	7.89829	8.0897	0.00445174	0.041024	DOWN
RBFOX1	2.23511	7.50884	8.08845	0.00445482	0.0410267	UP
ENTPD1	2.23478	7.5103	8.08667	0.0044592	0.0410414	UP
MICOS13	2.23448	7.48025	8.08461	0.00446427	0.0410623	UP
JUP	-1.6808	9.58145	8.08029	0.00447492	0.0411346	DOWN
EFCAB2	2.66929	7.43321	8.07069	0.00449869	0.0413122	UP
SRP54	-1.89493	7.99914	8.07023	0.00449985	0.0413122	DOWN
SPECC1	-1.73196	8.25312	8.05241	0.0045443	0.0416943	DOWN
PIP5K1C	-1.71603	7.95531	8.0449	0.00456318	0.0418415	DOWN
ND1	1.68626	13.937	8.03979	0.00457607	0.0419336	UP
ANKS4B	2.67412	7.43507	8.03376	0.00459135	0.0420474	UP
SLC12A1	2.23753	7.47935	8.02599	0.00461108	0.0422018	UP
UGCG	-1.8282	7.74901	8.02358	0.00461721	0.0422317	DOWN
VWA3A	2.66485	7.63107	8.01257	0.00464537	0.042445	UP
ICA1	-2.0701	7.68975	8.01221	0.00464629	0.042445	DOWN
CISH	-1.70958	7.8637	8.0074	0.00465867	0.0425157	DOWN
YIPF4	-1.37515	8.37647	8.00695	0.00465981	0.0425157	DOWN
FBP1	-1.54818	8.06972	8.00312	0.00466968	0.0425764	DOWN
AGK	2.95098	7.50517	8.00213	0.00467225	0.0425764	UP
SIPA1	-2.32747	7.56964	7.98759	0.00470992	0.0428932	DOWN
KARS1	-1.71614	7.86967	7.98308	0.00472166	0.0429735	DOWN
FAM219B	-2.71198	7.45691	7.97379	0.00474595	0.0431098	DOWN
SPX	2.44298	7.52176	7.97256	0.00474918	0.0431098	UP
DNAH3	1.86275	7.98744	7.97251	0.0047493	0.0431098	UP
RNF181	-2.01378	7.67266	7.97188	0.00475096	0.0431098	DOWN
SEC62	-1.79787	8.01151	7.97176	0.00475127	0.0431098	DOWN
AKR1B1	2.84479	7.4683	7.96557	0.00476754	0.0432308	UP
PCID2	2.22542	7.47044	7.96384	0.00477212	0.0432457	UP
CLTC	-1.31608	8.20454	7.96028	0.00478151	0.043268	DOWN
DLGAP1	2.69621	7.43931	7.95945	0.00478369	0.043268	UP
HAND2-AS1	2.55717	7.75465	7.95886	0.00478526	0.043268	UP
ATP5F1D	2.38299	7.72305	7.95743	0.00478904	0.043268	UP
EIF1	-1.52141	10.1639	7.95697	0.00479024	0.043268	DOWN
FBXL18	2.35788	7.60632	7.95623	0.00479221	0.043268	UP
TTC5	2.55406	7.41076	7.9542	0.00479758	0.0432899	UP
LYPLAL1-DT	2.37022	7.52051	7.94965	0.00480967	0.0433725	UP
SLC22A23	-2.84115	7.48815	7.94787	0.00481439	0.0433885	DOWN
CEP135	-1.34872	8.21374	7.93712	0.00484309	0.0436204	DOWN
CTDSP2	-1.81229	8.21719	7.93475	0.00484943	0.0436414	DOWN
KIAA1614	2.76904	7.45169	7.93403	0.00485135	0.0436414	UP
CHCHD6	2.55769	7.41183	7.93046	0.00486095	0.0436819	UP
TCTN3	2.41143	7.38392	7.93015	0.00486179	0.0436819	UP
ZNF721	2.41162	7.38406	7.92755	0.00486876	0.0437179	UP
ST7L	2.7122	7.44163	7.91689	0.00489755	0.0439496	UP
ODF2L	-2.30679	7.57272	7.91193	0.00491097	0.0440433	DOWN
ONECUT3	2.2663	7.75497	7.90884	0.00491938	0.0440917	UP
RELL1	-1.554	8.23309	7.90762	0.0049227	0.0440947	DOWN
KLHDC2	-2.53233	7.481	7.90369	0.00493339	0.0441636	DOWN
RTKN2	-2.08391	7.72739	7.90169	0.00493885	0.0441856	DOWN
SIAH1	-2.52976	7.4339	7.89222	0.00496478	0.044383	DOWN
ALDH2	2.15652	7.87696	7.89143	0.00496695	0.044383	UP
TMEM115	-2.52852	7.42985	7.88685	0.00497954	0.0444468	DOWN
TAF11	-2.52847	7.43224	7.88664	0.00498012	0.0444468	DOWN
ABRAXAS1	2.46207	7.52647	7.88352	0.00498872	0.0444966	UP
GPNMB	2.69443	7.78022	7.88205	0.00499277	0.0445058	UP
FYTTD1	-2.52617	7.41645	7.87659	0.00500787	0.0446134	DOWN
ERP27	-2.52474	7.40271	7.87034	0.00502522	0.0447152	DOWN
PLEKHO2	-2.52466	7.40176	7.87001	0.00502615	0.0447152	DOWN
RPL9P8	-2.52438	7.39907	7.86878	0.00502956	0.0447152	DOWN
PLAT	-1.34426	8.59571	7.8681	0.00503144	0.0447152	DOWN
CKB	-1.6417	8.45297	7.8609	0.00505154	0.0448667	DOWN
PISD	-2.10587	7.75861	7.85188	0.0050768	0.0450639	DOWN
SLC9A3R2	-2.2785	7.97108	7.8501	0.0050818	0.045081	DOWN
CREBBP	-1.5385	8.01923	7.8464	0.00509221	0.0451462	DOWN
PIGN	1.83507	7.70878	7.84468	0.00509705	0.045162	UP
GART	2.16042	7.59216	7.84242	0.00510341	0.0451911	UP
EP400	2.37564	7.51671	7.84121	0.00510685	0.0451944	UP
RELB	-2.45222	7.60886	7.83896	0.00511319	0.0452233	DOWN
PSG2	2.74974	7.45045	7.83686	0.00511914	0.0452488	UP
TMEM132A	2.74089	7.44684	7.83429	0.00512642	0.0452629	UP
NAT9	2.27755	7.64318	7.83413	0.00512689	0.0452629	UP
GRK2	-1.71901	8.11398	7.81902	0.00516991	0.0455967	DOWN
GAPVD1	-1.86684	7.75462	7.8169	0.005176	0.0455967	DOWN
CAPNS1	-1.68558	8.35417	7.81684	0.00517615	0.0455967	DOWN
VPS28	-1.99752	7.94028	7.81652	0.00517708	0.0455967	DOWN
SRSF5	-1.72836	8.23256	7.80695	0.00520456	0.0458113	DOWN
ERRFI1	-2.17701	7.82926	7.79959	0.0052258	0.0459708	DOWN
RELN	2.10486	7.67429	7.78583	0.00526577	0.0462947	UP
HIPK3	-1.88331	7.87897	7.78469	0.00526909	0.0462963	DOWN
SLC37A3	2.21677	7.72849	7.77643	0.00529324	0.0464808	UP
IL19	-2.57032	7.41319	7.77132	0.00530822	0.0465463	DOWN
DSCAM	2.51446	7.53119	7.77126	0.00530839	0.0465463	UP
PNRC2	-1.78232	8.3952	7.77065	0.00531019	0.0465463	DOWN
MCAM	2.10016	7.55062	7.76472	0.00532764	0.0466568	UP
GPATCH2	-2.55647	7.45264	7.76422	0.00532913	0.0466568	DOWN
SEPTIN4	2.0917	7.75691	7.75706	0.00535031	0.0468144	UP
CCDC30	1.80928	7.79543	7.75291	0.00536259	0.046894	UP
HEXIM1	-1.75113	8.17225	7.74768	0.00537815	0.0470021	DOWN
ANKMY1	-2.5034	7.66852	7.7425	0.00539362	0.0470882	DOWN
ZBED1	-1.96122	7.68538	7.74224	0.00539439	0.0470882	DOWN
COL4A2	2.20029	7.5978	7.72488	0.0054465	0.0475149	UP
EED	-2.62168	7.44419	7.71784	0.00546779	0.0476724	DOWN
HLA-F	-1.78134	7.84553	7.71124	0.00548781	0.0478186	DOWN
XYLB	2.22332	7.49624	7.70393	0.00551006	0.0479671	UP
ACOX1	-1.32949	8.29799	7.70351	0.00551136	0.0479671	DOWN
COLGALT2	2.37415	7.52771	7.70164	0.00551708	0.0479885	UP
SLC15A1	-2.39028	7.63188	7.69863	0.00552629	0.0480402	DOWN
IQCG	2.4248	7.96827	7.69464	0.00553849	0.0481179	UP
DDX21	2.31606	7.68366	7.68691	0.00556227	0.0482712	UP
MRPS10	-1.83616	7.94046	7.68678	0.00556269	0.0482712	DOWN
MTR	2.59324	7.42015	7.6856	0.00556631	0.0482742	UP
GREM1	2.25898	7.81011	7.68358	0.00557257	0.0482764	UP
EIF3A	-1.44198	8.24387	7.68339	0.00557313	0.0482764	DOWN
ARRDC2	-1.94814	7.77448	7.68028	0.00558275	0.0483314	DOWN
POP7	-2.58829	7.46107	7.67811	0.00558948	0.0483496	DOWN
WSB2	-1.59675	8.44629	7.67731	0.00559196	0.0483496	DOWN
ACADSB	2.43426	7.38671	7.6756	0.00559725	0.0483496	UP
FLRT2	1.70631	8.06322	7.67536	0.005598	0.0483496	UP
PTH1R	2.74864	9.67858	7.66886	0.00561821	0.0484957	UP
MVP	1.96436	7.87521	7.66363	0.0056345	0.0486079	UP
ACSM2B	2.62122	7.78899	7.65354	0.00566611	0.0488316	UP
PRRC2C	-1.72498	8.58277	7.65323	0.00566706	0.0488316	DOWN
AKR1D1	2.87002	7.46979	7.64755	0.00568496	0.0489535	UP
TSACC	2.60134	7.42195	7.64663	0.00568786	0.0489535	UP
SPSB3	-1.62763	8.30501	7.64326	0.00569848	0.0490162	DOWN
RAB35	-1.83294	7.87788	7.64143	0.00570428	0.0490375	DOWN
NFIC	1.81447	7.70219	7.63832	0.00571412	0.0490772	UP
MAP3K15	2.88136	7.47129	7.6367	0.00571924	0.0490772	UP
CCR9	2.79458	7.45264	7.63565	0.00572258	0.0490772	UP
RNF20	-2.85413	7.49663	7.63541	0.00572332	0.0490772	DOWN
GTF2A1	-1.96508	7.70797	7.63471	0.00572556	0.0490772	DOWN
CPA4	-2.05371	8.06542	7.63276	0.00573175	0.0491017	DOWN
DSG1	2.60603	7.42276	7.62918	0.00574314	0.0491707	UP
DDX11	2.6077	7.42324	7.62265	0.00576398	0.0493204	UP
LINC00671	2.60945	7.42357	7.61817	0.00577831	0.0494143	UP
ROR1	2.92656	7.4786	7.61581	0.00578586	0.0494412	UP
SOGA1	2.22811	7.49563	7.61501	0.00578843	0.0494412	UP
GNG5	-2.37491	7.59417	7.61405	0.00579154	0.0494412	DOWN
BMPR2	-1.74038	8.121	7.60156	0.00583177	0.0497559	DOWN
MBOAT2	-1.38535	8.18122	7.5922	0.00586215	0.0499772	DOWN
CXXC5	-1.81638	8.0447	7.59147	0.0058645	0.0499772	DOWN
SH3GL1	-1.5144	8.23162	7.58914	0.00587211	0.0500131	DOWN
KCNN1	2.37577	7.50176	7.58677	0.00587982	0.0500499	UP
PTDSS1	2.08319	7.58251	7.58423	0.00588812	0.0500915	UP
LEMD3	-2.49204	7.38922	7.58152	0.00589696	0.0500918	DOWN
CFAP61	2.61946	7.42541	7.58122	0.00589796	0.0500918	UP
GRM1	2.62025	7.42554	7.5811	0.00589836	0.0500918	UP
BAG1	-1.52085	8.21362	7.57752	0.00591006	0.0501623	DOWN
ELOC	-1.41183	8.30887	7.57092	0.00593176	0.0502317	DOWN
COL4A1	2.4852	7.52164	7.57084	0.00593201	0.0502317	UP
TMEM179B	-2.54235	7.43417	7.57044	0.00593333	0.0502317	DOWN
PIGM	2.22873	7.49712	7.56943	0.00593667	0.0502317	UP
CCDC159	2.63335	7.71583	7.56913	0.00593764	0.0502317	UP
GPRIN3	2.62312	7.42556	7.56881	0.00593871	0.0502317	UP
NIPA2	-1.96555	7.68616	7.55993	0.00596803	0.0504508	DOWN
BTG3	-1.76841	7.75939	7.55228	0.00599343	0.0506364	DOWN
NREP	2.63264	7.42743	7.54815	0.00600716	0.0507233	UP
DERL1	-2.51664	7.42844	7.53847	0.00603955	0.0509675	DOWN
AKR1A1	2.2368	7.67847	7.52406	0.00608802	0.0513472	UP
ZNF419	2.23082	7.4676	7.5195	0.00610345	0.0514479	UP
CTSZ	3.32144	8.67509	7.51493	0.00611896	0.0515491	UP
RPS9	1.74817	8.46101	7.51041	0.00613435	0.0516452	UP
SLC6A8	-2.79695	7.48165	7.50952	0.00613738	0.0516452	DOWN
CDH6	2.57041	7.41877	7.50824	0.00614174	0.0516465	UP
ABLIM2	2.43324	7.39466	7.50741	0.00614456	0.0516465	UP
KIAA0232	-1.55568	8.14244	7.5049	0.00615314	0.0516892	DOWN
ATP8A2	2.26029	7.49056	7.49932	0.00617222	0.0517974	UP
SPEF2	2.21135	7.50724	7.49908	0.00617306	0.0517974	UP
GSR	-1.6367	7.88915	7.48964	0.00620549	0.0520399	DOWN
LOC107985579	2.33888	7.53921	7.48668	0.00621572	0.052044	UP
SPSB1	-2.17947	7.57342	7.48643	0.00621657	0.052044	DOWN
MFSD5	-2.1795	7.56761	7.48642	0.00621659	0.052044	DOWN
EEFSEC	2.8883	7.48063	7.48413	0.00622453	0.0520809	UP
PABPC1	-1.72013	9.91258	7.47897	0.00624237	0.0522005	DOWN
IPMK	-2.17704	7.53251	7.47029	0.00627254	0.0524213	DOWN
SNX19	-2.17683	7.54292	7.46933	0.00627589	0.0524213	DOWN
SELENOK	-1.54477	8.46532	7.46338	0.00629666	0.052565	DOWN
BAIAP3	2.43767	7.3957	7.45906	0.00631179	0.0526614	UP
SELENOW	-1.40096	8.88186	7.45601	0.00632249	0.0527208	DOWN
HSPA13	2.46095	7.39632	7.45234	0.0063354	0.0527986	UP
POGLUT1	2.22432	7.47033	7.45099	0.00634017	0.0528084	UP
NEURL3	2.34339	7.37264	7.44682	0.00635487	0.052901	UP
LSM1	-2.52515	7.40344	7.44207	0.00637167	0.0530109	DOWN
ZFAND3	-2.03592	7.93016	7.43825	0.00638518	0.0530933	DOWN
ATP13A2	2.4717	7.55625	7.43598	0.00639324	0.0531265	UP
VSIR	-1.6328	8.00761	7.4351	0.0063964	0.0531265	DOWN
FAM124A	2.43757	7.39386	7.4287	0.00641916	0.0532448	UP
CZIB	2.34375	7.37292	7.42825	0.00642077	0.0532448	UP
CKAP5	2.34374	7.37292	7.42805	0.00642149	0.0532448	UP
SLC9A2	2.34387	7.37304	7.42481	0.00643306	0.0533108	UP
NRSN2-AS1	2.46603	7.39784	7.42185	0.00644366	0.0533686	UP
GNAS	-1.37801	9.48713	7.41895	0.00645404	0.0533838	DOWN
COL18A1	2.23697	7.67935	7.41745	0.00645944	0.0533838	UP
C10orf67	2.29792	7.644	7.41739	0.00645966	0.0533838	UP
PSMB8	-2.23543	7.88733	7.41729	0.00646	0.0533838	DOWN
MACF1	1.28573	8.293	7.40515	0.00650374	0.0536853	UP
AMPD3	-1.86276	7.77584	7.40514	0.00650377	0.0536853	DOWN
SERINC3	-1.8598	7.75465	7.40088	0.00651918	0.0537823	DOWN
FERMT2	2.34556	7.37456	7.39421	0.0065434	0.0539519	UP
TRIP4	-1.99732	7.64306	7.39246	0.00654978	0.0539574	DOWN
RNF19A	-2.08095	7.68573	7.39202	0.00655139	0.0539574	DOWN
SH3GLB2	-1.3283	8.3439	7.38644	0.00657174	0.0540947	DOWN
GFAP	2.15705	7.61273	7.38437	0.00657932	0.0541269	UP
TTTY15	2.47354	7.3998	7.38077	0.00659248	0.0541701	UP
PHLPP1	-2.50385	7.63758	7.38033	0.00659412	0.0541701	DOWN
SRSF9	-2.09629	7.81652	7.37992	0.00659561	0.0541701	DOWN
SPCS3	-1.68593	7.84657	7.36758	0.00664104	0.0545128	DOWN
NUMB	-1.84556	8.19481	7.35363	0.00669277	0.0549068	DOWN
NUFIP2	-1.67707	8.09436	7.35093	0.00670281	0.0549585	DOWN
ZNF581	-2.47753	7.40541	7.34725	0.00671655	0.0550202	DOWN
PCA3	2.2096	7.51275	7.34691	0.0067178	0.0550202	UP
LINGO1	2.68914	7.44222	7.34205	0.00673598	0.0551385	UP
SLC35B4	2.76405	7.44617	7.33902	0.00674735	0.0551657	UP
C2orf50	2.18354	7.49716	7.33865	0.00674874	0.0551657	UP
RETREG3	-2.16844	7.56214	7.33721	0.00675418	0.0551657	DOWN
ENAH	2.69354	7.44291	7.33717	0.00675429	0.0551657	UP
KLB	2.47532	7.57895	7.33427	0.00676521	0.0552215	UP
RBM22	-2.2825	7.56949	7.33336	0.00676863	0.0552215	DOWN
GALNT14	2.35001	7.37695	7.32861	0.00678655	0.0553084	UP
DDX54	2.35001	7.37695	7.32855	0.00678679	0.0553084	UP
POP1	3.07642	7.49933	7.3255	0.00679831	0.0553418	UP
CXCL8	-1.74295	10.8627	7.32547	0.00679841	0.0553418	DOWN
OSBPL6	2.70605	7.4448	7.32298	0.00680782	0.0553879	UP
PSME1	-1.50495	8.11555	7.31793	0.00682701	0.0555133	DOWN
DOCK7	2.47378	7.83957	7.31675	0.00683147	0.0555189	UP
MYH7B	2.33202	7.67897	7.30038	0.00689402	0.0559963	UP
ABCC9	2.2455	7.47666	7.29675	0.00690795	0.0560785	UP
PPIE	2.29936	7.49998	7.29341	0.00692082	0.0561317	UP
SIGLEC7	2.3223	7.5079	7.29307	0.00692212	0.0561317	UP
POF1B	-2.6155	7.44066	7.29003	0.00693384	0.0561958	DOWN
CLN3	1.88733	7.62076	7.27654	0.00698609	0.0565875	UP
VIM	2.99154	8.64254	7.27557	0.00698986	0.0565875	UP
IRF6	-2.2645	7.54893	7.27322	0.00699903	0.0566306	DOWN
HILPDA	-2.00853	8.37462	7.27079	0.00700849	0.056676	DOWN
SULT2A1	2.34964	7.37576	7.26589	0.00702763	0.0567708	UP
MCPH1	2.34959	7.37576	7.2651	0.00703073	0.0567708	UP
FFAR1	2.34957	7.37576	7.26483	0.00703178	0.0567708	UP
VGLL3	2.47324	7.4027	7.2573	0.00706136	0.0569784	UP
SLC22A14	2.80143	7.4603	7.25035	0.0070887	0.0571677	UP
MS4A6A	2.93705	7.47941	7.24628	0.00710479	0.0572661	UP
GABARAPL1	-1.52513	8.40429	7.24189	0.00712219	0.057375	DOWN
ADGRE2	2.07378	7.8382	7.24043	0.00712801	0.0573904	UP
SYNGR2	-1.81454	7.85412	7.23433	0.00715226	0.0575542	DOWN
TCEAL4	2.47847	7.4032	7.23186	0.00716208	0.0576017	UP
HSCB	2.23242	7.5029	7.22861	0.00717509	0.05766	UP
ESRRA	-1.33434	8.44766	7.22809	0.00717716	0.05766	DOWN
CHMP4B	-1.84302	8.44053	7.21588	0.00722613	0.0580087	DOWN
C11orf1	2.48103	7.40316	7.21531	0.00722844	0.0580087	UP
CYP2S1	2.4809	7.40307	7.21414	0.00723316	0.058015	UP
ITGB1	-1.96428	7.80705	7.20285	0.0072788	0.0583202	DOWN
TECPR1	1.73297	7.63727	7.20211	0.0072818	0.0583202	UP
ARNTL2	-1.84303	8.11362	7.20179	0.00728309	0.0583202	DOWN
CLSTN2	2.36174	7.38132	7.19496	0.00731087	0.0585108	UP
ASAP1	1.73147	7.6687	7.19363	0.00731629	0.0585224	UP
NFIX	2.20275	7.48186	7.18955	0.00733292	0.0586236	UP
PCNX2	2.08769	7.56117	7.18781	0.00734006	0.0586488	UP
FOXA1	-1.99619	7.87019	7.18573	0.00734858	0.0586567	DOWN
SLC16A4	2.53693	7.41328	7.18562	0.00734902	0.0586567	UP
IPO13	2.19285	7.45094	7.18464	0.00735302	0.0586569	UP
C6orf62	-1.6938	8.30197	7.18286	0.00736034	0.0586835	DOWN
ZNF557	2.17823	7.56095	7.16558	0.00743158	0.0591976	UP
SH3PXD2B	-2.11745	7.83933	7.16459	0.00743565	0.0591976	DOWN
MEIS3	2.26011	7.67582	7.1643	0.00743689	0.0591976	UP
USP6NL	-1.5369	8.26495	7.15587	0.00747192	0.0594443	DOWN
GON4L	2.70106	7.57671	7.14945	0.00749871	0.0596253	UP
UPB1	2.18349	7.65801	7.14284	0.0075264	0.0598131	UP
GTPBP1	-1.94796	7.78647	7.13985	0.00753893	0.0598804	DOWN
SLC27A1	1.82543	7.7441	7.13274	0.00756888	0.0600859	UP
FBXO27	2.20341	7.48295	7.12647	0.00759541	0.060264	UP
CWF19L1	2.55957	7.41729	7.12304	0.00760997	0.060347	UP
G3BP2	-1.41071	8.07151	7.1217	0.00761563	0.0603594	DOWN
PAPPA	2.62277	7.63757	7.11999	0.00762291	0.0603846	UP
COMMD2	2.24586	7.48401	7.11848	0.00762932	0.0604029	UP
SOD2	-1.54313	8.5506	7.11227	0.00765582	0.0605801	DOWN
RNF41	2.02852	7.648	7.10456	0.00768882	0.0607881	UP
LINC01798	2.52007	7.40965	7.1042	0.00769036	0.0607881	UP
MAPK1IP1L	-1.94737	7.8965	7.10205	0.0076996	0.0608285	DOWN
TYRO3	2.44693	7.74184	7.10069	0.00770543	0.0608419	UP
DUSP16	-1.93206	7.65996	7.0947	0.00773124	0.061013	DOWN
SLC45A4	-1.54764	8.04605	7.09283	0.00773929	0.0610137	DOWN
MAGI2-AS3	2.22977	7.6174	7.09275	0.00773962	0.0610137	UP
PRICKLE1	2.65362	7.55547	7.08517	0.00777245	0.0612397	UP
PKN2-AS1	2.37394	7.38403	7.07789	0.0078041	0.0614469	UP
TBC1D2	-1.30325	8.16818	7.0772	0.00780708	0.0614469	DOWN
CAP2	2.59496	7.42359	7.07547	0.00781461	0.0614569	UP
PKHD1	2.37433	7.38415	7.075	0.0078167	0.0614569	UP
TMEM205	2.37514	7.38436	7.07153	0.00783182	0.0614975	UP
RIC8B	2.37512	7.38436	7.07113	0.00783357	0.0614975	UP
FLJ40288	2.37511	7.38436	7.07095	0.00783439	0.0614975	UP
RAB30	2.59939	7.42426	7.06892	0.00784325	0.0615342	UP
BUD23	2.60218	7.42467	7.06331	0.00786787	0.0616945	UP
PLS3	-1.66455	8.08225	7.06038	0.00788072	0.0617624	DOWN
YTHDF3	-1.87477	7.96506	7.05767	0.00789267	0.0618231	DOWN
ARHGEF15	2.54122	7.41276	7.05507	0.00790411	0.0618286	UP
COQ8A	2.38628	7.3882	7.05477	0.00790543	0.0618286	UP
MOV10L1	2.36676	7.39951	7.05372	0.0079101	0.0618286	UP
TLR10	2.54207	7.41286	7.0537	0.00791017	0.0618286	UP
DIS3L	2.15309	7.59897	7.05144	0.00792015	0.0618698	UP
RAB8B	-2.68721	7.67656	7.05061	0.00792385	0.0618698	DOWN
METTL3	2.62859	7.42896	7.04776	0.00793645	0.0619179	UP
HBA1	2.38862	7.38874	7.04657	0.00794172	0.0619179	UP
CCNC	-1.54378	8.10822	7.04522	0.00794772	0.0619179	DOWN
MKLN1-AS	2.3639	7.39873	7.04515	0.007948	0.0619179	UP
FXYD4	2.38921	7.38887	7.04447	0.00795102	0.0619179	UP
VWA3B	2.17736	7.60233	7.04162	0.0079637	0.0619742	UP
YKT6	-1.82473	7.7215	7.04095	0.00796667	0.0619742	DOWN
ARCN1	-2.16115	7.54129	7.03856	0.00797732	0.0620179	DOWN
MIEF2	-1.69383	7.83664	7.0378	0.00798071	0.0620179	DOWN
SKIL	-1.84545	8.00501	7.03046	0.00801349	0.0622398	DOWN
SINHCAF	2.38788	7.38751	7.02932	0.00801859	0.0622461	UP
TRAM1	-1.95091	7.64017	7.02839	0.00802276	0.0622461	DOWN
NPDC1	2.38839	7.38765	7.02626	0.00803231	0.0622568	UP
SPDYE5	2.35778	7.39718	7.02619	0.00803259	0.0622568	UP
FAM210B	2.60812	7.58291	7.02071	0.00805722	0.0624148	UP
PRDM5	2.39012	7.38807	7.01924	0.00806383	0.0624332	UP
LOC389602	2.6789	7.43579	7.01225	0.0080954	0.0626319	UP
ARHGEF3	2.32061	7.51975	7.01167	0.008098	0.0626319	UP
FXYD3	2.26321	7.48827	7.00841	0.00811276	0.0627131	UP
ESYT2	-1.557	8.09082	7.00698	0.00811927	0.0627306	DOWN
ABL2	1.92598	7.73922	7.00532	0.00812677	0.0627391	UP
UPF1	-1.73499	7.99579	7.00485	0.0081289	0.0627391	DOWN
LRRC4	-2.47006	7.40935	6.99163	0.00818917	0.0631711	DOWN
TRIM69	-2.32779	7.60188	6.98949	0.00819899	0.0631855	DOWN
FAS	-2.1792	7.57165	6.98935	0.00819961	0.0631855	DOWN
RNF168	2.34462	7.39377	6.98596	0.00821517	0.0632723	UP
KBTBD2	-2.57302	7.43275	6.982	0.00823336	0.0633636	DOWN
SAMD4A	1.94676	7.5166	6.9815	0.00823563	0.0633636	UP
MPZL2	-2.25818	7.56729	6.97694	0.00825665	0.0634921	DOWN
ATP9B	2.03087	7.66819	6.97549	0.00826335	0.0635105	UP
ITGAM	2.00609	7.71125	6.96995	0.008289	0.0636744	UP
ZNF462	1.94348	7.511	6.96286	0.00832187	0.0638936	UP
WNT5A	-2.27649	7.576	6.95523	0.00835747	0.0641118	DOWN
CALCOCO1	-2.03806	7.84809	6.95445	0.00836109	0.0641118	DOWN
KCTD12	2.30724	7.50697	6.95397	0.00836336	0.0641118	UP
LAMA3	2.40932	7.39199	6.94783	0.00839211	0.0642987	UP
HRH2	2.40853	7.39153	6.94372	0.00841141	0.0644131	UP
MRPS12	2.40848	7.39153	6.94249	0.00841719	0.0644239	UP
TMEM126A	2.33177	7.39179	6.93893	0.00843397	0.0645187	UP
CC2D1A	1.92566	7.63108	6.93762	0.00844012	0.0645187	UP
PHF23	-1.92221	7.98333	6.93594	0.00844804	0.0645187	DOWN
RINL	1.58353	8.35896	6.93585	0.0084485	0.0645187	UP
EVI2A	2.32789	7.38946	6.93494	0.00845278	0.0645187	UP
PLAU	-1.64867	8.87761	6.93366	0.00845884	0.0645187	DOWN
FNBP4	-1.8486	7.82225	6.93233	0.00846512	0.0645187	DOWN
OR11G2	2.41365	7.39256	6.9317	0.00846813	0.0645187	UP
A1BG	2.41364	7.39256	6.93132	0.0084699	0.0645187	UP
LINC01132	2.57687	7.54662	6.93059	0.00847339	0.0645187	UP
KCNAB3	2.32922	7.39159	6.92827	0.00848436	0.0645689	UP
GAPT	2.32461	7.39034	6.91464	0.00854929	0.0649984	UP
DUSP11	-2.48068	7.4237	6.91457	0.00854963	0.0649984	DOWN
FAM20A	2.32264	7.38981	6.90874	0.00857754	0.0651562	UP
PUSL1	-2.37157	7.40426	6.90531	0.00859402	0.0651562	DOWN
TP53I3	-2.37157	7.40395	6.9053	0.00859407	0.0651562	DOWN
OR4D9	2.32025	7.38881	6.90407	0.00859999	0.0651562	UP
OVOL2	-2.37122	7.40344	6.90397	0.00860045	0.0651562	DOWN
DBF4B	2.77521	7.73974	6.90365	0.008602	0.0651562	UP
TFDP1	2.31978	7.38869	6.90262	0.00860695	0.0651562	UP
CORO2A	-1.35272	8.07936	6.90168	0.00861147	0.0651562	DOWN
FHIP2A	-2.37049	7.41676	6.90124	0.00861361	0.0651562	DOWN
ETV7	2.31872	7.3884	6.89952	0.00862191	0.0651562	UP
YPEL4	-2.36996	7.39498	6.89918	0.00862352	0.0651562	DOWN
WDR33	-2.36988	7.39118	6.89886	0.00862506	0.0651562	DOWN
ZC3H3	-2.36968	7.39228	6.89811	0.0086287	0.0651562	DOWN
BCL9L	-1.49779	8.04934	6.89727	0.00863275	0.0651562	DOWN
PAQR7	-2.36907	7.39101	6.89578	0.00863993	0.0651562	DOWN
ITGA3	2.22535	7.47687	6.89484	0.00864451	0.0651562	UP
DGAT1	-2.36852	7.39187	6.89369	0.00865004	0.0651562	DOWN
SNX16	-2.36852	7.39187	6.89369	0.00865004	0.0651562	DOWN
TH	2.64575	7.42618	6.89235	0.00865655	0.0651655	UP
NDUFA9	1.94037	7.60755	6.89161	0.00866012	0.0651655	UP
ITPRIPL1	2.426	7.39501	6.89066	0.00866475	0.065167	UP
LINC01192	2.68143	7.43093	6.88726	0.00868123	0.0652043	UP
STEEP1	-2.36675	7.37153	6.88695	0.00868271	0.0652043	DOWN
SLC26A2	2.64954	7.42661	6.8869	0.00868299	0.0652043	UP
SLC17A5	-1.70366	7.76363	6.88444	0.00869491	0.0652606	DOWN
PCNX1	1.97601	7.86922	6.87586	0.00873679	0.0655415	UP
TCP1	-1.46935	7.92741	6.87146	0.0087583	0.0656695	DOWN
SLC4A11	-1.96117	7.62034	6.86889	0.0087709	0.0657304	DOWN
ZNF555	-1.609	7.9177	6.86731	0.00877866	0.0657551	DOWN
ZNF24	-1.9326	7.76241	6.86331	0.00879834	0.065869	DOWN
SULT1C2	2.41815	7.61247	6.85826	0.00882325	0.066022	UP
TET1	2.30359	7.38441	6.85431	0.00884279	0.0661257	UP
PRNT	2.3031	7.38422	6.85313	0.00884863	0.0661257	UP
TCEA3	2.44159	7.39775	6.85273	0.00885058	0.0661257	UP
ZNF69	2.30233	7.38452	6.84779	0.0088751	0.0662752	UP
PART1	2.34531	7.52802	6.84453	0.00889129	0.0663581	UP
FBXW12	2.301	7.38419	6.84375	0.00889521	0.0663581	UP
CFL1	-1.48387	9.27027	6.84198	0.00890403	0.0663831	DOWN
MTO1	2.3913	7.63722	6.84127	0.00890757	0.0663831	UP
TAF1L	2.29857	7.38353	6.83661	0.00893083	0.0665129	UP
RPAP1	2.27059	7.51628	6.83597	0.00893403	0.0665129	UP
SEC14L1	-1.59392	8.27178	6.83464	0.00894067	0.0665278	DOWN
UNC13C	2.29763	7.38329	6.83376	0.00894506	0.0665278	UP
OLFM4	-2.4283	7.60522	6.83196	0.0089541	0.0665614	DOWN
AXL	2.29611	7.38287	6.82933	0.0089673	0.0666	UP
CNOT1	-1.72162	8.52083	6.82912	0.00896835	0.0666	DOWN
DUSP1	-1.59278	9.57349	6.82579	0.0089851	0.0666769	DOWN
POMGNT1	2.16044	7.65265	6.82526	0.00898775	0.0666769	UP
BMP4	2.45577	7.40013	6.82139	0.00900726	0.0667879	UP
REEP1	2.45649	7.40025	6.82047	0.00901189	0.0667886	UP
CMPK1	-1.77402	8.07251	6.81669	0.00903096	0.0668963	DOWN
PRKCQ-AS1	2.46222	7.40116	6.81325	0.00904841	0.0669919	UP
SLC12A3	2.06943	7.57691	6.81103	0.00905965	0.0670414	UP
PARD3	-2.13343	7.72536	6.80674	0.00908146	0.0671542	DOWN
ZNF750	-2.36511	7.40462	6.80624	0.00908401	0.0671542	DOWN
ABI2	2.49274	7.97013	6.80449	0.00909288	0.067186	UP
TMEM232	2.28604	7.38023	6.79936	0.00911908	0.0673458	UP
RAB32	2.52984	7.5276	6.79548	0.00913891	0.0674584	UP
GPATCH2L	1.98138	7.79219	6.78839	0.00917526	0.0676889	UP
OR10H5	2.28091	7.52959	6.78735	0.00918062	0.0676889	UP
MRPL50	2.28321	7.38046	6.78595	0.00918779	0.0676889	UP
[truncated: 12,728 more rows]

## Sheet: Random urine samples
DEGs of Random urine samples
	logFC	logCPM	LR	PValue	FDR	change
FTH1	-4.94601	13.331	186.216	2.13e-42	3.14e-38	DOWN
CRISP3	-5.54563	10.772	104.053	1.97e-24	1.45e-20	DOWN
SPRR2A	-8.93764	11.5274	101.014	9.13e-24	4.48e-20	DOWN
GABRP	-6.15712	11.384	91.9958	8.69e-22	3.2e-18	DOWN
TPT1	-3.69733	11.8283	89.5384	3.01e-21	8.86e-18	DOWN
GLUL	-5.85602	12.0051	85.6869	2.11e-20	5.17e-17	DOWN
SPRR2D	-6.34503	10.4266	82.5369	1.04e-19	2.18e-16	DOWN
H1-2	-5.66417	10.4617	82.2726	1.19e-19	2.18e-16	DOWN
LGALS3	-5.10398	11.7813	80.8123	2.48e-19	4.06e-16	DOWN
MUC4	-4.09314	10.9825	79.917	3.9e-19	5.75e-16	DOWN
S100A11	-3.68153	10.5406	79.2766	5.4e-19	7.23e-16	DOWN
ZFP36L1	-4.8299	9.68788	78.3061	8.82e-19	1.08e-15	DOWN
WASL	-5.44833	9.62822	77.8775	1.1e-18	1.24e-15	DOWN
C15orf48	-4.54219	10.7057	77.7165	1.19e-18	1.25e-15	DOWN
MXD1	-4.9793	11.8472	77.0929	1.63e-18	1.6e-15	DOWN
TPM4	-3.91054	10.135	76.7021	1.99e-18	1.83e-15	DOWN
S100A7	-6.80661	9.49278	76.4528	2.26e-18	1.88e-15	DOWN
RNASE7	-4.66835	10.536	76.4166	2.3e-18	1.88e-15	DOWN
ELF3	-4.15584	11.987	75.8251	3.1e-18	2.4e-15	DOWN
EPHA2	-5.22704	10.0576	75.6487	3.39e-18	2.5e-15	DOWN
SCEL	-5.1094	10.7673	75.007	4.69e-18	3.29e-15	DOWN
MAP1LC3B	-5.38561	10.2201	71.986	2.17e-17	1.45e-14	DOWN
DUSP4	-4.54613	10.5007	69.9113	6.2e-17	3.97e-14	DOWN
TLE5	-4.48054	9.72967	69.5849	7.32e-17	4.33e-14	DOWN
TMPRSS4	-4.84642	9.67052	69.5767	7.35e-17	4.33e-14	DOWN
PELI1	-5.28814	9.45034	69.2407	8.72e-17	4.82e-14	DOWN
IER5	-6.61328	9.31923	69.2119	8.84e-17	4.82e-14	DOWN
KRT78	-5.48427	10.3165	68.4005	1.33e-16	7.02e-14	DOWN
EPS8L2	-4.93355	9.77882	67.3187	2.31e-16	1.17e-13	DOWN
MYL12A	-3.8503	9.79785	66.546	3.42e-16	1.68e-13	DOWN
PARD6B	-6.47641	9.21665	65.8014	4.99e-16	2.37e-13	DOWN
B4GALT1	-5.00309	10.3766	65.7335	5.16e-16	2.38e-13	DOWN
CDKN1A	-4.66989	10.3648	65.374	6.2e-16	2.76e-13	DOWN
RNF39	-5.45109	9.60192	64.793	8.32e-16	3.6e-13	DOWN
TTC22	-4.62749	9.98744	64.5446	9.44e-16	3.97e-13	DOWN
S100A10	-5.61451	9.7652	64.23	1.11e-15	4.53e-13	DOWN
FUT3	-3.43173	9.8102	63.2502	1.82e-15	7.23e-13	DOWN
PIK3IP1	-4.08914	9.73996	63.2026	1.87e-15	7.23e-13	DOWN
LRP10	-4.53086	9.41509	60.312	8.1e-15	3.06e-12	DOWN
PHLDA1	-5.23087	10.9643	59.958	9.69e-15	3.57e-12	DOWN
TTC9	-4.72541	10.4417	58.6957	1.84e-14	6.61e-12	DOWN
RPS27L	-3.95712	9.59558	58.6455	1.89e-14	6.62e-12	DOWN
YPEL3	-3.99349	9.36717	58.3485	2.2e-14	7.52e-12	DOWN
MAB21L4	-4.76109	9.63537	58.2053	2.36e-14	7.9e-12	DOWN
ARPC3	-3.86477	9.79636	57.9706	2.66e-14	8.71e-12	DOWN
KRT19	-5.33294	11.6839	57.3097	3.72e-14	1.19e-11	DOWN
PRSS27	-3.75162	11.1938	57.0093	4.34e-14	1.36e-11	DOWN
TMEM50A	-4.8847	9.10364	56.7379	4.98e-14	1.53e-11	DOWN
NTHL1	-4.56269	9.40966	56.4123	5.88e-14	1.77e-11	DOWN
FLG	-5.09809	10.3878	56.3096	6.19e-14	1.82e-11	DOWN
LYPD2	-4.62336	10.6684	55.5201	9.25e-14	2.67e-11	DOWN
TJP3	-5.15304	9.31553	54.7051	1.4e-13	3.97e-11	DOWN
SLC16A3	-4.43938	9.71289	54.1398	1.87e-13	5.19e-11	DOWN
LY6E	-4.46699	9.35688	54.0715	1.93e-13	5.27e-11	DOWN
LDAF1	-4.63576	9.54593	53.883	2.13e-13	5.7e-11	DOWN
B4GALT5	-4.58451	9.41612	53.7866	2.23e-13	5.85e-11	DOWN
CSNK1E	-3.74927	9.99215	53.7615	2.26e-13	5.85e-11	DOWN
SMIM5	-6.18329	9.05015	53.4611	2.64e-13	6.7e-11	DOWN
GRPEL2	-4.53381	9.43536	53.2383	2.95e-13	7.37e-11	DOWN
VASN	-3.90829	9.31454	52.5177	4.26e-13	1.03e-10	DOWN
IL18	-4.89832	9.12593	52.5116	4.28e-13	1.03e-10	DOWN
CEACAM7	-4.39504	9.80569	52.1783	5.07e-13	1.2e-10	DOWN
TNFSF10	-3.77937	9.5204	52.0934	5.29e-13	1.22e-10	DOWN
UBB	-4.14202	9.44986	52.0853	5.31e-13	1.22e-10	DOWN
ADM	-5.03071	9.23107	52.0055	5.53e-13	1.25e-10	DOWN
RAB5IF	-4.84828	9.7327	51.9064	5.82e-13	1.3e-10	DOWN
FOSL2	-4.09952	9.46683	51.8701	5.93e-13	1.3e-10	DOWN
DTX2	-4.20752	9.16222	50.8058	1.02e-12	2.21e-10	DOWN
SERINC2	-4.40729	9.32364	50.7336	1.06e-12	2.25e-10	DOWN
CAP1	-3.76528	9.18262	50.7126	1.07e-12	2.25e-10	DOWN
CEACAM5	-3.65937	10.1924	50.5466	1.16e-12	2.41e-10	DOWN
PTTG1IP	-4.55094	9.46516	50.1869	1.4e-12	2.86e-10	DOWN
GNA15	-5.99855	8.85491	50.1574	1.42e-12	2.86e-10	DOWN
RMND5A	-3.99632	9.37549	50.0587	1.49e-12	2.97e-10	DOWN
FRMD8	-4.36949	9.29315	49.964	1.57e-12	3.07e-10	DOWN
TMPRSS11D	-4.7623	10.5528	49.9251	1.6e-12	3.09e-10	DOWN
WFDC2	-5.25035	11.0225	49.837	1.67e-12	3.2e-10	DOWN
UBE2D3	-3.31719	9.3772	49.5227	1.96e-12	3.7e-10	DOWN
CDKN2B	-4.39381	9.30745	49.4958	1.99e-12	3.71e-10	DOWN
PGD	-4.74749	9.01656	49.2203	2.29e-12	4.18e-10	DOWN
RHOA	-4.62664	9.49658	49.2123	2.3e-12	4.18e-10	DOWN
TSPAN6	-4.88797	9.15534	49.0814	2.46e-12	4.41e-10	DOWN
LCN2	-5.07073	13.6466	49.0283	2.52e-12	4.48e-10	DOWN
DUOX2	-4.13081	12.5196	48.7373	2.93e-12	5.13e-10	DOWN
ARRDC3	-4.11133	9.50186	48.674	3.02e-12	5.24e-10	DOWN
TP53INP2	-4.68434	10.453	48.5229	3.26e-12	5.59e-10	DOWN
TAX1BP1	-3.81476	9.24198	48.2384	3.77e-12	6.37e-10	DOWN
ADGRF1	-3.74093	10.1791	48.2217	3.81e-12	6.37e-10	DOWN
CEACAM6	-4.34125	9.76403	48.1034	4.04e-12	6.69e-10	DOWN
PICALM	-4.20927	9.16267	47.8978	4.49e-12	7.35e-10	DOWN
CXCL17	-4.19969	9.18466	47.7033	4.96e-12	8.02e-10	DOWN
CLDN7	-4.32738	9.70033	47.2225	6.34e-12	1.01e-09	DOWN
ABHD5	-3.40211	9.64954	47.1238	6.66e-12	1.06e-09	DOWN
TMPRSS11E	-4.26045	10.8451	47.0254	7.01e-12	1.1e-09	DOWN
B3GALT5	-4.13722	9.52751	46.9442	7.3e-12	1.13e-09	DOWN
CTNNA1	-4.10452	9.79284	46.9066	7.44e-12	1.14e-09	DOWN
S100P	-4.5309	11.7247	46.8796	7.55e-12	1.15e-09	DOWN
CAPZB	-4.26938	9.20919	46.684	8.34e-12	1.25e-09	DOWN
CXCL6	-4.89039	9.8233	46.6499	8.49e-12	1.26e-09	DOWN
KRT17	-4.24555	10.3084	46.3015	1.01e-11	1.49e-09	DOWN
PRDM1	-4.39144	9.31842	46.1162	1.11e-11	1.62e-09	DOWN
KRT15	-4.27891	10.335	46.0624	1.15e-11	1.65e-09	DOWN
CITED2	-4.92003	9.19391	45.8486	1.28e-11	1.83e-09	DOWN
CD59	-3.21613	9.77166	45.5474	1.49e-11	2.11e-09	DOWN
RDH10	-5.20766	10.1253	45.3422	1.65e-11	2.32e-09	DOWN
CDKN1B	-6.01454	8.8805	45.137	1.84e-11	2.55e-09	DOWN
LMO7	-4.18988	10.1774	44.7998	2.18e-11	3e-09	DOWN
GSTP1	-4.25574	9.99009	44.3135	2.8e-11	3.81e-09	DOWN
CRNN	-4.05272	9.8439	44.2422	2.9e-11	3.92e-09	DOWN
BPGM	-3.44656	9.54081	44.2215	2.93e-11	3.93e-09	DOWN
SPINT1	-3.83027	9.53114	43.9657	3.34e-11	4.43e-09	DOWN
DAZAP2	-3.23133	9.65636	43.8368	3.57e-11	4.69e-09	DOWN
HSPB8	-4.82944	9.76643	43.777	3.68e-11	4.8e-09	DOWN
KRT80	-4.94177	9.14506	43.4412	4.37e-11	5.64e-09	DOWN
MCL1	-4.76401	9.04049	43.1363	5.11e-11	6.49e-09	DOWN
NAPRT	-6.09606	8.95287	43.1337	5.11e-11	6.49e-09	DOWN
PLIN3	-3.62954	9.67248	43.0734	5.27e-11	6.64e-09	DOWN
UBE2D1	-5.72439	8.65664	42.9071	5.74e-11	7.16e-09	DOWN
MUC21	-5.0355	12.5696	42.7436	6.24e-11	7.72e-09	DOWN
KRT13	-5.06026	13.523	42.5689	6.82e-11	8.37e-09	DOWN
NDRG2	-3.7049	11.0959	42.5002	7.07e-11	8.6e-09	DOWN
ATP6V0E1	-4.22912	9.21156	42.4658	7.19e-11	8.68e-09	DOWN
CFL1	-3.74197	9.52352	42.3406	7.67e-11	9.18e-09	DOWN
GNB2	-4.83033	9.10304	42.3236	7.74e-11	9.19e-09	DOWN
PITX1	-3.34447	10.2327	42.1668	8.38e-11	9.87e-09	DOWN
NR1D1	-3.35934	9.72351	41.9893	9.18e-11	1.07e-08	DOWN
ZFP36	-4.37666	11.1922	41.8359	9.93e-11	1.15e-08	DOWN
SNX18	-3.58191	9.33595	41.6793	1.08e-10	1.24e-08	DOWN
SMC4	-4.67841	8.97039	41.4852	1.19e-10	1.36e-08	DOWN
RND3	-3.93157	10.2921	41.3803	1.25e-10	1.42e-08	DOWN
NRBP1	-5.83318	8.77707	41.2834	1.32e-10	1.48e-08	DOWN
BLVRB	-5.70808	8.64266	41.1858	1.38e-10	1.54e-08	DOWN
MROH6	-5.83485	8.76868	41.0907	1.45e-10	1.61e-08	DOWN
TRIM29	-4.13204	9.11335	40.6219	1.85e-10	2.03e-08	DOWN
UBE2B	-4.22166	9.13791	40.2788	2.2e-10	2.4e-08	DOWN
PDZK1IP1	-3.38624	9.17849	40.1327	2.37e-10	2.57e-08	DOWN
IFI27	-3.60641	10.3606	40.0916	2.42e-10	2.6e-08	DOWN
RIOK3	-2.75145	10.4621	40.0211	2.51e-10	2.68e-08	DOWN
GPCPD1	-3.95157	8.9524	40.0023	2.54e-10	2.69e-08	DOWN
STEAP4	-3.88223	9.2094	39.7829	2.84e-10	2.99e-08	DOWN
PRSS8	-5.05309	10.4898	39.7549	2.88e-10	3.01e-08	DOWN
TNFAIP2	-4.47426	9.83399	39.6798	2.99e-10	3.1e-08	DOWN
COX7A2	-5.56994	8.55236	39.4819	3.31e-10	3.41e-08	DOWN
HBP1	-3.3987	9.20338	39.336	3.57e-10	3.65e-08	DOWN
TMPRSS2	-4.45045	11.3529	39.1301	3.96e-10	4.01e-08	DOWN
TIMP2	-3.24988	9.78938	39.1254	3.97e-10	4.01e-08	DOWN
SLPI	-4.50572	9.94126	38.9648	4.32e-10	4.32e-08	DOWN
BRI3	-4.40194	8.73126	38.9066	4.45e-10	4.42e-08	DOWN
DKK1	-5.67173	8.66371	38.6859	4.98e-10	4.92e-08	DOWN
CSTA	-4.39361	10.5198	38.5883	5.23e-10	5.14e-08	DOWN
TRIP10	-4.01306	9.48877	38.505	5.46e-10	5.33e-08	DOWN
EPS8L1	-4.56981	10.6999	38.3523	5.91e-10	5.72e-08	DOWN
SERPING1	-4.10753	9.11329	38.0593	6.86e-10	6.61e-08	DOWN
MPRIP	-4.38877	8.75672	37.688	8.3e-10	7.91e-08	DOWN
TMEM30A	-5.52764	8.55231	37.6819	8.33e-10	7.91e-08	DOWN
DDIT4	-5.87079	8.79405	37.5119	9.09e-10	8.55e-08	DOWN
CD46	-3.51839	9.86461	37.505	9.12e-10	8.55e-08	DOWN
MYO6	-3.0604	9.56906	37.4301	9.47e-10	8.8e-08	DOWN
CHAC1	-6.0189	8.89392	37.4245	9.5e-10	8.8e-08	DOWN
RAB7A	-3.3479	9.41242	37.3533	9.86e-10	9.07e-08	DOWN
SPINK5	-4.10272	10.6754	37.2308	1.05e-09	9.6e-08	DOWN
HEBP2	-3.34858	9.15874	37.0111	1.17e-09	1.07e-07	DOWN
PRSS22	-4.10744	10.9066	36.6747	1.4e-09	1.26e-07	DOWN
MKNK2	-4.00935	9.02974	36.646	1.42e-09	1.27e-07	DOWN
F3	-3.41568	9.94353	36.4753	1.55e-09	1.38e-07	DOWN
ATF3	-3.4807	9.61312	36.1879	1.79e-09	1.59e-07	DOWN
F11R	-5.68913	8.64592	36.1374	1.84e-09	1.62e-07	DOWN
TALDO1	-4.25871	10.2429	36.0432	1.93e-09	1.69e-07	DOWN
SH2D1B	-5.67723	8.65879	35.9276	2.05e-09	1.78e-07	DOWN
C4orf19	-3.59693	9.05638	35.9181	2.06e-09	1.78e-07	DOWN
APOBEC3A_B	-4.41459	8.72195	35.7622	2.23e-09	1.92e-07	DOWN
SUSD6	-3.27011	9.10852	35.6667	2.34e-09	2e-07	DOWN
TMEM59	-2.4658	9.58593	35.5683	2.46e-09	2.1e-07	DOWN
ADIPOR1	-4.07115	9.07787	35.4986	2.55e-09	2.16e-07	DOWN
RERE	-3.91631	8.93671	35.4899	2.56e-09	2.16e-07	DOWN
VSIG2	-4.98427	9.26346	35.3925	2.7e-09	2.26e-07	DOWN
DHRS9	-3.5989	9.87249	35.2805	2.85e-09	2.38e-07	DOWN
YWHAZ	-3.4676	9.2326	35.2555	2.89e-09	2.39e-07	DOWN
RHCG	-3.46066	9.29948	35.222	2.94e-09	2.42e-07	DOWN
HLA-C	-3.47656	9.88853	35.2047	2.97e-09	2.43e-07	DOWN
SH3BGRL2	-5.58037	8.62473	35.1119	3.11e-09	2.53e-07	DOWN
YWHAG	-4.68653	9.0063	35.0079	3.28e-09	2.66e-07	DOWN
TUBB6	-4.44575	8.81706	34.9909	3.31e-09	2.67e-07	DOWN
GAPDH	-3.0481	9.58	34.9562	3.37e-09	2.7e-07	DOWN
MMP24OS	-4.39725	8.78686	34.947	3.39e-09	2.7e-07	DOWN
TNIP1	-3.05789	9.51562	34.8017	3.65e-09	2.89e-07	DOWN
RPL36AL	-5.84015	8.7743	34.677	3.89e-09	3.06e-07	DOWN
TPD52L2	-5.61821	8.59669	34.5926	4.06e-09	3.18e-07	DOWN
RPL13A	-3.50762	9.03117	34.4936	4.28e-09	3.33e-07	DOWN
SDCBP	-3.12028	9.15616	34.2592	4.82e-09	3.74e-07	DOWN
TACSTD2	-4.38616	11.5543	34.2175	4.93e-09	3.8e-07	DOWN
PLAAT4	-3.71496	9.1694	34.1825	5.02e-09	3.83e-07	DOWN
PSCA	-4.25495	11.4395	34.1789	5.03e-09	3.83e-07	DOWN
HPGD	-3.68966	10.8719	34.1597	5.08e-09	3.83e-07	DOWN
CLTB	-5.56786	8.55091	34.1596	5.08e-09	3.83e-07	DOWN
HES4	-3.44399	9.27204	34.14	5.13e-09	3.85e-07	DOWN
VMP1	-3.80782	8.8659	34.0576	5.35e-09	4e-07	DOWN
C4orf3	-5.45706	8.51648	33.8662	5.9e-09	4.39e-07	DOWN
ANXA11	-3.22663	10.1982	33.8584	5.93e-09	4.39e-07	DOWN
CRCT1	-4.76408	12.6896	33.7929	6.13e-09	4.51e-07	DOWN
GIPC1	-4.6518	9.64332	33.755	6.25e-09	4.58e-07	DOWN
RAB11FIP1	-3.09372	9.13483	33.6606	6.56e-09	4.78e-07	DOWN
H2AC6	-3.34675	9.49968	33.4191	7.43e-09	5.39e-07	DOWN
SLCO4A1	-3.23654	9.10017	33.3405	7.74e-09	5.58e-07	DOWN
H2BC5	-5.40436	8.48052	33.2138	8.26e-09	5.93e-07	DOWN
CDKN2A	-3.14985	9.31672	33.0702	8.89e-09	6.34e-07	DOWN
LRG1	-5.5375	8.53982	33.0642	8.92e-09	6.34e-07	DOWN
YPEL5	-3.46033	9.31418	33.0097	9.17e-09	6.49e-07	DOWN
SGTA	-3.78719	9.29745	32.6251	1.12e-08	7.87e-07	DOWN
GCNT3	-3.49371	9.78333	32.6104	1.13e-08	7.9e-07	DOWN
JUNB	-3.52552	10.8815	32.5289	1.17e-08	8.2e-07	DOWN
GNAS	-2.84324	9.1725	32.5179	1.18e-08	8.2e-07	DOWN
C1orf116	-3.88216	8.92518	32.4674	1.21e-08	8.38e-07	DOWN
EIF4EBP2	-3.84169	8.93549	32.4471	1.22e-08	8.43e-07	DOWN
PPDPF	-4.47711	11.0778	32.3538	1.29e-08	8.8e-07	DOWN
CHP1	-3.52976	9.31643	32.3141	1.31e-08	8.94e-07	DOWN
EIF1	-3.29761	10.1304	32.2874	1.33e-08	9.02e-07	DOWN
H3-3B	-3.38646	11.1359	32.2272	1.37e-08	9.26e-07	DOWN
TMPRSS11B	-3.32347	10.6648	32.1468	1.43e-08	9.61e-07	DOWN
PTGES	-5.43558	8.48135	32.0749	1.48e-08	9.93e-07	DOWN
ARHGDIB	-3.42297	10.2061	32.029	1.52e-08	1.01e-06	DOWN
CDC42SE1	-4.47339	8.81431	31.8065	1.7e-08	1.13e-06	DOWN
ALOX12	-3.08335	9.63237	31.6697	1.83e-08	1.21e-06	DOWN
IFNGR2	-3.31038	8.87756	31.5693	1.92e-08	1.27e-06	DOWN
RRBP1	-3.51407	8.93356	31.3737	2.13e-08	1.39e-06	DOWN
C6orf132	-2.84111	9.83864	31.3278	2.18e-08	1.42e-06	DOWN
GDF15	-3.77338	10.1987	31.2147	2.31e-08	1.5e-06	DOWN
MT1G	-3.62992	8.79936	31.1875	2.34e-08	1.51e-06	DOWN
ADIRF	-3.77294	8.87815	30.8275	2.82e-08	1.81e-06	DOWN
H2BC4	-5.46166	8.52532	30.752	2.93e-08	1.88e-06	DOWN
ATP6V1E1	-5.52477	8.54116	30.6929	3.02e-08	1.93e-06	DOWN
NT5C2	-3.30742	9.36917	30.5776	3.21e-08	2.03e-06	DOWN
PNRC1	-5.50802	8.52164	30.5749	3.21e-08	2.03e-06	DOWN
ARL8B	-5.12599	8.26535	30.5566	3.24e-08	2.04e-06	DOWN
TAP1	-4.24197	8.61368	30.3846	3.54e-08	2.22e-06	DOWN
RNF169	-5.15091	8.29963	30.3009	3.7e-08	2.31e-06	DOWN
NAMPT	-3.85569	9.52994	30.2519	3.79e-08	2.36e-06	DOWN
PLXNB2	-3.40024	9.80622	30.1433	4.01e-08	2.48e-06	DOWN
HLA-A	-3.32659	9.46103	30.1138	4.07e-08	2.51e-06	DOWN
SAP18	-4.14924	8.57921	30.0145	4.29e-08	2.63e-06	DOWN
PIM1	-4.41119	8.79099	30.0097	4.3e-08	2.63e-06	DOWN
GNG12	-2.96179	8.89795	29.9007	4.55e-08	2.77e-06	DOWN
PTPN3	-2.414	9.60137	29.8791	4.6e-08	2.79e-06	DOWN
KLF5	-2.25206	9.47551	29.6596	5.15e-08	3.11e-06	DOWN
DHX32	-5.14128	8.32356	29.3761	5.96e-08	3.58e-06	DOWN
VWA1	-5.56861	8.58787	29.289	6.23e-08	3.73e-06	DOWN
STS	-2.9655	9.35131	29.2368	6.4e-08	3.82e-06	DOWN
FOXQ1	-5.53862	8.55158	29.2106	6.49e-08	3.86e-06	DOWN
CDC42	-2.97685	8.93168	29.1324	6.76e-08	4e-06	DOWN
EDN2	-5.24593	8.34102	28.9137	7.57e-08	4.46e-06	DOWN
CCNL1	-3.63847	8.758	28.9071	7.59e-08	4.46e-06	DOWN
FAM89B	-5.43518	8.48597	28.8078	7.99e-08	4.67e-06	DOWN
NOP10	-5.27888	8.36462	28.779	8.11e-08	4.72e-06	DOWN
RNF11	-5.46572	8.48973	28.7621	8.18e-08	4.74e-06	DOWN
PPL	-3.05693	10.6258	28.7335	8.31e-08	4.8e-06	DOWN
HLA-E	-4.23392	10.3354	28.7242	8.35e-08	4.8e-06	DOWN
ADIPOR2	-4.50454	8.90063	28.7088	8.41e-08	4.82e-06	DOWN
AGFG2	-3.61336	8.75441	28.572	9.03e-08	5.15e-06	DOWN
KLK10	-3.89363	8.90587	28.5528	9.12e-08	5.18e-06	DOWN
SECISBP2L	-4.19095	8.61036	28.4456	9.64e-08	5.46e-06	DOWN
FCHO2	-5.2217	8.39277	28.3866	9.93e-08	5.61e-06	DOWN
R3HDM4	-4.33816	8.73824	28.3461	1.01e-07	5.69e-06	DOWN
RAB9A	-4.06785	9.12632	28.3443	1.02e-07	5.69e-06	DOWN
IER2	-5.70914	8.70495	28.208	1.09e-07	6.07e-06	DOWN
CD164	-4.26257	8.72486	28.2021	1.09e-07	6.07e-06	DOWN
SDCBP2	-3.14406	9.89497	28.1323	1.13e-07	6.25e-06	DOWN
DUOXA2	-4.60526	11.6274	28.1305	1.13e-07	6.25e-06	DOWN
CCDC69	-4.22455	8.64127	28.0886	1.16e-07	6.37e-06	DOWN
TUFT1	-5.40198	8.45959	28.0725	1.17e-07	6.4e-06	DOWN
STK24	-3.30747	8.83812	28.0628	1.17e-07	6.41e-06	DOWN
TRIM8	-2.42543	9.33035	27.9843	1.22e-07	6.65e-06	DOWN
CNFN	-4.07713	10.9789	27.9511	1.24e-07	6.74e-06	DOWN
SMS	-4.21375	8.64864	27.9259	1.26e-07	6.8e-06	DOWN
SQSTM1	-3.6246	11.1425	27.8521	1.31e-07	7.04e-06	DOWN
CLDN4	-3.06225	9.17961	27.8257	1.33e-07	7.11e-06	DOWN
SRD5A3	-5.31523	8.3893	27.7016	1.42e-07	7.55e-06	DOWN
SH3GL1	-4.08877	8.56776	27.6354	1.46e-07	7.79e-06	DOWN
SOX4	-2.52995	9.36918	27.5163	1.56e-07	8.25e-06	DOWN
S100A12	-5.28638	8.403	27.5091	1.56e-07	8.25e-06	DOWN
AIF1L	-2.89873	9.1029	27.4418	1.62e-07	8.51e-06	DOWN
FOXC1	-5.60506	8.6242	27.392	1.66e-07	8.71e-06	DOWN
TMBIM1	-3.69493	10.8157	27.3719	1.68e-07	8.77e-06	DOWN
SNX9	-3.04202	9.20122	27.3561	1.69e-07	8.81e-06	DOWN
GPX4	-5.3755	8.45737	27.3335	1.71e-07	8.88e-06	DOWN
SAT1	-4.20613	13.25	27.2284	1.81e-07	9.34e-06	DOWN
ATP6V1G1	-4.52745	8.90651	27.1161	1.92e-07	9.86e-06	DOWN
CLINT1	-3.95513	8.47255	27.0763	1.96e-07	1e-05	DOWN
MUC1	-4.33656	11.0116	27.0392	1.99e-07	1.02e-05	DOWN
EZR	-2.79295	9.17181	26.8742	2.17e-07	1.11e-05	DOWN
QSOX1	-2.87885	8.98527	26.6238	2.47e-07	1.26e-05	DOWN
A2ML1	-1.95919	9.73416	26.5372	2.59e-07	1.31e-05	DOWN
ITPKC	-3.29311	10.0123	26.443	2.71e-07	1.37e-05	DOWN
TXNDC17	-5.12832	8.27426	26.3927	2.79e-07	1.4e-05	DOWN
BCAS1	-2.21097	9.1063	26.2695	2.97e-07	1.49e-05	DOWN
SLC9A3R1	-4.93358	8.18889	26.1626	3.14e-07	1.57e-05	DOWN
POLR2A	-3.1109	8.71045	26.0839	3.27e-07	1.63e-05	DOWN
UQCR11	-5.26555	8.40619	26.0528	3.32e-07	1.65e-05	DOWN
EFHD2	-4.37373	8.78507	26.0378	3.35e-07	1.65e-05	DOWN
NIBAN2	-3.83416	10.7479	26.0374	3.35e-07	1.65e-05	DOWN
DHRS3	-3.28348	9.50059	25.9845	3.44e-07	1.69e-05	DOWN
KRT16	-4.5108	8.82807	25.8776	3.64e-07	1.78e-05	DOWN
JUN	-4.07451	8.56504	25.825	3.74e-07	1.82e-05	DOWN
TXNRD1	-2.61873	9.22155	25.8091	3.77e-07	1.83e-05	DOWN
VPS4B	-4.18971	8.62498	25.7251	3.94e-07	1.91e-05	DOWN
GALNT1	-3.68087	8.84889	25.5574	4.29e-07	2.07e-05	DOWN
ARPC1A	-5.01585	8.19114	25.5044	4.41e-07	2.12e-05	DOWN
SORT1	-3.67566	8.7756	25.4749	4.48e-07	2.15e-05	DOWN
DNAJB1	-3.26122	9.68765	25.4348	4.58e-07	2.19e-05	DOWN
BCL3	-4.94382	8.17608	25.3193	4.86e-07	2.32e-05	DOWN
CAPNS1	-3.84681	8.42896	25.3025	4.9e-07	2.33e-05	DOWN
CASP4	-5.476	8.52771	25.2845	4.95e-07	2.34e-05	DOWN
FAM102A	-3.68538	8.7689	25.2713	4.98e-07	2.35e-05	DOWN
FAM214A	-3.02768	9.16567	25.2365	5.07e-07	2.39e-05	DOWN
CXCL1	-3.65036	8.75627	25.1213	5.38e-07	2.52e-05	DOWN
ABRACL	-3.87234	8.35437	25.0918	5.47e-07	2.56e-05	DOWN
PGK1	-2.87354	9.94527	25.0217	5.67e-07	2.64e-05	DOWN
PTK6	-3.39023	8.58064	24.9913	5.76e-07	2.68e-05	DOWN
PDCD6IP	-4.26528	8.66607	24.9794	5.79e-07	2.68e-05	DOWN
CCNG2	-2.73713	9.66211	24.9601	5.85e-07	2.7e-05	DOWN
TMEM40	-2.53707	9.46857	24.8826	6.09e-07	2.8e-05	DOWN
SELENOK	-4.12002	8.58506	24.8443	6.22e-07	2.85e-05	DOWN
UBL5	-3.16228	8.79735	24.7975	6.37e-07	2.9e-05	DOWN
SERTAD2	-4.59677	8.99233	24.7955	6.37e-07	2.9e-05	DOWN
CST6	-4.29279	8.7273	24.7934	6.38e-07	2.9e-05	DOWN
UBALD2	-5.32125	8.41789	24.7403	6.56e-07	2.97e-05	DOWN
IRF2BP2	-4.08318	8.49414	24.7295	6.6e-07	2.98e-05	DOWN
ARPC4	-5.13203	8.30097	24.7256	6.61e-07	2.98e-05	DOWN
TMSB4X	-2.7859	9.20453	24.636	6.92e-07	3.11e-05	DOWN
PSENEN	-4.9807	8.23044	24.5865	7.1e-07	3.18e-05	DOWN
SELENOW	-2.69579	8.9535	24.5256	7.33e-07	3.27e-05	DOWN
FBXO34	-5.46406	8.52137	24.5213	7.35e-07	3.27e-05	DOWN
GABARAPL2	-3.51837	10.1019	24.3862	7.88e-07	3.5e-05	DOWN
CAPN5	-3.38358	8.58323	24.341	8.07e-07	3.57e-05	DOWN
ECM1	-4.11736	12.3525	24.2219	8.58e-07	3.79e-05	DOWN
ABLIM1	-2.79874	9.19574	24.1632	8.85e-07	3.89e-05	DOWN
RPS20	-3.66392	8.82698	24.1457	8.93e-07	3.91e-05	DOWN
RAB18	-4.08069	8.50994	24.0483	9.4e-07	4.11e-05	DOWN
NPTN	-3.98417	8.48328	24.0024	9.62e-07	4.19e-05	DOWN
METRNL	-4.11458	9.22011	23.974	9.76e-07	4.24e-05	DOWN
TFF1	-4.76157	8.03969	23.9542	9.87e-07	4.27e-05	DOWN
DDX11	4.26253	7.39364	23.9344	9.97e-07	4.3e-05	UP
MMADHC	-4.11905	8.61253	23.815	1.06e-06	4.56e-05	DOWN
RHEB	-4.85378	8.20633	23.8117	1.06e-06	4.56e-05	DOWN
KLHL24	-5.31921	8.42551	23.7213	1.11e-06	4.77e-05	DOWN
TXN	-3.58782	10.4796	23.7045	1.12e-06	4.78e-05	DOWN
IST1	-3.38241	8.57387	23.7032	1.12e-06	4.78e-05	DOWN
CAPZA1	-5.13408	8.29179	23.6869	1.13e-06	4.81e-05	DOWN
NET1	-3.40572	8.63305	23.623	1.17e-06	4.96e-05	DOWN
GUK1	-3.43576	8.631	23.6037	1.18e-06	4.99e-05	DOWN
H2AW	-5.58408	8.62042	23.5661	1.21e-06	5.08e-05	DOWN
ARHGAP27	-2.74303	8.84796	23.4815	1.26e-06	5.28e-05	DOWN
MIDN	-2.65503	10.44	23.4811	1.26e-06	5.28e-05	DOWN
MAFF	-3.31913	9.95479	23.4591	1.28e-06	5.32e-05	DOWN
SH3GLB2	-3.29696	8.58215	23.429	1.3e-06	5.39e-05	DOWN
YBX3	-4.14484	8.6405	23.4156	1.31e-06	5.41e-05	DOWN
DNAJA1	-2.9001	9.04282	23.3582	1.34e-06	5.56e-05	DOWN
PER1	-2.63725	9.33786	23.2868	1.4e-06	5.76e-05	DOWN
PRDX5	-5.00508	8.22378	23.1106	1.53e-06	6.29e-05	DOWN
TUBB4B	-5.10777	8.27975	23.083	1.55e-06	6.36e-05	DOWN
LAMB3	-2.52128	9.20983	23.0372	1.59e-06	6.5e-05	DOWN
PDLIM5	-2.5765	9.09961	23.0261	1.6e-06	6.52e-05	DOWN
SRSF5	-5.16132	8.31233	23.0163	1.61e-06	6.53e-05	DOWN
NDFIP2	-3.83977	8.96018	22.9999	1.62e-06	6.57e-05	DOWN
PABPC1	-2.81285	9.97445	22.9729	1.64e-06	6.65e-05	DOWN
SCP2	-4.72368	8.05448	22.943	1.67e-06	6.71e-05	DOWN
PERP	-3.5799	8.66975	22.9408	1.67e-06	6.71e-05	DOWN
GNB1	-2.98568	8.63159	22.9401	1.67e-06	6.71e-05	DOWN
KRT18	-2.91308	8.90566	22.9305	1.68e-06	6.72e-05	DOWN
GRB7	-2.71274	9.22441	22.9157	1.69e-06	6.75e-05	DOWN
KLF4	-3.93461	8.47288	22.9051	1.7e-06	6.77e-05	DOWN
KLK6	-4.87793	8.1103	22.892	1.71e-06	6.8e-05	DOWN
IL13RA1	-4.87758	8.13382	22.8248	1.77e-06	7.02e-05	DOWN
ACTR2	-2.44635	9.00222	22.7494	1.85e-06	7.29e-05	DOWN
DNAH5	4.15251	7.35899	22.7193	1.87e-06	7.38e-05	UP
RPL28	-2.6194	9.34744	22.5121	2.09e-06	8.2e-05	DOWN
CTTN	-3.77632	8.85337	22.4191	2.19e-06	8.58e-05	DOWN
IRF1	-2.27467	9.2269	22.3159	2.31e-06	9.03e-05	DOWN
SRP14	-3.36415	8.63172	22.3108	2.32e-06	9.03e-05	DOWN
SLU7	-4.77668	8.08039	22.2992	2.33e-06	9.07e-05	DOWN
PCDH1	-4.6834	8.05264	22.2658	2.37e-06	9.2e-05	DOWN
NECTIN4	-2.88582	9.14546	22.2289	2.42e-06	9.35e-05	DOWN
MAP3K4	-4.83301	8.10869	22.2194	2.43e-06	9.37e-05	DOWN
SPNS2	-3.28906	10.8787	22.2149	2.44e-06	9.37e-05	DOWN
ARF1	-3.25297	8.48404	22.1354	2.54e-06	9.74e-05	DOWN
PPP1R15A	-3.42381	10.1451	22.1045	2.58e-06	9.88e-05	DOWN
PARP14	-4.99545	8.19871	21.941	2.81e-06	0.000107262	DOWN
TAX1BP3	-3.84647	8.40046	21.9353	2.82e-06	0.000107304	DOWN
ERO1A	-3.92554	11.8836	21.9232	2.84e-06	0.000107708	DOWN
YWHAQ	-4.64741	8.03288	21.8885	2.89e-06	0.000109387	DOWN
ABTB2	-4.10522	8.64122	21.8022	3.02e-06	0.000114127	DOWN
S100A9	-4.65268	14.9769	21.7858	3.05e-06	0.000114815	DOWN
GADD45B	-2.71704	9.4473	21.7794	3.06e-06	0.000114901	DOWN
STAP2	-5.13715	8.30964	21.7258	3.15e-06	0.000117857	DOWN
HMGN1	-4.01697	8.54791	21.7064	3.18e-06	0.00011875	DOWN
RIT1	-5.06575	8.2563	21.6486	3.27e-06	0.000122075	DOWN
HNRNPK	-3.49903	8.70428	21.6332	3.3e-06	0.000122749	DOWN
BACE2	-3.4485	8.62534	21.5955	3.37e-06	0.000124872	DOWN
CCDC30	3.94405	7.82611	21.5818	3.39e-06	0.000125452	UP
S100A8	-4.22875	13.9216	21.4861	3.56e-06	0.000131541	DOWN
VPS37B	-4.86472	8.13232	21.4791	3.58e-06	0.000131689	DOWN
KAZN	-3.18287	8.7323	21.4558	3.62e-06	0.000132726	DOWN
PPP1CB	-3.27962	9.79633	21.4538	3.62e-06	0.000132726	DOWN
RAB11A	-4.17403	8.64381	21.4497	3.63e-06	0.000132726	DOWN
HIGD1A	-3.66008	8.28561	21.4389	3.65e-06	0.000133147	DOWN
SAMD9L	-4.63808	7.98978	21.3583	3.81e-06	0.000138524	DOWN
CORO1B	-3.78338	8.38604	21.3425	3.84e-06	0.000139326	DOWN
C15orf39	-3.69327	8.30355	21.3131	3.9e-06	0.000141131	DOWN
TMCO4	-2.20594	9.03274	21.2995	3.93e-06	0.000141786	DOWN
ARHGDIA	-3.62167	8.24677	21.2777	3.97e-06	0.000143054	DOWN
FAM136A	-5.05084	8.23552	21.2704	3.99e-06	0.000143177	DOWN
LOC105371730	-3.80385	8.41983	21.2667	4e-06	0.000143177	DOWN
COX6B1	-2.82138	8.78622	21.2478	4.04e-06	0.000144247	DOWN
HECTD1	-2.96549	8.56379	21.238	4.06e-06	0.000144634	DOWN
BHLHE40	-2.60205	9.35709	21.1798	4.18e-06	0.000148733	DOWN
LEXM	-4.65382	8.02249	21.1587	4.23e-06	0.000150019	DOWN
NAA50	-4.74343	8.05207	21.0951	4.37e-06	0.000154542	DOWN
RNF145	-2.94862	8.66099	21.0917	4.38e-06	0.000154542	DOWN
RALY	-3.79499	8.35915	21.088	4.39e-06	0.000154542	DOWN
PRR13	-4.09453	8.6143	21.0714	4.42e-06	0.00015551	DOWN
KIF5B	-4.62709	7.99167	21.0235	4.54e-06	0.000159069	DOWN
ARFGAP3	-4.62136	7.9901	20.9874	4.62e-06	0.000161714	DOWN
CLDND1	-3.74013	8.34129	20.9816	4.64e-06	0.000161818	DOWN
KLHDC8B	-3.74213	8.38419	20.9622	4.68e-06	0.00016308	DOWN
CAB39	-4.78166	8.05198	20.9176	4.79e-06	0.000166526	DOWN
GLRX	-3.74778	8.27525	20.8761	4.9e-06	0.000169776	DOWN
FDFT1	-3.37759	8.50034	20.8522	4.96e-06	0.000171501	DOWN
DSTN	-2.68453	9.76634	20.7997	5.1e-06	0.000175856	DOWN
IL1RN	-3.2	11.049	20.7913	5.12e-06	0.00017621	DOWN
ANGPTL4	-4.95635	8.1887	20.7672	5.19e-06	0.000178025	DOWN
SERF2	-3.30715	8.52437	20.7624	5.2e-06	0.000178065	DOWN
CALM1	-4.87873	8.13896	20.7466	5.24e-06	0.000179016	DOWN
NECAP2	-4.55183	7.95841	20.7433	5.25e-06	0.000179016	DOWN
IER5L	-2.78817	9.10207	20.7358	5.27e-06	0.000179299	DOWN
JUP	-2.05421	9.72776	20.7311	5.28e-06	0.000179324	DOWN
RAB1B	-3.67491	8.36644	20.7205	5.31e-06	0.000179493	DOWN
UBC	-3.98211	12.2093	20.7205	5.31e-06	0.000179493	DOWN
ACAA1	-4.76051	8.06186	20.7	5.37e-06	0.000181015	DOWN
SLC12A6	-2.49083	8.73979	20.6541	5.5e-06	0.000184978	DOWN
NPEPPS	-3.2251	8.7172	20.6079	5.64e-06	0.000189068	DOWN
RAB5B	-1.94115	9.30669	20.6029	5.65e-06	0.000189132	DOWN
ICAM1	-3.30596	8.97663	20.4814	6.02e-06	0.000201071	DOWN
CHMP2A	-2.75064	8.97194	20.2971	6.63e-06	0.000220894	DOWN
UBE2K	-3.69209	8.35484	20.275	6.71e-06	0.000222953	DOWN
PPP1R3C	-3.16612	8.441	20.2601	6.76e-06	0.000224197	DOWN
SERPINB2	-2.96352	8.68468	20.2486	6.8e-06	0.000225042	DOWN
TOR1AIP2	-2.88974	8.57453	20.229	6.87e-06	0.000226847	DOWN
RPS27	-2.82065	8.80529	20.1854	7.03e-06	0.000231325	DOWN
SPSB3	-3.7162	8.26733	20.183	7.04e-06	0.000231325	DOWN
TMPRSS11A	-4.02021	8.54835	20.1491	7.16e-06	0.000234872	DOWN
CYTOR	-2.92367	8.53639	20.1454	7.18e-06	0.000234872	DOWN
ADAM9	-2.84131	8.81163	20.1297	7.24e-06	0.00023628	DOWN
RAC1	-2.43569	8.8899	20.1231	7.26e-06	0.000236578	DOWN
RAD21	-3.51138	8.17354	20.1033	7.34e-06	0.000238503	DOWN
GRN	-3.64297	8.79004	20.0932	7.38e-06	0.00023924	DOWN
ZNF217	-3.86461	8.42482	20.0698	7.47e-06	0.000241652	DOWN
CDKN1C	-2.45186	8.97956	19.996	7.76e-06	0.000250608	DOWN
SLK	-2.75498	8.7981	19.9896	7.79e-06	0.000250903	DOWN
CXADR	-5.03506	8.24003	19.9551	7.93e-06	0.000254917	DOWN
ESAM	-4.51425	7.97066	19.8683	8.3e-06	0.000266168	DOWN
UPF1	-4.73193	8.03584	19.811	8.55e-06	0.000273676	DOWN
HSP90AA1	-2.47827	10.4908	19.7335	8.9e-06	0.000284391	DOWN
LNX1	-2.94421	8.56555	19.7198	8.97e-06	0.000285807	DOWN
SCNN1B	-2.87256	8.79682	19.7077	9.02e-06	0.000287006	DOWN
RPL41	-2.5737	8.7717	19.6677	9.21e-06	0.000292447	DOWN
CAPN2	-2.665	9.22617	19.6353	9.37e-06	0.0002968	DOWN
GBP2	-4.82368	8.12815	19.6191	9.45e-06	0.000298682	DOWN
NR1D2	-5.14114	8.32333	19.5925	9.58e-06	0.000302226	DOWN
TMA7	-2.80579	8.55558	19.5813	9.64e-06	0.000303361	DOWN
HSPA8	-4.64816	7.99501	19.5646	9.73e-06	0.000305364	DOWN
IFNGR1	-4.62414	8.03553	19.5452	9.82e-06	0.000307828	DOWN
NDUFB11	-3.56107	8.22652	19.5357	9.87e-06	0.000308704	DOWN
UQCR10	-4.683	8.01643	19.4595	1.03e-05	0.000320581	DOWN
LAPTM4A	-3.40191	8.58375	19.4515	1.03e-05	0.00032126	DOWN
NDFIP1	-4.02524	8.55544	19.3635	1.08e-05	0.000335684	DOWN
XDH	-3.73331	8.34141	19.3242	1.1e-05	0.000341947	DOWN
PIP	-3.90859	8.48825	19.2982	1.12e-05	0.00034592	DOWN
TRIP6	-3.86065	8.4439	19.2613	1.14e-05	0.000351924	DOWN
ZNRF1	-3.66026	8.33601	19.1484	1.21e-05	0.00037253	DOWN
BBC3	-4.69689	8.04803	19.1447	1.21e-05	0.00037253	DOWN
SAMD9	-2.85641	8.59052	19.1354	1.22e-05	0.000373563	DOWN
USP6NL	-2.89052	8.54041	19.0964	1.24e-05	0.000380482	DOWN
ELOB	-3.56441	8.77284	19.0806	1.25e-05	0.000382344	DOWN
CAPN1	-2.68495	8.82449	19.0792	1.25e-05	0.000382344	DOWN
MAFK	-4.66908	7.99994	19.0448	1.28e-05	0.000388482	DOWN
LAMTOR1	-4.59542	7.99134	19.0223	1.29e-05	0.000392281	DOWN
COX5B	-2.77146	8.49609	19.0052	1.3e-05	0.000394999	DOWN
COX8A	-3.64678	8.30064	18.9128	1.37e-05	0.000413759	DOWN
VGLL1	-3.72426	8.34688	18.8699	1.4e-05	0.000422302	DOWN
CYTH2	-3.6808	8.30602	18.834	1.43e-05	0.000429446	DOWN
SLC35E3	3.36963	8.00019	18.7938	1.46e-05	0.000437682	UP
ATP1B1	-2.83132	10.0332	18.7677	1.48e-05	0.00044283	DOWN
NTN4	-4.4416	7.89768	18.7546	1.49e-05	0.000444962	DOWN
PINK1	-4.81576	8.09095	18.749	1.49e-05	0.000445368	DOWN
PAX9	-4.66595	8.006	18.6487	1.57e-05	0.000468109	DOWN
ANXA2	-2.61906	8.9546	18.6463	1.57e-05	0.000468109	DOWN
YTHDC1	-2.47447	8.97684	18.641	1.58e-05	0.000468475	DOWN
SMAD3	-2.92488	8.58591	18.5739	1.63e-05	0.000484268	DOWN
CASP7	-3.33926	8.59123	18.5536	1.65e-05	0.000488475	DOWN
SRA1	-4.5859	7.95286	18.5372	1.67e-05	0.000491703	DOWN
CNN2	-2.99807	8.63399	18.4566	1.74e-05	0.000511932	DOWN
ITGB8	-2.50819	8.59379	18.4267	1.77e-05	0.00051899	DOWN
DYNLRB1	-3.26964	8.52779	18.4211	1.77e-05	0.000519478	DOWN
ISG15	-3.48629	11.0851	18.4068	1.78e-05	0.000522346	DOWN
OGG1	4.09753	7.36392	18.3991	1.79e-05	0.000522618	UP
DDX10	4.02438	7.33921	18.3981	1.79e-05	0.000522618	UP
ACSM2A	4.02429	7.33921	18.3945	1.8e-05	0.000522618	UP
FBXO32	-3.03282	10.5898	18.3404	1.85e-05	0.000536482	DOWN
LOC112268148	-2.08666	9.01561	18.3371	1.85e-05	0.000536482	DOWN
PPP4R1	-2.33412	8.9103	18.3035	1.88e-05	0.000544954	DOWN
ACTN4	-2.33917	9.04291	18.227	1.96e-05	0.000565389	DOWN
ACAD8	-3.62199	8.24354	18.2259	1.96e-05	0.000565389	DOWN
CSRNP1	-4.59694	7.9872	18.2146	1.97e-05	0.000567635	DOWN
ICA1L	3.45171	7.42379	18.2093	1.98e-05	0.000567883	UP
CD99L2	-3.45706	10.5486	18.2064	1.98e-05	0.000567883	DOWN
NMRK1	-3.62516	8.20902	18.1778	2.01e-05	0.000574305	DOWN
QKI	-3.4377	8.19505	18.1776	2.01e-05	0.000574305	DOWN
KRT23	-3.18699	8.37559	18.1457	2.05e-05	0.000582865	DOWN
JPT2	-4.30122	7.84674	18.1314	2.06e-05	0.000586113	DOWN
CHMP5	-4.54889	7.99733	18.098	2.1e-05	0.000595354	DOWN
TDP2	-3.35085	8.08942	17.9676	2.25e-05	0.000636322	DOWN
ASAH1	-1.88725	9.24431	17.9164	2.31e-05	0.000652432	DOWN
LCK	4.17082	7.39331	17.8531	2.39e-05	0.000673204	UP
MFSD14B	-4.33225	7.80181	17.8483	2.39e-05	0.000673603	DOWN
CXXC5	-4.63662	8.0179	17.8287	2.42e-05	0.00067927	DOWN
DEAF1	-4.38151	7.85959	17.8182	2.43e-05	0.000681737	DOWN
ABHD17C	-4.71302	8.05915	17.7815	2.48e-05	0.000693688	DOWN
UBL3	-3.04236	8.69409	17.7634	2.5e-05	0.00069899	DOWN
LRATD2	-3.56679	8.26691	17.7289	2.55e-05	0.000710421	DOWN
EMP1	-3.10169	11.4514	17.7006	2.59e-05	0.00071974	DOWN
GM2A	-3.85975	8.46017	17.6864	2.6e-05	0.000723745	DOWN
FADS1	4.25603	7.42172	17.6816	2.61e-05	0.000724225	UP
DDX20	3.93367	7.3193	17.6779	2.62e-05	0.000724258	UP
WDR1	-2.3449	8.94469	17.6586	2.64e-05	0.000730172	DOWN
TRIM28	-3.84979	8.42047	17.6553	2.65e-05	0.000730172	DOWN
CSTB	-2.73162	9.78187	17.6473	2.66e-05	0.000731873	DOWN
OSER1	-3.05943	8.4095	17.6228	2.69e-05	0.000738775	DOWN
MIEN1	-3.54881	8.14403	17.6224	2.69e-05	0.000738775	DOWN
HMGA1	-3.30595	10.5094	17.5988	2.73e-05	0.000746586	DOWN
CLTA	-3.24212	8.54602	17.5846	2.75e-05	0.000747485	DOWN
KATNBL1	-3.33903	8.56114	17.5827	2.75e-05	0.000747485	DOWN
KDM5C	-4.29093	7.81505	17.5819	2.75e-05	0.000747485	DOWN
CTSH	-2.88614	8.80725	17.5786	2.76e-05	0.000747485	DOWN
TEAD1	-3.0953	8.39669	17.5768	2.76e-05	0.000747485	DOWN
ARHGEF10L	-3.73764	8.35238	17.5739	2.76e-05	0.000747485	DOWN
BCL10	-4.97163	8.22156	17.5719	2.77e-05	0.000747485	DOWN
PPM1A	-3.05475	8.40678	17.5528	2.79e-05	0.000753654	DOWN
MTUS1	-3.0675	8.38776	17.4913	2.89e-05	0.000776171	DOWN
SERPINB1	-2.55711	9.0956	17.4899	2.89e-05	0.000776171	DOWN
VDAC2	-2.58947	9.2831	17.4398	2.97e-05	0.000794925	DOWN
MKRN1	-3.14964	8.39283	17.4376	2.97e-05	0.000794925	DOWN
MTPN	-4.6243	8.0351	17.3928	3.04e-05	0.000812097	DOWN
OGA	-2.64119	8.71535	17.3901	3.04e-05	0.000812097	DOWN
SON	-2.94093	8.3048	17.3557	3.1e-05	0.000825403	DOWN
MGAT4B	-3.72792	8.34594	17.3395	3.13e-05	0.000830991	DOWN
CNTN2	4.29889	7.73427	17.3248	3.15e-05	0.000835925	UP
TMEM127	-2.96791	8.69804	17.3124	3.17e-05	0.000839032	DOWN
UBA1	-3.46699	8.17776	17.3109	3.17e-05	0.000839032	DOWN
B2M	-3.31226	13.7022	17.3038	3.19e-05	0.000840692	DOWN
SEC62	-4.32753	7.8381	17.2851	3.22e-05	0.000847477	DOWN
RBM42	-4.45876	7.90469	17.2727	3.24e-05	0.000851472	DOWN
TGFA	-2.4216	8.82878	17.2554	3.27e-05	0.000857739	DOWN
OAS1	-3.34073	8.62561	17.2296	3.31e-05	0.000867923	DOWN
CEACAM1	-2.65014	8.62207	17.2047	3.36e-05	0.000877827	DOWN
IRF7	-4.57907	7.96268	17.134	3.48e-05	0.000909491	DOWN
CRYBG2	-3.97843	8.58563	17.0468	3.65e-05	0.000950521	DOWN
DBP	-3.03252	8.27932	17.0425	3.66e-05	0.000950985	DOWN
KLF6	-2.57877	8.93605	16.9901	3.76e-05	0.00097591	DOWN
SPRR3	-4.01711	14.6426	16.9615	3.81e-05	0.000988972	DOWN
SF1	-4.39431	7.86767	16.9216	3.9e-05	0.0010082	DOWN
STK39	-3.57728	8.27363	16.9136	3.91e-05	0.00101068	DOWN
EIF4G2	-2.43581	10.1637	16.8877	3.97e-05	0.00102275	DOWN
GADD45A	-3.74674	8.36575	16.8425	4.06e-05	0.00104559	DOWN
ZNF212	-4.58529	8.00956	16.818	4.11e-05	0.00105732	DOWN
PWWP2B	-2.93059	8.28388	16.8055	4.14e-05	0.0010622	DOWN
SCNN1A	-2.47085	8.67901	16.8027	4.15e-05	0.0010622	DOWN
ACTG1	-3.86669	13.1183	16.7932	4.17e-05	0.00106564	DOWN
TRIB1	-4.47435	7.90375	16.7678	4.22e-05	0.00107815	DOWN
TTC9C	4.21427	7.40868	16.7222	4.33e-05	0.00110246	UP
HIPK1	-3.28771	8.51523	16.7097	4.36e-05	0.0011078	DOWN
CDC34	-3.8196	8.45119	16.6202	4.57e-05	0.00115937	DOWN
SH3D19	-4.18039	7.76042	16.5804	4.66e-05	0.0011819	DOWN
IER3	-2.99459	10.1606	16.5374	4.77e-05	0.0012069	DOWN
LRATD1	-2.91409	8.9187	16.5044	4.85e-05	0.00122602	DOWN
ZFAND6	-2.73611	8.48301	16.4504	4.99e-05	0.00125927	DOWN
ZNF655	-3.45699	8.14014	16.4394	5.02e-05	0.00126442	DOWN
VSIR	-2.65964	8.49243	16.4274	5.05e-05	0.00127026	DOWN
HDAC7	-3.52767	8.20291	16.4235	5.07e-05	0.00127075	DOWN
ATP10B	-2.46837	8.5361	16.418	5.08e-05	0.00127225	DOWN
ERBIN	-3.13331	8.40047	16.4005	5.13e-05	0.00128189	DOWN
MYL6	-2.78668	10.3935	16.3904	5.15e-05	0.00128656	DOWN
ABHD3	-3.66855	8.24012	16.3696	5.21e-05	0.00129854	DOWN
SH3BP1	-4.27132	7.80338	16.3637	5.23e-05	0.00129881	DOWN
PCSK7	2.9894	8.21694	16.3628	5.23e-05	0.00129881	UP
OAZ1	-2.89011	10.1398	16.3166	5.36e-05	0.00132866	DOWN
UBE2L6	-3.50896	8.2063	16.298	5.41e-05	0.0013395	DOWN
GHITM	-4.59096	7.98244	16.2753	5.48e-05	0.00135331	DOWN
COPE	-3.3262	8.06685	16.225	5.62e-05	0.00138742	DOWN
ASCC2	-2.44997	8.53612	16.2091	5.67e-05	0.00139675	DOWN
SLC49A4	-3.46011	8.12651	16.1982	5.7e-05	0.0014025	DOWN
UBE2H	-3.04887	8.78119	16.1637	5.81e-05	0.00142587	DOWN
TPI1	-2.1047	9.06425	16.1002	6.01e-05	0.00147206	DOWN
EHD1	-4.00881	8.56795	16.0573	6.15e-05	0.00150329	DOWN
BZW1	-4.44901	7.91531	16.0087	6.31e-05	0.00153983	DOWN
RELA	-2.57171	8.37005	16.0018	6.33e-05	0.00154037	DOWN
SH3BP5L	-4.32515	7.82476	16.0017	6.33e-05	0.00154037	DOWN
NXPE3	3.67534	7.26688	15.9777	6.41e-05	0.00155745	UP
PPRC1	3.67452	7.26135	15.9727	6.43e-05	0.00155901	UP
TSPAN1	-3.25247	8.55469	15.9346	6.56e-05	0.00158812	DOWN
JUND	-2.43908	9.01483	15.9289	6.58e-05	0.0015903	DOWN
AVPI1	-3.32669	8.06799	15.9029	6.67e-05	0.00160962	DOWN
SPECC1	-2.94534	8.40731	15.882	6.74e-05	0.00162483	DOWN
SDHAP2	-4.11859	7.78183	15.8538	6.84e-05	0.00164659	DOWN
RIPK4	-3.04876	9.12559	15.8319	6.92e-05	0.00166296	DOWN
OSBPL3	-3.47103	8.21095	15.8009	7.04e-05	0.00168768	DOWN
RNF223	-2.57158	8.68963	15.785	7.1e-05	0.00169918	DOWN
PTGES3	-2.8911	8.26909	15.7569	7.2e-05	0.00172178	DOWN
RNF103	-4.92143	8.1992	15.7506	7.23e-05	0.00172479	DOWN
ARGLU1	-4.49671	7.91243	15.7172	7.36e-05	0.0017526	DOWN
PHLDA2	-4.60971	7.99416	15.711	7.38e-05	0.00175552	DOWN
CCNYL1	-4.26346	7.8256	15.6999	7.42e-05	0.001763	DOWN
GRIK1-AS2	-4.16363	7.75081	15.6917	7.46e-05	0.00176689	DOWN
SERTAD1	-2.83661	8.65125	15.6897	7.46e-05	0.00176689	DOWN
MOB1A	-3.59116	8.28293	15.6831	7.49e-05	0.00177017	DOWN
HSDL2	-3.61866	8.22362	15.6756	7.52e-05	0.00177436	DOWN
MAPK6	-3.31402	8.64171	15.6672	7.55e-05	0.00177944	DOWN
MAP1LC3A	-2.86636	8.2402	15.6641	7.56e-05	0.0017795	DOWN
CRYM	-3.32587	8.08272	15.6606	7.58e-05	0.00178	DOWN
CCL22	-3.43847	8.12239	15.6463	7.64e-05	0.00179057	DOWN
DNAH2	3.68386	7.49182	15.6321	7.69e-05	0.00180122	UP
HES1	-2.40003	9.41317	15.6215	7.74e-05	0.00180853	DOWN
UAP1	-4.31964	7.84451	15.5338	8.1e-05	0.00189137	DOWN
TRPM4	-3.21007	8.04351	15.5275	8.13e-05	0.00189467	DOWN
COMTD1	-4.29692	7.80371	15.5138	8.19e-05	0.00190545	DOWN
NUFIP2	-3.2684	8.13521	15.4749	8.36e-05	0.001942	DOWN
SALL4P5	4.11602	7.39781	15.457	8.44e-05	0.00195736	UP
SLC15A2	-3.00667	8.25568	15.4428	8.5e-05	0.00196908	DOWN
CHMP4B	-2.70471	8.83849	15.4237	8.59e-05	0.0019844	DOWN
DDX3X	-1.80779	8.97256	15.4222	8.6e-05	0.0019844	DOWN
OSTF1	-3.33911	8.06963	15.418	8.62e-05	0.00198563	DOWN
NAT1	-4.29855	7.8544	15.3757	8.81e-05	0.00202741	DOWN
BBLN	-2.9028	8.53424	15.3636	8.87e-05	0.00203726	DOWN
PRKCH	-3.17114	7.95527	15.3337	9.01e-05	0.00206654	DOWN
PPP4C	-2.30907	8.65857	15.3294	9.03e-05	0.00206801	DOWN
MEF2D	-3.29731	8.03744	15.3036	9.15e-05	0.00209324	DOWN
ST3GAL4	-4.67563	8.05089	15.2961	9.19e-05	0.00209826	DOWN
ZFAND2A	-2.83166	8.61348	15.2402	9.47e-05	0.00215795	DOWN
PAIP2	-4.28209	7.79246	15.2194	9.57e-05	0.00217853	DOWN
NCCRP1	-2.82887	10.5491	15.2154	9.59e-05	0.00217975	DOWN
GAK	-1.7421	8.96405	15.1865	9.74e-05	0.00220994	DOWN
PROSER2	-3.20963	8.04098	15.1809	9.77e-05	0.00221317	DOWN
UBXN1	-4.21205	7.77447	15.14	9.98e-05	0.00225806	DOWN
GRHL1	-2.18356	9.09394	15.1288	0.000100421	0.00226809	DOWN
OAS2	-4.22523	7.83703	15.11	0.000101427	0.00228731	DOWN
SERTAD3	-4.23121	7.83266	15.0964	0.00010216	0.00230033	DOWN
RAB11B	-4.13721	7.72691	15.0731	0.000103428	0.00232532	DOWN
MAPK8	-4.0498	7.70157	15.0546	0.000104447	0.00234464	DOWN
MACO1	-3.19721	7.99279	15.0486	0.000104776	0.00234846	DOWN
POLR1D	-4.13036	7.79734	15.0178	0.0001065	0.00238346	DOWN
HNRNPD	-2.77291	8.23415	15.0052	0.000107217	0.00239586	DOWN
MLPH	-3.19539	8.465	14.9965	0.000107712	0.00240329	DOWN
ATP5F1B	-3.55587	8.25483	14.9817	0.000108557	0.00241847	DOWN
MTMR12	-4.14874	7.75234	14.9733	0.00010904	0.00242426	DOWN
DNAJC5	-3.35781	8.69278	14.9715	0.000109146	0.00242426	DOWN
DEDD2	-2.68722	8.50164	14.9493	0.000110441	0.00244933	DOWN
TMBIM6	-2.22568	8.91803	14.9335	0.000111365	0.00246484	DOWN
ZMAT2	-4.62067	8.00623	14.9317	0.000111475	0.00246484	DOWN
PHLDA3	-3.48624	8.13506	14.9242	0.00011192	0.00247096	DOWN
SEC61G	-4.2032	7.78399	14.9172	0.000112333	0.00247636	DOWN
CACUL1	-2.81155	8.194	14.9106	0.000112725	0.0024813	DOWN
EIF6	-4.09523	7.72648	14.871	0.000115116	0.00253016	DOWN
MAL	-3.23879	11.4566	14.8641	0.000115539	0.00253566	DOWN
STAU1	-4.47845	7.92011	14.8016	0.000119437	0.00261517	DOWN
MAP2K3	-3.34729	8.09803	14.7979	0.000119666	0.00261517	DOWN
CEP97	3.62014	7.24614	14.792	0.000120044	0.00261517	UP
EP400	3.62006	7.24614	14.7902	0.000120157	0.00261517	UP
ZNF713	3.6199	7.24614	14.7863	0.000120405	0.00261517	UP
SSTR2	3.61988	7.24614	14.7858	0.000120439	0.00261517	UP
ZC3H8	3.61986	7.24614	14.7852	0.000120477	0.00261517	UP
FAXC	3.61979	7.24614	14.7836	0.000120583	0.00261517	UP
ARPC2	-2.74176	8.42755	14.7766	0.000121026	0.00262091	DOWN
RAET1E	3.87953	7.32471	14.769	0.000121514	0.00262429	UP
SKIL	-3.44906	8.16878	14.7687	0.000121538	0.00262429	DOWN
LINC01405	3.71068	7.27299	14.7517	0.000122636	0.00264413	UP
RPLP0	-2.65374	8.73073	14.7483	0.000122857	0.00264502	DOWN
SLC35A3	-2.66147	8.36347	14.7126	0.000125209	0.00269007	DOWN
RPS19	-2.28382	8.60404	14.711	0.000125315	0.00269007	DOWN
DSP	-4.07982	7.6992	14.7025	0.000125878	0.00269356	DOWN
TRIM72	3.79569	7.29917	14.7004	0.000126017	0.00269356	UP
GALNT10	3.79569	7.29917	14.7003	0.000126026	0.00269356	UP
PEDS1	-4.51974	7.95528	14.6915	0.000126615	0.00270222	DOWN
TRIM2	-2.70334	8.3789	14.6511	0.00012936	0.00275463	DOWN
MAGI3	-4.18186	7.77429	14.6499	0.000129445	0.00275463	DOWN
CLIC3	-3.68278	8.26533	14.5933	0.000133387	0.00283442	DOWN
KPNB1	-2.32388	8.37494	14.576	0.000134616	0.00285549	DOWN
ARL6IP1	-2.80901	8.19164	14.5725	0.00013487	0.00285549	DOWN
ABI1	-3.02494	8.40532	14.5712	0.00013496	0.00285549	DOWN
TXNL1	-3.22933	8.03736	14.5649	0.000135413	0.00286097	DOWN
TM2D2	-3.28309	8.03634	14.5531	0.000136267	0.00287489	DOWN
HLA-F	-4.13482	7.73739	14.5497	0.000136507	0.00287583	DOWN
TRPC3	3.69891	7.28755	14.5016	0.000140042	0.00294608	UP
IVL	-2.80278	8.23245	14.4981	0.0001403	0.0029473	DOWN
WDR26	-2.83304	8.30881	14.4572	0.000143383	0.00300777	DOWN
FAM83D	-3.27243	8.11696	14.4318	0.000145328	0.00304425	DOWN
TSC22D4	-2.30103	9.17751	14.4225	0.000146045	0.00305492	DOWN
RFK	-4.1013	7.75317	14.4177	0.000146421	0.00305782	DOWN
GCC2	-2.85968	8.36719	14.4154	0.000146599	0.00305782	DOWN
AAMP	-4.04185	7.71327	14.4051	0.0001474	0.00307017	DOWN
CNDP2	-2.3052	8.54074	14.4001	0.000147793	0.00307401	DOWN
CTSB	-1.94145	10.3885	14.3851	0.00014898	0.00309432	DOWN
CMIP	-2.82284	8.26449	14.3573	0.000151196	0.0031325	DOWN
PSME1	-3.18066	8.00762	14.3567	0.000151243	0.0031325	DOWN
SPINT2	-2.71177	8.37499	14.331	0.000153318	0.00317101	DOWN
DHCR24	-3.13151	7.97124	14.324	0.000153887	0.00317831	DOWN
TNFRSF1A	-4.46172	7.92154	14.3079	0.000155214	0.00320123	DOWN
TOP1	-2.35473	8.50557	14.2975	0.000156075	0.00321278	DOWN
SLC2A1-DT	4.18621	7.42964	14.2958	0.00015621	0.00321278	UP
RALA	-2.84114	8.33062	14.2853	0.000157091	0.00322369	DOWN
HMOX1	-2.93795	10.329	14.2842	0.000157179	0.00322369	DOWN
PSMD7	-4.26424	7.86336	14.2738	0.00015805	0.00323706	DOWN
VSIG10L	-2.28559	8.40014	14.2602	0.000159198	0.00325605	DOWN
AP2S1	-4.39466	7.92689	14.2491	0.000160138	0.00327072	DOWN
ITPRIPL2	-2.39554	8.64874	14.2446	0.000160521	0.00327112	DOWN
GALNT5	-3.33586	8.1401	14.2437	0.000160602	0.00327112	DOWN
SPINK7	-3.54614	8.25146	14.2235	0.000162333	0.00330182	DOWN
NFE2L2	-3.66562	8.34554	14.2098	0.000163521	0.00332139	DOWN
BTG2	-5.23196	8.41308	14.1454	0.000169211	0.00343224	DOWN
H2BC21	-3.19652	8.03106	14.1256	0.000170996	0.00345967	DOWN
CARHSP1	-1.71668	9.73507	14.1252	0.000171034	0.00345967	DOWN
BLZF1	-3.97991	7.68347	14.1055	0.000172838	0.00348689	DOWN
ZG16B	-3.12707	9.23616	14.1053	0.000172853	0.00348689	DOWN
FSTL1	-3.43125	8.16974	14.0835	0.000174871	0.00352278	DOWN
YTHDF3	-4.39648	7.89824	14.0745	0.000175708	0.00353479	DOWN
ACHE	-3.4044	8.10745	14.0523	0.000177799	0.003572	DOWN
WSB2	-3.03368	8.41961	14.0352	0.000179417	0.00359852	DOWN
NFASC	2.86784	7.67518	14.0332	0.000179608	0.00359852	UP
ABHD17B	-3.03555	8.44313	14.0273	0.000180177	0.003605	DOWN
PKN2	-4.30987	7.87576	13.9953	0.000183273	0.00366198	DOWN
SCYL2	-3.22514	8.08307	13.9899	0.000183791	0.00366619	DOWN
ZNF426	-3.40535	8.52276	13.9875	0.000184027	0.00366619	DOWN
PDP1	-2.64768	8.44833	13.9854	0.000184231	0.00366619	DOWN
ARF4	-3.06094	8.29813	13.9373	0.000189015	0.00375633	DOWN
SHARPIN	-4.04112	7.71794	13.9334	0.000189399	0.00375887	DOWN
TLCD2	3.32911	7.41075	13.9178	0.00019098	0.00378516	UP
GID8	-4.55099	7.97994	13.911	0.000191674	0.0037938	DOWN
SPTSSA	-2.54871	8.31478	13.8573	0.000197228	0.00389673	DOWN
MTAP	-3.98115	7.72908	13.8556	0.000197403	0.00389673	DOWN
GATA3	-3.32248	8.08715	13.796	0.000203773	0.00401707	DOWN
NCOR2	-3.08335	7.93769	13.7832	0.000205161	0.00403685	DOWN
IDI1	-2.96732	11.0652	13.7817	0.000205324	0.00403685	DOWN
NT5C3A	-4.188	7.82406	13.7447	0.000209414	0.00411178	DOWN
PLPP2	-3.57258	8.29396	13.7417	0.00020975	0.00411289	DOWN
DNAJC18	3.47511	7.25026	13.7298	0.000211076	0.00413338	UP
SRRM4	3.47397	7.23964	13.724	0.000211731	0.00414071	UP
ANKS1B	3.70661	7.28342	13.7171	0.000212511	0.00415044	UP
MIR99AHG	2.68551	7.58632	13.7118	0.000213115	0.00415438	UP
CSNK1D	-3.14564	7.96169	13.7103	0.000213277	0.00415438	DOWN
HOXB5	3.46933	7.21859	13.699	0.000214564	0.00415746	UP
KIF19	3.46933	7.21859	13.699	0.000214564	0.00415746	UP
LANCL1	3.46933	7.21859	13.699	0.000214564	0.00415746	UP
VWA3B	3.46933	7.21859	13.699	0.000214564	0.00415746	UP
BNIP3L	-2.96421	8.29502	13.6469	0.000220603	0.00426886	DOWN
CD63	-2.36113	8.96052	13.6337	0.000222157	0.00429329	DOWN
PCBP1	-3.17496	10.725	13.6158	0.000224285	0.00432873	DOWN
UGP2	-2.22205	8.35941	13.6056	0.000225511	0.0043467	DOWN
OPTN	-2.2478	8.60071	13.6024	0.000225893	0.00434837	DOWN
SPRR1B	-3.56362	11.9384	13.5978	0.000226446	0.00435333	DOWN
UBAP1	-2.76372	8.20499	13.588	0.000227642	0.0043706	DOWN
DUSP5	-2.95765	10.8168	13.5741	0.000229332	0.00439732	DOWN
CHMP2B	-3.3831	8.10343	13.5702	0.000229808	0.00440073	DOWN
GPBP1	-2.78803	8.18043	13.5475	0.000232598	0.00444836	DOWN
LASP1	-2.07249	8.78594	13.5451	0.000232902	0.0044484	DOWN
ZFAS1	-2.14299	8.51229	13.5401	0.000233524	0.0044545	DOWN
SUMO2	-2.6392	8.17395	13.5318	0.000234558	0.00446843	DOWN
C16orf72	-2.75874	8.27028	13.5275	0.000235098	0.00447293	DOWN
MAP3K8	-2.7449	8.14281	13.5233	0.000235623	0.00447628	DOWN
NR1H2	-4.03794	7.67806	13.5212	0.000235882	0.00447628	DOWN
LGALS9	-4.21338	7.79427	13.5145	0.000236727	0.00448653	DOWN
ATMIN	-3.18394	8.05122	13.4953	0.000239159	0.00452681	DOWN
CALR	-3.50552	8.24413	13.4731	0.000242009	0.00457293	DOWN
SOS2	-4.1279	7.76726	13.4715	0.000242217	0.00457293	DOWN
WASF2	-1.98282	8.89854	13.4567	0.000244139	0.00460331	DOWN
CERT1	-3.22611	8.03927	13.4392	0.000246424	0.00464047	DOWN
MOSPD1	-4.06685	7.72652	13.3988	0.00025178	0.00473526	DOWN
PLAU	-2.52504	8.83138	13.353	0.000258009	0.00484623	DOWN
ATP5MF	-4.34799	7.87176	13.3457	0.000259019	0.00485901	DOWN
RPL15	-2.4844	9.06608	13.3402	0.000259775	0.00486698	DOWN
CCNC	-4.44577	7.91958	13.3334	0.000260715	0.00487838	DOWN
PROM2	-2.69297	8.46511	13.2987	0.000265589	0.00496328	DOWN
IK	-3.05226	7.92548	13.2785	0.000268461	0.0050106	DOWN
ACADVL	-4.21784	7.80066	13.2724	0.000269339	0.00502061	DOWN
DENND1C	3.71847	7.28891	13.2645	0.000270477	0.00503545	UP
MAP2K1	-3.05166	7.93267	13.2433	0.000273556	0.00508635	DOWN
STX18	-3.89722	7.63391	13.2325	0.00027513	0.00510916	DOWN
PLK3	-3.07521	8.37017	13.2273	0.000275898	0.00511394	DOWN
CNPPD1	-3.94888	7.67289	13.2261	0.000276082	0.00511394	DOWN
ANKRD37	-3.22636	8.58173	13.2134	0.000277949	0.00513654	DOWN
MORF4L2	-3.16147	8.04388	13.2131	0.000278	0.00513654	DOWN
FURIN	-4.23446	7.80276	13.188	0.000281742	0.00519916	DOWN
SLC35C1	-4.14076	7.76948	13.1826	0.00028256	0.00520773	DOWN
KLF3	-3.2327	8.40838	13.1725	0.000284085	0.00522391	DOWN
FBP1	-4.46542	7.93702	13.1721	0.000284147	0.00522391	DOWN
MFSD13A	3.49129	7.46942	13.1586	0.0002862	0.00525509	UP
RANBP9	-2.65689	8.44672	13.151	0.000287366	0.00526652	DOWN
USP38	-3.3702	8.08629	13.1498	0.000287555	0.00526652	DOWN
HOPX	-2.23661	9.32128	13.1476	0.000287895	0.00526652	DOWN
NDUFB5	-3.93954	7.73949	13.1117	0.000293461	0.00535619	DOWN
TSPAN13	-3.90373	7.64521	13.1113	0.000293525	0.00535619	DOWN
RALGDS	-2.46985	8.35344	13.1077	0.00029409	0.00535986	DOWN
HERC2P3	2.71747	7.58554	13.1012	0.000295113	0.00537187	UP
ZNF502	4.10219	7.41596	13.0959	0.000295937	0.0053802	UP
YOD1	-2.00856	8.61683	13.0926	0.000296471	0.00538326	DOWN
RARG	-2.88447	8.31638	13.0824	0.000298086	0.00540391	DOWN
MYEOV	-2.78534	8.16106	13.0795	0.000298543	0.00540391	DOWN
UBE2M	-3.37869	8.15038	13.0785	0.000298708	0.00540391	DOWN
ATP5MG	-2.71947	8.19033	13.0664	0.000300642	0.00542622	DOWN
TSC22D2	-2.51352	8.36367	13.0662	0.000300679	0.00542622	DOWN
CRK	-3.2909	8.03792	13.0353	0.000305676	0.00550965	DOWN
KRT7	-2.59374	8.78849	13.0001	0.000311482	0.00560062	DOWN
ZNF207	-2.55901	8.33444	13	0.000311484	0.00560062	DOWN
LITAF	-2.53203	10.7712	12.9931	0.000312635	0.00561446	DOWN
ITPRID2	-4.37285	7.87904	12.9593	0.000318342	0.00570121	DOWN
HSBP1	-2.18995	8.57783	12.9567	0.000318781	0.00570121	DOWN
ITPRIP	-2.35931	8.22561	12.9554	0.000319005	0.00570121	DOWN
AFDN	-2.95005	8.30155	12.9534	0.000319333	0.00570121	DOWN
CBX4	-2.03732	8.67877	12.953	0.000319401	0.00570121	DOWN
CNOT8	-4.23289	7.79546	12.9425	0.000321199	0.00572636	DOWN
ILRUN	-4.20547	7.78203	12.9188	0.000325303	0.00579251	DOWN
DEPDC5	2.64353	7.85574	12.8737	0.00033323	0.00592052	UP
PSMC6	-2.7379	8.58576	12.8733	0.000333295	0.00592052	DOWN
ADAMTS4	3.19394	7.37136	12.8635	0.000335054	0.00594137	UP
FAM3C	-4.1561	7.75505	12.8623	0.000335276	0.00594137	DOWN
AGO3	2.69005	7.53965	12.8533	0.000336885	0.00596271	UP
BIRC2	-3.96809	7.69327	12.8437	0.000338626	0.00598632	DOWN
CASP3	-4.22862	7.80655	12.8368	0.000339865	0.00600102	DOWN
TG	3.86045	7.33386	12.8249	0.000342043	0.00603225	UP
SLC20A2	-4.2316	7.83955	12.8192	0.00034308	0.00603794	DOWN
REEP4	-3.52753	8.27092	12.8186	0.000343186	0.00603794	DOWN
JMY	-2.72413	8.46256	12.815	0.000343847	0.00604235	DOWN
CFDP1	-2.35865	8.43218	12.772	0.000351851	0.00617563	DOWN
REXO5	4.31708	7.49643	12.7665	0.000352891	0.00618651	UP
IQCN	3.0246	7.32568	12.7581	0.000354474	0.00620688	UP
PIM3	-2.19297	9.038	12.7478	0.000356432	0.00623374	DOWN
TST	-3.48107	8.21997	12.7366	0.000358565	0.00626362	DOWN
DTNB	3.0206	7.311	12.7302	0.000359791	0.00626767	UP
SLC9A3R2	-2.8193	8.21361	12.7295	0.000359935	0.00626767	DOWN
CST3	-2.83819	8.21844	12.7288	0.000360074	0.00626767	DOWN
RPS6	-2.07588	8.85766	12.723	0.000361193	0.00627973	DOWN
SNRK	-2.54976	8.60337	12.6982	0.000365999	0.00635579	DOWN
ADAMTS8	4.02314	7.39262	12.6858	0.000368446	0.00639074	UP
ADNP	-3.83322	7.66189	12.6823	0.000369132	0.0063951	DOWN
FBXO28	-3.92789	7.65855	12.676	0.000370389	0.00640934	DOWN
AXL	3.22488	7.41299	12.6672	0.000372133	0.00643197	UP
CBX7	3.23101	7.54739	12.6623	0.000373093	0.00644099	UP
AARS2	3.62658	7.281	12.6408	0.000377418	0.00650804	UP
RPL32	-3.40508	8.18227	12.6366	0.000378267	0.00651503	DOWN
IFI6	-2.48962	9.35778	12.6322	0.000379165	0.00652287	DOWN
MTMR3	-2.5795	8.05446	12.6187	0.000381906	0.00656064	DOWN
TRIM25	-3.83162	7.64923	12.6165	0.000382348	0.00656064	DOWN
SECTM1	-2.95532	8.80772	12.6148	0.000382696	0.00656064	DOWN
USP6	3.34083	7.42618	12.6118	0.000383327	0.00656381	UP
ALDH1A3	-1.98987	8.78787	12.6085	0.000384003	0.00656774	DOWN
BCL2L11	-3.82964	7.63363	12.5805	0.000389795	0.00665908	DOWN
RTF2	-4.01333	7.7179	12.5645	0.000393134	0.0067076	DOWN
CLCA4	-4.24099	7.81399	12.5605	0.000393986	0.0067076	DOWN
HK2	-4.11606	7.77799	12.5604	0.000394002	0.0067076	DOWN
VPS28	-4.11774	7.75611	12.4924	0.000408609	0.00693601	DOWN
ATP6V1F	-3.32688	8.13489	12.4916	0.00040879	0.00693601	DOWN
CACNG7	3.44034	7.2348	12.4897	0.00040921	0.00693601	UP
TSPO	-3.19138	8.01456	12.4892	0.000409303	0.00693601	DOWN
ESRRA	-3.46499	8.25497	12.4749	0.000412446	0.00698124	DOWN
ZNF185	-2.41127	8.3192	12.4562	0.0004166	0.00704346	DOWN
DUSP1	-2.68478	10.1018	12.4493	0.000418145	0.00706147	DOWN
FAM3D	-3.22706	8.10091	12.4451	0.000419082	0.00706919	DOWN
MECOM	-3.81635	7.57841	12.4405	0.000420124	0.00707866	DOWN
GOLPH3	-2.20568	9.02586	12.4368	0.000420958	0.0070846	DOWN
GCOM1	-2.81317	8.57728	12.4045	0.000428295	0.00719985	DOWN
KLHL21	-3.10615	7.96963	12.3911	0.000431377	0.0072434	DOWN
RAI14	-2.26656	8.37958	12.3798	0.000434001	0.00727916	DOWN
DYNC1H1	2.07749	8.09454	12.3768	0.000434711	0.00728278	UP
TRIM17	-3.81398	7.58054	12.3676	0.000436859	0.00731045	DOWN
USF2	-4.30655	7.85252	12.3489	0.000441252	0.00737557	DOWN
PRKCA	3.26283	7.40277	12.318	0.000448607	0.00748317	UP
GVQW3	3.35247	7.43105	12.3176	0.000448706	0.00748317	UP
ARL8A	-3.0403	7.93801	12.3123	0.000449982	0.00749597	DOWN
PRDM4	-4.11449	7.75807	12.3101	0.000450515	0.00749636	DOWN
VAMP8	-2.82073	8.26484	12.3032	0.000452172	0.00751544	DOWN
B3GNT8	-3.05445	7.95766	12.2889	0.000455656	0.00756482	DOWN
DUSP16	-3.97344	7.6847	12.2864	0.000456272	0.00756651	DOWN
CRB3	-3.31983	8.14728	12.2767	0.000458636	0.00759149	DOWN
CCT5	-3.86656	7.70655	12.276	0.000458809	0.00759149	DOWN
RPS27A	-2.24347	8.36751	12.2718	0.000459847	0.00760012	DOWN
CRTAP	4.04219	7.36968	12.2614	0.000462425	0.00763417	UP
SAMD8	-3.86705	7.63855	12.2231	0.000472018	0.00778381	DOWN
MYOZ3	3.54519	7.26063	12.2181	0.000473281	0.00778843	UP
ND6	1.56231	8.81916	12.2178	0.000473357	0.00778843	UP
SCNN1G	-3.36737	8.07021	12.2114	0.000474985	0.0078065	DOWN
HNRNPC	-2.45793	8.67111	12.1922	0.000479894	0.00787839	DOWN
KRT4	-3.38291	8.15735	12.1875	0.000481097	0.00788936	DOWN
ARPC5L	-4.1547	7.7732	12.1678	0.000486223	0.00796454	DOWN
DUSP6	-3.06233	8.00895	12.1547	0.000489641	0.00801161	DOWN
MAPT	2.8985	7.58593	12.1495	0.000491017	0.00802521	UP
MDM2	-1.91025	9.07967	12.143	0.000492721	0.00804413	DOWN
SLC35B3	-3.03769	7.9387	12.1353	0.000494776	0.00806874	DOWN
FOXA1	-3.88716	7.66205	12.1256	0.00049735	0.00810174	DOWN
MRPS36	-4.16637	7.79674	12.119	0.000499118	0.00812156	DOWN
RBL2	-4.10825	7.75092	12.0996	0.000504334	0.00819738	DOWN
TGFBI	3.09352	7.36691	12.0821	0.000509075	0.00826531	UP
MIR646HG	2.65164	7.56732	12.0756	0.000510865	0.00828524	UP
COL18A1	3.51248	7.43081	12.0629	0.000514364	0.00832518	UP
ITM2B	-1.7198	9.58464	12.0625	0.000514458	0.00832518	DOWN
RBM17	-3.75071	7.61785	12.0531	0.000517072	0.00835635	DOWN
HSP90AB1	-2.28091	8.91862	12.0498	0.00051799	0.00835635	DOWN
ERV3-1-ZNF117	-3.16257	8.0217	12.0494	0.000518087	0.00835635	DOWN
RETREG2	-4.08526	7.73904	12.0392	0.000520935	0.00839309	DOWN
KCNJ14	3.85518	7.34435	12.0344	0.000522284	0.00840564	UP
ZNF524	-3.748	7.57554	12.0252	0.000524873	0.00843807	DOWN
AFF4	-2.21338	8.31081	12.0169	0.00052719	0.00846608	DOWN
PFKFB3	-2.85755	8.23797	12.0082	0.00052967	0.00849665	DOWN
AFF1	-4.00696	7.70197	12.0015	0.00053159	0.00851817	DOWN
RASSF7	-2.45015	8.6608	11.9976	0.000532704	0.00852177	DOWN
CNNM4	-4.02041	7.72602	11.9966	0.000532973	0.00852177	DOWN
SLC1A2	3.19579	7.64643	11.9924	0.000534177	0.00853177	UP
RASEF	-4.07616	7.75101	11.9895	0.000535023	0.00853601	DOWN
STAC2	3.5523	7.25582	11.9845	0.000536444	0.00854943	UP
GPRC5A	-2.60659	11.2779	11.9461	0.000547612	0.00871799	DOWN
RPL23	-2.00677	8.71041	11.9354	0.000550762	0.00875193	DOWN
ACTB	-2.75571	10.9755	11.9335	0.000551346	0.00875193	DOWN
MIRLET7BHG	3.03848	7.48382	11.9329	0.000551527	0.00875193	UP
ATP5PO	-3.77189	7.69751	11.9232	0.000554395	0.00878797	DOWN
CITED4	-3.82929	7.67105	11.8801	0.000567381	0.00898414	DOWN
STAT2	-2.22228	8.40129	11.8651	0.000571945	0.00904668	DOWN
SPATS2	4.10965	7.43034	11.8384	0.00058021	0.0091608	UP
MFSD4A	-2.03728	8.6496	11.8378	0.000580404	0.0091608	DOWN
RIC3	3.37745	7.21299	11.8123	0.000588398	0.00926795	UP
MTUS2	3.3773	7.21299	11.809	0.00058944	0.00926795	UP
KIF6	3.37728	7.21299	11.8086	0.00058958	0.00926795	UP
SLC39A12-AS1	3.37723	7.21299	11.8075	0.000589927	0.00926795	UP
CIITA	3.37717	7.21299	11.8062	0.00059034	0.00926795	UP
SFXN5	2.43943	7.63234	11.7989	0.00059266	0.00929447	UP
MORF4L1	-2.68079	8.20449	11.7927	0.000594623	0.00931352	DOWN
LYPLA1	-1.9151	8.57886	11.7905	0.000595342	0.00931352	DOWN
ST14	-2.29269	8.21355	11.7891	0.000595772	0.00931352	DOWN
MYCBPAP	2.80243	7.46148	11.7765	0.000599846	0.00936726	UP
YWHAE	-2.71646	8.57229	11.7675	0.00060273	0.00940151	DOWN
NEDD4L	-2.35368	8.23247	11.7644	0.000603745	0.00940151	DOWN
EIF4G1	-3.75015	7.61578	11.7624	0.00060439	0.00940151	DOWN
CMPK1	-2.47457	8.02905	11.7618	0.000604592	0.00940151	DOWN
AP3D1	-2.78981	8.19494	11.7387	0.000612125	0.0095086	DOWN
BAG1	-2.30163	8.36981	11.7347	0.000613446	0.00951908	DOWN
PROSER3	3.67579	7.29376	11.7253	0.000616572	0.00955681	UP
CACNA1D	3.67573	7.29376	11.7234	0.000617175	0.00955681	UP
FHL2	-2.67666	8.34213	11.7192	0.000618592	0.00956869	DOWN
CALCOCO1	-2.67109	8.13921	11.7109	0.000621351	0.00960128	DOWN
SLC5A12	3.06995	7.38931	11.6716	0.00063463	0.00979619	UP
ESRP1	-3.83421	7.66471	11.6631	0.000637505	0.00983027	DOWN
LY9	3.47936	7.24061	11.6532	0.00064092	0.00987258	UP
UBE2R2	-2.47471	8.68088	11.6437	0.000644205	0.0099125	DOWN
RPS16	-2.51621	8.63978	11.6418	0.000644858	0.0099125	DOWN
TJP1	-2.46883	8.40237	11.636	0.000646888	0.00993335	DOWN
ATP6AP1	-3.82351	7.64902	11.6297	0.000649079	0.00995661	DOWN
COX4I1	-3.12136	8.00347	11.6151	0.000654199	0.0100247	DOWN
RDH5	3.57775	7.26752	11.5987	0.00065998	0.0101028	UP
SHISAL2A	3.8382	7.32471	11.5883	0.000663688	0.0101367	UP
HMGB2	-2.95731	7.92198	11.5871	0.000664108	0.0101367	DOWN
QARS1	-3.73423	7.57766	11.5867	0.000664263	0.0101367	DOWN
MAPK1IP1L	-2.62158	8.1668	11.5728	0.00066925	0.0101952	DOWN
SELENOF	-3.36811	8.08223	11.5704	0.000670113	0.0101952	DOWN
GSKIP	-3.01007	7.96929	11.5702	0.000670175	0.0101952	DOWN
HIP1	3.5556	7.54821	11.5658	0.000671773	0.010209	UP
ZFAND5	-2.52628	10.9063	11.5487	0.000677963	0.0102874	DOWN
PAPSS2	-2.23986	8.56994	11.5477	0.000678326	0.0102874	DOWN
SYAP1	-3.20726	8.06008	11.4709	0.00070696	0.0107106	DOWN
HYLS1	3.23927	7.2167	11.4615	0.000710526	0.0107376	UP
CLDN11	3.23895	7.21167	11.4603	0.000711004	0.0107376	UP
FTO	3.23814	7.20601	11.4567	0.000712362	0.0107376	UP
NXNL2	3.23544	7.20097	11.4441	0.000717207	0.0107376	UP
AARD	3.23436	7.19028	11.4396	0.000718953	0.0107376	UP
CCDC142	3.23436	7.19028	11.4396	0.000718953	0.0107376	UP
DPH6	3.23436	7.19028	11.4396	0.000718953	0.0107376	UP
LMO3	3.23436	7.19028	11.4396	0.000718953	0.0107376	UP
MUC17	3.23436	7.19028	11.4396	0.000718953	0.0107376	UP
MYO5A	3.23436	7.19028	11.4396	0.000718953	0.0107376	UP
NFAT5	3.23436	7.19028	11.4396	0.000718953	0.0107376	UP
PMS2CL	3.23436	7.19028	11.4396	0.000718953	0.0107376	UP
SQLE	3.23436	7.19028	11.4396	0.000718953	0.0107376	UP
ZNF771	3.23436	7.19028	11.4396	0.000718953	0.0107376	UP
ZNF891	4.03089	7.40737	11.4248	0.000724693	0.0108107	UP
JOSD1	-3.85982	7.67753	11.4232	0.000725316	0.0108107	DOWN
UTP20	4.11302	7.41733	11.4036	0.000733036	0.0109148	UP
LINC00539	3.99808	7.40222	11.3952	0.000736333	0.0109528	UP
ROMO1	-3.22383	8.06541	11.3897	0.000738507	0.010974	DOWN
PNPLA2	-2.3285	8.54909	11.3812	0.000741912	0.0110135	DOWN
STK40	-2.86305	7.80867	11.3472	0.0007556	0.0112054	DOWN
WDR87	3.23475	7.20666	11.3449	0.000756558	0.0112083	UP
SLC16A1-AS1	3.118	7.72043	11.3276	0.000763645	0.011302	UP
SYMPK	2.73009	7.5726	11.3211	0.000766321	0.011323	UP
RNF41	3.44698	7.47309	11.3204	0.000766602	0.011323	UP
CYP1B1-AS1	3.29764	7.43857	11.3134	0.000769511	0.0113545	UP
CUL4B	-3.66596	7.57504	11.3055	0.00077278	0.0113914	DOWN
ASS1	-2.85257	8.31233	11.2809	0.000783068	0.0115315	DOWN
ACVR1B	-3.92475	7.66943	11.2515	0.000795604	0.0117015	DOWN
LEPROT	-2.74824	8.10834	11.2501	0.000796203	0.0117015	DOWN
IL23A	-3.82194	7.60988	11.2386	0.000801134	0.0117622	DOWN
JPT1	-3.05874	7.96135	11.2354	0.000802522	0.0117709	DOWN
APH1A	-2.92342	7.88683	11.2332	0.00080345	0.0117727	DOWN
RDH13	-2.42923	8.40291	11.2126	0.000812436	0.0118926	DOWN
TNFAIP3	-3.61182	8.35475	11.1796	0.000826996	0.0120773	DOWN
LINC01503	-3.75512	7.62249	11.1788	0.000827355	0.0120773	DOWN
ETS2	-3.10475	8.00505	11.1785	0.000827513	0.0120773	DOWN
TCOF1	2.92847	7.47339	11.1736	0.000829715	0.0120974	UP
SWAP70	-3.25904	8.09758	11.1669	0.000832689	0.0121288	DOWN
ACTR3	-2.89109	8.74623	11.1578	0.000836803	0.0121744	DOWN
ACADM	-2.6146	8.10294	11.1563	0.000837476	0.0121744	DOWN
TMEM106B	-2.78196	8.2	11.1527	0.000839075	0.0121856	DOWN
CTSA	-2.58221	8.41834	11.147	0.000841655	0.012211	DOWN
KLK13	-2.44539	8.0055	11.1415	0.000844193	0.0122358	DOWN
HNRNPF	-2.84252	8.29336	11.13	0.000849429	0.0122996	DOWN
PDLIM1	-2.42275	7.98268	11.1177	0.000855077	0.0123692	DOWN
NOS1	3.75632	7.54376	11.1142	0.000856703	0.0123806	UP
PTBP3	-3.08128	8.01309	11.1061	0.000860452	0.0124226	DOWN
IRS1	-4.01681	7.72894	11.098	0.000864218	0.0124647	DOWN
RPS3	-3.14212	8.03651	11.0896	0.000868131	0.0125089	DOWN
CDHR4	2.80428	7.41833	11.0868	0.000869457	0.0125158	UP
BTF3	-3.05037	7.9726	11.0604	0.000881912	0.0126771	DOWN
ZNF710	-3.66991	7.58334	11.0577	0.000883218	0.0126771	DOWN
MRPL14	-4.09416	7.7598	11.0576	0.000883247	0.0126771	DOWN
SEPTIN4	3.38551	7.49365	11.044	0.000889734	0.0127578	UP
PSME2	-3.66333	7.57447	11.0379	0.000892666	0.0127874	DOWN
INF2	-4.06463	7.74207	11.0245	0.000899151	0.0128677	DOWN
CTDSP1	-2.88814	7.94231	11.0205	0.000901093	0.0128809	DOWN
TWF1	-2.65593	8.1552	11.019	0.00090182	0.0128809	DOWN
KIR3DX1	3.94763	7.38389	11.015	0.000903753	0.0128931	UP
SYT3	3.94759	7.38389	11.0137	0.000904427	0.0128931	UP
SSR3	-2.66047	8.17529	10.9942	0.000913985	0.0130168	DOWN
PGBD4	4.03233	7.39392	10.989	0.000916541	0.0130406	UP
DTX3L	-3.75673	7.63036	10.9832	0.000919439	0.0130692	DOWN
SPIN1	-2.87599	7.83482	10.9733	0.000924351	0.0131205	DOWN
RAB4A	-2.95484	7.89301	10.9723	0.000924835	0.0131205	DOWN
BTG3	-4.04799	7.73583	10.9524	0.000934831	0.0132496	DOWN
SLC4A8	3.27169	7.60591	10.9293	0.00094655	0.0133965	UP
KANK4	3.50383	7.49002	10.9278	0.000947297	0.0133965	UP
RALBP1	-3.64633	7.53126	10.9266	0.000947924	0.0133965	DOWN
PMAIP1	-2.6908	8.11893	10.9192	0.000951746	0.0134376	DOWN
PIP4P1	-3.86198	7.66778	10.91	0.000956474	0.0134807	DOWN
EPHB3	-3.66005	7.57904	10.9097	0.000956628	0.0134807	DOWN
TRA2A	-2.80914	7.86134	10.904	0.000959568	0.0135027	DOWN
TOB1	-1.86346	8.92162	10.9031	0.000960025	0.0135027	DOWN
DCAF4	3.61455	7.27847	10.8993	0.000962	0.0135176	UP
HECA	-3.08919	8.41073	10.8936	0.000964995	0.0135362	DOWN
BRD2	-2.65656	8.13876	10.8932	0.000965168	0.0135362	DOWN
ARPC5	-3.60624	8.35718	10.8514	0.000987213	0.0138204	DOWN
PAPPA	2.89128	7.47106	10.8501	0.000987928	0.0138204	UP
GBP1	-3.3114	8.05393	10.8495	0.000988241	0.0138204	DOWN
AGR2	-3.81422	7.61574	10.8438	0.00099126	0.0138396	DOWN
CDCP1	-2.20433	8.38138	10.8434	0.0009915	0.0138396	DOWN
PLBD1	-3.82343	7.63196	10.8321	0.000997528	0.0139106	DOWN
FN1	3.3748	7.48462	10.8257	0.001001	0.0139459	UP
RPL34	-1.72355	9.54057	10.8162	0.00100617	0.0140045	DOWN
KCTD11	-3.78055	7.65184	10.8054	0.00101205	0.0140731	DOWN
LRRC8A	-2.8962	7.83253	10.8028	0.00101348	0.0140797	DOWN
PGM2L1	2.77931	7.43056	10.7809	0.00102551	0.0142245	UP
NDRG4	-3.03338	7.88845	10.7803	0.00102587	0.0142245	DOWN
TPRG1L	-3.87074	7.68062	10.7786	0.0010268	0.0142245	DOWN
ANKRD13A	-1.77254	8.99531	10.7722	0.00103038	0.0142607	DOWN
WFDC13	-3.69578	7.61833	10.7654	0.00103417	0.0142997	DOWN
SNAP23	-2.80774	7.78943	10.7567	0.00103904	0.0143536	DOWN
NACC1	-3.78686	7.63728	10.7534	0.00104086	0.0143652	DOWN
RPS8	-2.0039	8.45662	10.7461	0.00104501	0.014408	DOWN
PTPN7	3.36305	7.48701	10.7445	0.00104591	0.014408	UP
CD99P1	-2.92995	7.84779	10.7268	0.00105596	0.0145327	DOWN
AKIRIN2	-2.80381	7.88671	10.7237	0.00105769	0.014543	DOWN
BAG3	-2.19435	8.41166	10.7176	0.0010612	0.0145776	DOWN
DACT3	2.84134	7.311	10.7119	0.0010645	0.0146093	UP
UBA6	-2.50342	8.29027	10.6917	0.00107619	0.0147561	DOWN
GPR87	-2.75192	7.76387	10.6569	0.00109659	0.0150218	DOWN
N4BP1	-2.69087	8.1434	10.6456	0.00110334	0.0151002	DOWN
MST1R	3.49689	7.25169	10.6388	0.00110738	0.01514	UP
OR10H5	3.49685	7.25169	10.6373	0.00110831	0.01514	UP
EEF1A1	-2.35738	8.55745	10.63	0.00111269	0.0151858	DOWN
ATG9B	-3.17946	8.36749	10.6231	0.00111685	0.0152116	DOWN
DEPP1	-2.99318	7.92373	10.6228	0.00111703	0.0152116	DOWN
KCNMA1	3.22343	7.39944	10.6217	0.00111768	0.0152116	UP
ARL4D	-3.79239	7.64282	10.6185	0.00111964	0.0152242	DOWN
CISH	-3.69571	7.57406	10.6165	0.00112086	0.0152267	DOWN
ATP1A2	2.84599	7.33129	10.6115	0.00112386	0.0152534	UP
EIF3K	-4.09178	7.76965	10.6091	0.00112533	0.0152594	DOWN
ZNF585A	3.19274	7.18461	10.5928	0.00113528	0.0153418	UP
WDR93	3.19268	7.18461	10.5915	0.00113606	0.0153418	UP
LINGO1	3.19262	7.18461	10.5903	0.00113683	0.0153418	UP
RECQL5	-2.5982	8.04821	10.5901	0.00113696	0.0153418	DOWN
IKZF4	3.19256	7.18461	10.589	0.00113761	0.0153418	UP
MBD2	-3.08915	7.94613	10.5889	0.00113766	0.0153418	DOWN
DMD	3.19231	7.18461	10.5837	0.00114091	0.0153715	UP
DDR2	3.19222	7.18461	10.5817	0.00114214	0.015374	UP
CERK	-3.97972	7.74001	10.5622	0.00115423	0.0155225	DOWN
KCTD5	-2.894	7.88922	10.5561	0.00115807	0.01556	DOWN
TP53BP2	-2.57126	8.19742	10.5449	0.00116509	0.01564	DOWN
ODF3B	-3.7469	7.62153	10.5357	0.00117092	0.015704	DOWN
GGA3	-3.5713	7.51081	10.5292	0.00117501	0.0157445	DOWN
COPZ1	-3.57083	7.51151	10.5265	0.00117676	0.0157536	DOWN
CHST12	2.47583	7.62596	10.5247	0.00117792	0.0157548	UP
CYBA	-4.17973	7.80686	10.504	0.00119115	0.0159173	DOWN
ANO8	-3.58086	7.58605	10.4868	0.00120232	0.016052	DOWN
ABCG1	-2.76094	8.1135	10.4771	0.00120866	0.0161221	DOWN
NUCB1	-3.95357	7.69036	10.4678	0.0012147	0.0161742	DOWN
DCAF12	-2.98266	7.9367	10.4677	0.00121477	0.0161742	DOWN
PLEC	-2.49552	8.02802	10.4629	0.00121797	0.0161847	DOWN
GBP3	-3.62516	7.52604	10.4616	0.00121881	0.0161847	DOWN
DLG2	3.61164	7.27242	10.4542	0.00122374	0.0161847	UP
GALNT2	3.61163	7.27242	10.4525	0.00122481	0.0161847	UP
GP6	-3.68303	7.56473	10.4524	0.00122492	0.0161847	DOWN
IGSF1	3.61161	7.27242	10.4512	0.00122572	0.0161847	UP
STC1	3.61161	7.27242	10.4511	0.00122573	0.0161847	UP
STPG1	3.61161	7.27242	10.4506	0.00122606	0.0161847	UP
BCAP31	-4.04167	7.74128	10.4501	0.00122641	0.0161847	DOWN
METTL17	3.6116	7.27242	10.4499	0.00122654	0.0161847	UP
ELK3	-2.56145	8.12427	10.4384	0.00123422	0.0162656	DOWN
TMEM219	-2.37197	8.2315	10.4372	0.00123502	0.0162656	DOWN
HDAC2	-3.83922	7.65122	10.4357	0.00123599	0.0162656	DOWN
GTF2B	-2.07337	8.51743	10.4252	0.00124306	0.016344	DOWN
MBOAT2	-2.51768	8.01443	10.4114	0.0012524	0.0164489	DOWN
DNAJA4	-2.79278	8.69391	10.4101	0.00125327	0.0164489	DOWN
RRP1	3.28735	7.46712	10.3976	0.00126178	0.0165329	UP
MFSD6	-3.67525	7.58822	10.3974	0.00126192	0.0165329	DOWN
ZDHHC5	-3.94033	7.67078	10.3953	0.00126333	0.0165367	DOWN
NIPA2	-3.97633	7.71881	10.3845	0.00127077	0.0166148	DOWN
LIPC	3.73518	7.33	10.3834	0.00127155	0.0166148	UP
TMEM80	-3.06263	7.93449	10.3679	0.00128222	0.0167393	DOWN
C1RL-AS1	3.12738	7.34684	10.3662	0.00128343	0.0167402	UP
COX6A1	-3.09529	7.99185	10.3641	0.00128491	0.0167448	DOWN
PADI1	-2.08389	8.34848	10.3439	0.00129901	0.0169136	DOWN
ATP5PF	-3.05463	7.99134	10.3385	0.00130285	0.016916	DOWN
FBXL3	-3.56492	7.5158	10.3364	0.00130434	0.016916	DOWN
DDA1	-2.48444	8.11199	10.3353	0.0013051	0.016916	DOWN
WT1	3.36166	7.22419	10.3347	0.00130554	0.016916	UP
MBNL2	-3.56489	7.52402	10.3332	0.0013066	0.016916	DOWN
DUSP3	-2.19772	8.10023	10.3332	0.00130661	0.016916	DOWN
TNXB	3.3616	7.22419	10.3323	0.00130724	0.016916	UP
LIPA	3.36154	7.22419	10.3299	0.00130889	0.0169225	UP
RBM39	-2.7518	8.58923	10.3245	0.00131279	0.016958	DOWN
GRM6	3.41074	7.427	10.316	0.00131883	0.0170148	UP
CTDNEP1	-3.81226	7.63834	10.3151	0.00131949	0.0170148	DOWN
AP2M1	-3.17902	7.97315	10.3065	0.00132562	0.0170547	DOWN
MED25	-2.60034	8.13926	10.3062	0.00132583	0.0170547	DOWN
CANT1	-2.27043	8.11076	10.3059	0.00132606	0.0170547	DOWN
MAN2B1	2.57193	7.67137	10.2944	0.00133431	0.0171458	UP
BICDL1	-2.15155	8.25697	10.2891	0.00133815	0.0171701	DOWN
LOC101927745	3.76751	7.33531	10.2886	0.00133853	0.0171701	UP
NDUFB4	-2.59961	8.1353	10.2782	0.00134609	0.017252	DOWN
IL27RA	3.35883	7.44543	10.2528	0.00136479	0.0174765	UP
MACC1	-2.80983	8.30781	10.2509	0.00136616	0.0174788	DOWN
IFI44	-2.92631	7.88087	10.243	0.00137205	0.0175388	DOWN
KYNU	-2.38537	8.35381	10.2109	0.00139612	0.0178311	DOWN
BLOC1S1	-3.95981	7.699	10.2005	0.00140404	0.0179147	DOWN
SPAG1	-2.37336	7.96617	10.1991	0.0014051	0.0179147	DOWN
VCP	-2.07082	8.52395	10.194	0.00140899	0.0179488	DOWN
SV2C	3.29242	7.38662	10.1832	0.00141723	0.0180382	UP
MYL6B	3.85488	7.34549	10.1759	0.00142291	0.0180948	UP
NECTIN2	-2.2847	8.34941	10.1658	0.00143072	0.0181785	DOWN
CSDE1	-2.48596	8.56621	10.1574	0.00143722	0.0182453	DOWN
PI4K2A	-3.91619	7.68828	10.1518	0.00144162	0.0182809	DOWN
GSR	-2.4525	8.03387	10.1506	0.00144251	0.0182809	DOWN
MYD88	-2.93141	8.34052	10.1488	0.00144397	0.0182837	DOWN
RPTN	-3.62766	7.53541	10.1368	0.00145341	0.0183874	DOWN
CNOT1	-2.57178	8.40873	10.1317	0.00145741	0.0184222	DOWN
MAPRE1	-2.88422	7.90191	10.123	0.00146434	0.0184939	DOWN
PRDX6	-2.8797	7.90141	10.1191	0.00146741	0.0185167	DOWN
NXT1	-3.9403	7.70227	10.1156	0.0014702	0.018536	DOWN
FAM83A	-1.98237	8.35563	10.098	0.0014843	0.0186978	DOWN
MBP	-1.83164	8.57075	10.0936	0.00148783	0.0187263	DOWN
BSG	-2.69494	7.84675	10.073	0.00150456	0.018912	DOWN
MICAL1	3.63693	7.3048	10.0723	0.00150515	0.018912	UP
VAV1	-3.74851	7.63491	10.0702	0.00150683	0.018917	DOWN
NOX4	4.43122	7.36693	10.0597	0.00151547	0.0190092	UP
SLC9A8	-3.613	7.59934	10.0566	0.00151807	0.0190256	DOWN
HSPA6	-2.96892	7.94706	10.053	0.001521	0.0190376	DOWN
WNT7B	-3.55714	7.51534	10.0523	0.00152162	0.0190376	DOWN
POU2F2	2.98501	7.96173	10.038	0.00153343	0.0191692	UP
MSL1	-2.41526	8.03501	10.0089	0.00155789	0.0194585	DOWN
C18orf25	-2.44397	8.01973	10.002	0.00156369	0.0195144	DOWN
LINC00174	3.35911	7.45243	9.99335	0.00157106	0.0195897	UP
TAB3	-2.74052	7.74515	9.98032	0.00158223	0.0196931	DOWN
SMARCD2	-3.78671	7.61349	9.97996	0.00158253	0.0196931	DOWN
MARCHF7	-2.94032	7.91701	9.97899	0.00158336	0.0196931	DOWN
PDE11A	3.66967	7.31016	9.97709	0.001585	0.0196968	UP
DNAH7	3.6696	7.31016	9.97464	0.00158711	0.0197064	UP
ACOX1	-2.24894	8.20308	9.96935	0.00159168	0.0197464	DOWN
ATP2A1	2.92213	7.29626	9.9593	0.00160039	0.0198266	UP
OGFOD3	2.92212	7.29626	9.95879	0.00160083	0.0198266	UP
VPS39	-3.90073	7.68922	9.95622	0.00160307	0.0198376	DOWN
AQP3	-3.59319	7.56428	9.95179	0.00160694	0.0198688	DOWN
ARRDC1	-2.1984	8.41258	9.9457	0.00161226	0.0199179	DOWN
ENO1	-2.60723	8.10792	9.93059	0.00162554	0.0200636	DOWN
CACNB3	2.71689	7.44251	9.9274	0.00162836	0.0200636	UP
SKA2	-3.73111	7.60951	9.92703	0.00162869	0.0200636	DOWN
EML2	2.60466	7.49775	9.92611	0.00162951	0.0200636	UP
TGIF1	-2.61655	8.17635	9.90157	0.00165138	0.0203159	DOWN
CDC42EP5	-2.52381	8.42794	9.89309	0.00165901	0.0203928	DOWN
UQCRQ	-2.4875	8.04083	9.88791	0.00166368	0.0204331	DOWN
NBR1	-1.73046	8.8749	9.87621	0.00167429	0.0205251	DOWN
SLC25A51P4	3.53611	7.27897	9.87293	0.00167728	0.0205251	UP
MLH1	3.53608	7.27897	9.87229	0.00167786	0.0205251	UP
MIGA1	3.53604	7.27897	9.87119	0.00167887	0.0205251	UP
PDCD10	-3.71675	7.56284	9.87059	0.00167942	0.0205251	DOWN
PUS3	3.53601	7.27897	9.87047	0.00167953	0.0205251	UP
PLCD3	-3.86888	7.65765	9.84806	0.00170011	0.0207594	DOWN
AKT1S1	-2.79197	7.80719	9.84375	0.0017041	0.0207909	DOWN
CIT	3.38172	7.45928	9.83964	0.00170791	0.0208201	UP
PNRC2	-2.75223	8.27263	9.8294	0.00171744	0.020919	DOWN
TRIM65	2.57042	7.50218	9.82574	0.00172086	0.0209433	UP
HIF3A	3.75704	7.32041	9.82133	0.001725	0.0209655	UP
TBL1XR1	-2.57882	8.14942	9.82076	0.00172553	0.0209655	DOWN
POLB	-2.65551	8.08714	9.81363	0.00173223	0.0210196	DOWN
FLNA	3.67762	7.4744	9.81299	0.00173284	0.0210196	UP
ARCN1	-3.47812	7.5151	9.80885	0.00173674	0.0210496	DOWN
SREK1	-3.60636	7.53864	9.79787	0.00174714	0.0211582	DOWN
NOTCH4	3.4123	7.51671	9.79598	0.00174894	0.0211626	UP
NFKBIA	-2.44348	10.2036	9.78597	0.00175849	0.0212607	DOWN
FAS	-3.61895	7.54669	9.75228	0.001791	0.021636	DOWN
CPT1C	2.61523	7.50258	9.74661	0.00179654	0.0216851	UP
ATP5MC2	-2.73473	7.82033	9.72738	0.00181543	0.0218877	DOWN
RAB5A	-2.16672	8.12293	9.7265	0.0018163	0.0218877	DOWN
RASGEF1B	-2.04518	8.44862	9.7224	0.00182036	0.0219188	DOWN
SDHAF2	-4.15818	7.7945	9.71997	0.00182277	0.0219298	DOWN
GDPGP1	3.39928	7.51884	9.71337	0.00182932	0.0219907	UP
FTL	-1.89394	11.6382	9.70539	0.00183728	0.0220476	DOWN
C1orf43	-2.36626	7.91882	9.70387	0.00183881	0.0220476	DOWN
CD68	-2.68348	7.7942	9.70277	0.0018399	0.0220476	DOWN
MED14	-3.70147	7.55638	9.70263	0.00184004	0.0220476	DOWN
RNF187	-3.52867	7.49255	9.69461	0.00184809	0.022126	DOWN
COL16A1	2.8024	7.27002	9.6918	0.00185092	0.0221419	UP
GART	2.94665	7.47259	9.68195	0.00186087	0.0222428	UP
NIT1	-3.47575	7.50904	9.6792	0.00186365	0.022258	DOWN
CAD	3.42847	7.2525	9.67586	0.00186705	0.0222806	UP
CEP152	3.42833	7.2525	9.67257	0.00187039	0.0223024	UP
P3H4	3.42817	7.2525	9.6689	0.00187414	0.0223175	UP
DCXR	-3.7253	7.62631	9.66835	0.00187469	0.0223175	DOWN
PI4KAP2	3.42807	7.2525	9.66671	0.00187637	0.0223194	UP
PYROXD2	3.428	7.2525	9.665	0.00187812	0.0223222	UP
TLE3	-2.07431	8.08781	9.65099	0.00189249	0.0224749	DOWN
NDEL1	-2.28148	7.94299	9.63487	0.00190918	0.0226423	DOWN
PEX26	2.57841	7.42064	9.6344	0.00190966	0.0226423	UP
ROCK2	2.57794	7.42064	9.62156	0.00192306	0.0227828	UP
MTCO1P12	-4.9098	8.27381	9.61095	0.00193421	0.0228964	DOWN
RNF213	-1.82424	8.51077	9.60404	0.0019415	0.0229643	DOWN
UBE2G1	-3.08705	8.01447	9.59747	0.00194845	0.023028	DOWN
PWWP2A	2.3728	7.61211	9.59361	0.00195256	0.023058	UP
MBD1	-3.65553	7.59284	9.58819	0.00195833	0.0231077	DOWN
STK38	-2.33697	7.97389	9.58621	0.00196045	0.0231141	DOWN
BASP1-AS1	2.52668	7.80664	9.57528	0.00197215	0.0232288	UP
CCNI	-2.19413	8.62084	9.57418	0.00197333	0.0232288	DOWN
PRPF40A	-3.68778	7.60145	9.56399	0.00198431	0.0233395	DOWN
SEC14L1	-2.65012	8.59122	9.55041	0.00199905	0.023494	DOWN
VAC14	2.49232	7.37146	9.53726	0.00201342	0.023644	UP
IRAG2	-2.26624	8.19138	9.52061	0.00203177	0.0238405	DOWN
CUL3	-2.89408	8.19274	9.51207	0.00204125	0.0238841	DOWN
C1QTNF6	-3.51515	7.48556	9.51133	0.00204207	0.0238841	DOWN
NUP210	3.31467	7.22534	9.5095	0.0020441	0.0238841	UP
KLB	3.31467	7.22534	9.50937	0.00204425	0.0238841	UP
IFITM9P	3.31463	7.22534	9.50854	0.00204518	0.0238841	UP
ZNF620	3.31463	7.22534	9.50851	0.00204522	0.0238841	UP
DHFR2	3.31452	7.22534	9.50626	0.00204772	0.0238944	UP
ARMC8P1	3.31429	7.22534	9.50176	0.00205275	0.0239174	UP
CPNE5	3.31428	7.22534	9.50159	0.00205294	0.0239174	UP
LINC00954	2.95706	7.33453	9.49784	0.00205714	0.0239374	UP
HIVEP2	-2.35687	7.96968	9.49605	0.00205915	0.0239374	DOWN
SLC26A5	3.05602	7.40307	9.49571	0.00205953	0.0239374	UP
P4HB	-2.64915	8.89201	9.4938	0.00206168	0.0239406	DOWN
OPRM1	3.05587	7.40307	9.49256	0.00206306	0.0239406	UP
TAGLN	3.65122	7.29473	9.48392	0.0020728	0.0240325	UP
NCKAP1	-2.6631	8.21381	9.48216	0.00207479	0.0240325	DOWN
GREM1	3.65117	7.29473	9.48121	0.00207588	0.0240325	UP
BLVRA	-3.68425	7.58538	9.47944	0.00207787	0.0240367	DOWN
CFAP251	2.53588	7.61487	9.47477	0.00208317	0.0240791	UP
ZNF71	3.45508	7.25798	9.46455	0.00209481	0.0241947	UP
RCOR1	-3.89809	7.6722	9.45741	0.00210298	0.0242699	DOWN
PPP1CA	-2.39007	8.22557	9.44817	0.0021136	0.0243734	DOWN
PPIA	-2.15487	8.28714	9.44586	0.00211626	0.024385	DOWN
LY6K	-2.53018	8.09614	9.43303	0.00213112	0.0245227	DOWN
ZBTB33	-3.62051	7.53788	9.43267	0.00213154	0.0245227	DOWN
TRPM3	2.48694	7.37214	9.4234	0.00214234	0.0246278	UP
LYZ	-2.40048	8.3614	9.4187	0.00214784	0.0246717	DOWN
DYNLT1	-2.10803	8.46507	9.41609	0.00215089	0.0246828	DOWN
NAP1L4	-2.96097	7.9313	9.41501	0.00215216	0.0246828	DOWN
SHKBP1	-2.92503	7.84984	9.40974	0.00215835	0.0247346	DOWN
PI4KB	-3.62731	7.57831	9.39652	0.00217398	0.0248943	DOWN
TBC1D2	-2.72285	7.74728	9.39238	0.00217889	0.0249312	DOWN
PCMTD1	-2.37442	7.95837	9.38091	0.00219256	0.0250681	DOWN
IFRD1	-2.03633	8.62181	9.36574	0.00221079	0.0252569	DOWN
MYO3B	3.62478	7.56036	9.35959	0.00221822	0.025322	UP
MAVS	2.07643	7.91109	9.34856	0.0022316	0.0254459	UP
LOC105371348	-2.62338	7.73856	9.34781	0.00223252	0.0254459	DOWN
SPRYD4	2.71815	7.5333	9.32893	0.00225564	0.0256881	UP
OSGIN1	-3.6695	7.55862	9.32653	0.0022586	0.0256881	DOWN
NCK2	-2.31228	8.51515	9.3262	0.00225901	0.0256881	DOWN
CELF5	3.02428	7.51967	9.32227	0.00226386	0.0257234	UP
TTPA	3.18226	7.19596	9.31639	0.00227113	0.0257802	UP
SEMA3E	3.18222	7.19596	9.3145	0.00227348	0.0257802	UP
CEMIP2	-3.77564	7.62131	9.31366	0.00227452	0.0257802	DOWN
ACADSB	3.18218	7.19596	9.31258	0.00227586	0.0257802	UP
HGS	-3.86876	7.66208	9.30402	0.00228652	0.0258811	DOWN
PNISR	-3.61903	7.54282	9.29221	0.00230131	0.0260284	DOWN
CPSF7	-3.85282	7.65123	9.29064	0.00230328	0.0260307	DOWN
PGAP6	-2.68212	7.74443	9.27486	0.0023232	0.0262358	DOWN
MRPL13	-3.49034	7.54622	9.26645	0.00233389	0.0263363	DOWN
MED12	-3.45709	7.47269	9.26093	0.00234094	0.0263956	DOWN
PFKP	-2.3859	8.26232	9.25337	0.00235063	0.0264846	DOWN
ALDH7A1	2.40845	7.71834	9.23725	0.00237141	0.0266983	UP
ALAS1	-3.44611	7.46464	9.22368	0.00238904	0.0268763	DOWN
ZFAND3	-2.5259	8.10874	9.22028	0.00239349	0.0269057	DOWN
HSPB1	-2.04104	10.5302	9.21421	0.00240144	0.0269746	DOWN
IL2RG	-2.8364	7.78663	9.20912	0.00240813	0.027029	DOWN
LRRN4CL	3.33385	7.23088	9.20103	0.00241879	0.0270349	UP
LRRIQ1	3.33385	7.23088	9.20101	0.00241882	0.0270349	UP
BIRC5	3.3338	7.23088	9.19978	0.00242044	0.0270349	UP
DUS3L	3.33378	7.23088	9.19932	0.00242105	0.0270349	UP
CUX2	3.33378	7.23088	9.19923	0.00242117	0.0270349	UP
SCIMP	3.33377	7.23088	9.19901	0.00242147	0.0270349	UP
MYO16	3.33377	7.23088	9.19898	0.0024215	0.0270349	UP
RPL9	-1.75314	8.5864	9.19198	0.00243078	0.0271179	DOWN
PRKD2	-2.08914	8.00441	9.17822	0.00244912	0.0272942	DOWN
YKT6	-3.59967	7.5439	9.17735	0.00245028	0.0272942	DOWN
THEM6	-3.49552	7.53994	9.16835	0.00246237	0.027408	DOWN
WDR45B	-2.55393	8.05739	9.14813	0.00248972	0.0276916	DOWN
RBM47	-1.89727	8.95314	9.13207	0.00251167	0.027899	DOWN
DRAXIN	2.8379	7.31941	9.13172	0.00251216	0.027899	UP
TAB2	-2.88707	7.83241	9.12738	0.00251813	0.0279442	DOWN
NELFE	-2.70444	7.79823	9.12273	0.00252453	0.0279752	DOWN
SZT2	2.22407	7.52539	9.12259	0.00252472	0.0279752	UP
PHGDH	2.61684	7.35835	9.11617	0.0025336	0.0280525	UP
RIMS2	3.53448	7.26839	9.10103	0.00255466	0.028231	UP
POU5F1B	3.53447	7.26839	9.10017	0.00255586	0.028231	UP
NECTIN3	3.17901	7.19746	9.0954	0.00256253	0.028231	UP
FGF23	3.17892	7.19746	9.09383	0.00256473	0.028231	UP
ABCA8	3.1789	7.19746	9.09342	0.0025653	0.028231	UP
MSS51	3.17882	7.19746	9.09201	0.00256729	0.028231	UP
GDAP1	3.17875	7.19746	9.09072	0.0025691	0.028231	UP
LINC01565	3.17874	7.19746	9.0905	0.0025694	0.028231	UP
NEFH	3.17872	7.19746	9.09023	0.00256979	0.028231	UP
ZBED3	3.17861	7.19746	9.08828	0.00257252	0.028231	UP
YARS2	3.17853	7.19746	9.08691	0.00257446	0.028231	UP
TRAM2	3.17846	7.19746	9.08553	0.0025764	0.028231	UP
NPRL2	3.17843	7.19746	9.08506	0.00257707	0.028231	UP
SYCP3	3.17838	7.19746	9.08415	0.00257835	0.028231	UP
RNU6-238P	3.17834	7.19746	9.08353	0.00257922	0.028231	UP
RBL1	3.1783	7.19746	9.0827	0.00258039	0.028231	UP
PSG9	3.17822	7.19746	9.0813	0.00258237	0.0282316	UP
POLN	3.17814	7.19746	9.07989	0.00258435	0.0282323	UP
RNPEPL1	-2.26155	7.97107	9.06943	0.00259918	0.0283732	DOWN
PSMD11	-3.37468	7.51374	9.06649	0.00260337	0.0283838	DOWN
COX6C	-3.63833	7.55151	9.06604	0.002604	0.0283838	DOWN
PHF13	-3.37382	7.49467	9.06043	0.00261201	0.0284385	DOWN
MAML1	-3.61975	7.57868	9.05982	0.00261288	0.0284385	DOWN
LOC100288175	-3.44134	7.48817	9.05804	0.00261542	0.0284451	DOWN
IFIT5	-3.5954	7.57494	9.05389	0.00262137	0.0284721	DOWN
MED21	-3.37256	7.47681	9.05261	0.0026232	0.0284721	DOWN
RER1	-2.95038	7.93037	9.05226	0.0026237	0.0284721	DOWN
B9D2	-3.37171	7.4644	9.04745	0.00263062	0.0285262	DOWN
ZC3H3	-3.49034	7.5295	9.0396	0.00264194	0.0286278	DOWN
MORC3	-3.7572	7.62689	9.03445	0.00264938	0.0286874	DOWN
CAST	-1.81381	8.61701	9.0312	0.0026541	0.0287174	DOWN
BDKRB2	-3.36735	7.43537	9.02333	0.00266556	0.0288194	DOWN
RBM3	-1.91186	8.18444	9.02136	0.00266842	0.0288194	DOWN
TLK2	-3.4596	7.50816	9.02069	0.00266941	0.0288194	DOWN
TBCK	2.74667	7.29353	9.01666	0.0026753	0.02885	UP
ART3	2.7466	7.29353	9.01526	0.00267735	0.02885	UP
SYNCRIP	-3.71191	7.59314	9.01365	0.00267971	0.02885	DOWN
TMSB10	-2.74413	11.6311	9.01271	0.00268109	0.02885	DOWN
GLTP	-2.644	8.3232	9.01207	0.00268203	0.02885	DOWN
NDUFC2	-2.83926	7.86987	9.00568	0.00269141	0.0289214	DOWN
KIF13A	2.74637	7.29305	9.00488	0.0026926	0.0289214	UP
PATL1	-3.59921	7.54925	8.99083	0.00271338	0.0291233	DOWN
PLEKHA2	-2.97947	7.98522	8.97534	0.00273648	0.0293498	DOWN
PPP6R3	-3.79259	7.63717	8.96342	0.00275439	0.0295117	DOWN
ANXA3	-2.65413	8.17312	8.96263	0.00275557	0.0295117	DOWN
MAST2	3.10156	7.41849	8.95779	0.0027629	0.0295686	UP
SSBP3	-2.65902	8.24393	8.95287	0.00277034	0.0296267	DOWN
ARF6	-2.38332	8.0245	8.95051	0.00277392	0.0296435	DOWN
HSPA5	-1.93994	8.23748	8.94176	0.00278724	0.0297643	DOWN
SF3B1	-2.16542	8.4155	8.93515	0.00279734	0.0298505	DOWN
PPM1B	-2.1767	8.065	8.93235	0.00280164	0.0298747	DOWN
HNRNPDL	-3.60775	7.54485	8.9208	0.00281942	0.0300425	DOWN
FAM83H	-2.79147	7.83918	8.89734	0.00285586	0.0304089	DOWN
DTWD1	2.79846	7.28045	8.89442	0.00286044	0.0304356	UP
KLHL29	3.19982	7.20034	8.87753	0.00288702	0.030673	UP
AFAP1L1	3.19979	7.20034	8.87651	0.00288863	0.030673	UP
FDX1	-3.35826	7.43047	8.87627	0.002889	0.030673	DOWN
SMG7	-1.94814	8.21844	8.87029	0.00289849	0.0307516	DOWN
CHMP4C	-3.36256	7.4444	8.86738	0.00290311	0.030776	DOWN
KRAS	-2.81826	7.85458	8.86621	0.00290497	0.030776	DOWN
PNN	-2.66779	7.81993	8.86026	0.00291445	0.0308542	DOWN
HMCN2	2.45952	7.6217	8.85421	0.00292414	0.0309346	UP
FNDC3B	-1.83412	8.30288	8.8526	0.00292671	0.0309395	DOWN
AMOTL2	-2.54158	8.10151	8.84785	0.00293435	0.030998	DOWN
ANK1	3.04348	7.33102	8.84465	0.0029395	0.0310302	UP
CTDSP2	-2.2135	8.22486	8.83989	0.00294717	0.0310889	DOWN
MARCKSL1	-3.35836	7.4304	8.83385	0.00295694	0.0311696	DOWN
TRIP4	-3.46233	7.46609	8.81956	0.00298018	0.031374	DOWN
GPAT3	-3.82019	7.64715	8.81914	0.00298087	0.031374	DOWN
CPEB3	-3.36061	7.4559	8.81774	0.00298316	0.031374	DOWN
MX2	-1.89844	8.49726	8.8167	0.00298486	0.031374	DOWN
CGNL1	-2.12346	8.0943	8.80434	0.00300514	0.0315451	DOWN
YWHAB	-2.96351	7.87958	8.80417	0.00300542	0.0315451	DOWN
RPLP1	-2.21831	8.54522	8.80184	0.00300927	0.031563	DOWN
MYCBP2	2.50908	7.42438	8.77736	0.00304992	0.0319566	UP
IKZF5	-3.37504	7.49088	8.77664	0.00305113	0.0319566	DOWN
LAMA1	2.64429	7.26886	8.76641	0.00306829	0.0321135	UP
IGDCC3	2.64313	7.25834	8.76082	0.0030777	0.0321891	UP
DUOXA1	-3.82911	7.65913	8.75865	0.00308137	0.0322046	DOWN
GPR37L1	-3.38305	7.52282	8.75516	0.00308728	0.0322422	DOWN
CROCC	2.64187	7.27716	8.75349	0.0030901	0.0322422	UP
TMC2	2.64103	7.27164	8.74936	0.0030971	0.0322422	UP
RTTN	2.64102	7.28766	8.74872	0.0030982	0.0322422	UP
YTHDF2	-3.41079	7.45668	8.74545	0.00310375	0.0322422	DOWN
PHLDB1	2.32399	7.44205	8.74353	0.00310703	0.0322422	UP
DNAJC24	2.63921	7.24311	8.74108	0.0031112	0.0322422	UP
PREPL	2.63921	7.24311	8.74108	0.0031112	0.0322422	UP
ZNF438	2.63921	7.24311	8.74108	0.0031112	0.0322422	UP
OASL	-2.80633	7.84148	8.74064	0.00311195	0.0322422	DOWN
TPM1	3.28935	7.21541	8.72962	0.00313081	0.0322422	UP
FAM184B	3.19126	7.20307	8.72848	0.00313278	0.0322422	UP
CENPL	3.19124	7.20307	8.72792	0.00313375	0.0322422	UP
HOXD8	3.19124	7.20307	8.72787	0.00313382	0.0322422	UP
FER	3.1912	7.20307	8.72708	0.00313519	0.0322422	UP
DTNA	3.19118	7.20307	8.72675	0.00313574	0.0322422	UP
FADS3	3.19118	7.20307	8.72658	0.00313605	0.0322422	UP
FCMR	3.19117	7.20307	8.72643	0.00313629	0.0322422	UP
KRTAP1-5	3.19115	7.20307	8.726	0.00313703	0.0322422	UP
FOXD3-AS1	3.19114	7.20307	8.7259	0.00313722	0.0322422	UP
NOVA2	3.19114	7.20307	8.72584	0.00313731	0.0322422	UP
NNT	3.19113	7.20307	8.72555	0.00313782	0.0322422	UP
TOP3B	3.19111	7.20307	8.72516	0.00313849	0.0322422	UP
CHRM3	3.19109	7.20307	8.72477	0.00313915	0.0322422	UP
PPFIA3	3.19108	7.20307	8.72445	0.00313971	0.0322422	UP
UBXN6	-2.55626	7.72956	8.71365	0.00315836	0.0324112	DOWN
COL27A1	2.22268	7.70501	8.70993	0.00316482	0.0324548	UP
SVOP	2.44233	7.38098	8.7086	0.00316712	0.0324558	UP
RAB2A	-2.42532	8.40751	8.70201	0.0031786	0.0325508	DOWN
PTPN12	-2.82829	7.81978	8.69579	0.00318945	0.0325969	DOWN
VWCE	3.03135	7.16883	8.68884	0.00320164	0.0325969	UP
TTC26	3.03131	7.16883	8.68838	0.00320246	0.0325969	UP
RPS15P5	3.0313	7.16883	8.68821	0.00320276	0.0325969	UP
SRARP	3.03126	7.16883	8.6875	0.003204	0.0325969	UP
RTP1	3.0312	7.16883	8.6867	0.00320541	0.0325969	UP
RNU1-134P	3.03119	7.16883	8.68657	0.00320564	0.0325969	UP
PHOSPHO2-KLHL23	4.0064	7.43438	8.68556	0.00320741	0.0325969	UP
REXO4	3.03109	7.16883	8.68493	0.00320853	0.0325969	UP
CCDC150	4.00637	7.43438	8.68424	0.00320974	0.0325969	UP
PRPF40B	3.03103	7.16883	8.68412	0.00320995	0.0325969	UP
KLHDC3	-3.48027	7.51953	8.68302	0.00321189	0.0325969	DOWN
PLEKHM3	3.03078	7.16883	8.68037	0.00321655	0.0325969	UP
SASH1	-1.723	8.45198	8.67771	0.00322126	0.0325969	DOWN
PKP2	3.03055	7.16883	8.67683	0.00322281	0.0325969	UP
PFAS	3.03046	7.16883	8.67555	0.00322508	0.0325969	UP
KCNMB1	3.47664	7.52133	8.67456	0.00322682	0.0325969	UP
OR10K2	3.03038	7.16883	8.67427	0.00322735	0.0325969	UP
RSRP1	-1.78175	8.45424	8.67335	0.00322897	0.0325969	DOWN
NXF3	3.03031	7.16883	8.67332	0.00322902	0.0325969	UP
NRXN3	3.0302	7.16883	8.67163	0.00323201	0.0325969	UP
NOVA1	3.03011	7.16883	8.67026	0.00323445	0.0325969	UP
MIXL1	3.03002	7.16883	8.66889	0.00323689	0.0325969	UP
KLHL20	3.0299	7.16883	8.66705	0.00324015	0.0325969	UP
FREM2	3.02977	7.16883	8.66513	0.00324357	0.0325969	UP
HAUS4	3.02974	7.16883	8.66462	0.00324448	0.0325969	UP
DNAJC5G	3.02967	7.16883	8.66369	0.00324613	0.0325969	UP
DIXDC1	3.02958	7.16883	8.66225	0.0032487	0.0325969	UP
SLC25A5	-2.68261	7.79781	8.66171	0.00324966	0.0325969	DOWN
AK1	3.02948	7.16883	8.6608	0.00325129	0.0325969	UP
CHRNA1	3.02947	7.16883	8.66056	0.00325172	0.0325969	UP
CFAP61	3.02935	7.16883	8.65886	0.00325475	0.0326051	UP
CD83P1	3.02924	7.16883	8.65716	0.00325778	0.0326102	UP
BCO1	3.02913	7.16883	8.65546	0.00326083	0.0326102	UP
ANKRD26	3.02901	7.16883	8.65376	0.00326388	0.0326102	UP
HINT3	-3.47967	7.49755	8.65362	0.00326412	0.0326102	DOWN
TFF2	-3.80221	7.64772	8.64933	0.00327181	0.0326488	DOWN
ARFIP1	-3.36193	7.47164	8.64899	0.00327242	0.0326488	DOWN
CCDC186	-2.00848	8.27286	8.64537	0.00327894	0.0326917	DOWN
SH3BP2	-2.12735	8.40513	8.6353	0.00329712	0.0328507	DOWN
ARHGAP32	-2.59481	7.72842	8.63158	0.00330384	0.0328955	DOWN
CCT6A	-3.35111	7.45488	8.61401	0.00333587	0.0331919	DOWN
SCAND1	-2.15513	8.19733	8.61028	0.00334272	0.0332376	DOWN
SCN2A	2.80634	7.33986	8.6072	0.00334837	0.0332585	UP
HIPK3	-2.79203	7.81692	8.60667	0.00334934	0.0332585	DOWN
DAPP1	-3.73516	7.61132	8.60424	0.00335382	0.0332806	DOWN
PRELID1	-2.55735	7.69576	8.59419	0.00337237	0.0334252	DOWN
SRP68	-3.34453	7.43758	8.59388	0.00337294	0.0334252	DOWN
TSHZ2	3.16219	7.366	8.58971	0.00338069	0.0334795	UP
B3GNT5	-1.87091	8.40095	8.57362	0.00341069	0.0337539	DOWN
UTP25	2.62702	7.26651	8.56842	0.00342044	0.0338277	UP
MXI1	-1.82222	8.39927	8.54325	0.00346806	0.0342756	DOWN
TINAGL1	-2.08091	8.11537	8.53551	0.00348283	0.0343985	DOWN
INSRR	3.21657	7.20459	8.5181	0.00351632	0.034706	UP
ZRANB1	-2.556	7.77023	8.51673	0.00351896	0.0347088	DOWN
PAAF1	3.20829	7.42519	8.5149	0.0035225	0.0347204	UP
FUT6	-1.78278	8.57281	8.50848	0.00353494	0.0348198	DOWN
PPP2R2D	-3.92199	7.71028	8.50693	0.00353796	0.0348262	DOWN
RPS28	-2.06842	8.17805	8.50448	0.00354273	0.0348498	DOWN
UBE2E1	-3.42086	7.48786	8.50068	0.00355013	0.0348994	DOWN
NDUFA2	-2.69596	8.43111	8.49636	0.00355857	0.034959	DOWN
THOP1	-2.363	8.4106	8.49145	0.00356819	0.0350301	DOWN
SNX3	-2.55023	7.72132	8.47037	0.00360978	0.0354148	DOWN
SBNO2	-2.45385	7.94565	8.46681	0.00361686	0.0354606	DOWN
FGD5	2.92864	7.30559	8.43582	0.00367901	0.0360459	UP
ARRB2	-3.74218	7.62293	8.43231	0.00368612	0.0360916	DOWN
FRAT1	-3.55836	7.56073	8.42453	0.00370192	0.0362222	DOWN
CRYAB	-2.19063	8.66676	8.42124	0.00370862	0.0362366	DOWN
TMEM179B	-3.33094	7.42878	8.42083	0.00370947	0.0362366	DOWN
DBNL	-1.8939	8.2927	8.42019	0.00371077	0.0362366	DOWN
NRBF2	-3.90814	7.69116	8.4112	0.00372916	0.036392	DOWN
BCL2	-3.49249	7.53319	8.40903	0.00373362	0.0364114	DOWN
PRKAG2	2.72206	7.43742	8.40523	0.00374143	0.0364635	UP
SUGP1	-3.36521	7.48533	8.40212	0.00374783	0.0365016	DOWN
RAP2B	-2.81577	8.36039	8.39968	0.00375288	0.0365267	DOWN
BCKDK	-3.35085	7.47068	8.38725	0.00377862	0.036753	DOWN
NME6	2.56323	7.45163	8.38583	0.00378158	0.0367575	UP
CPA4	-2.7619	7.81642	8.38329	0.00378686	0.0367845	DOWN
SLC35F5	-2.66705	7.8128	8.37509	0.00380399	0.0368756	DOWN
APLP2	-2.45497	8.10504	8.36756	0.00381978	0.0368756	DOWN
ZNF419	3.03708	7.1745	8.36107	0.00383345	0.0368756	UP
TLL1	3.03707	7.1745	8.36084	0.00383393	0.0368756	UP
TESPA1	3.03706	7.1745	8.36065	0.00383434	0.0368756	UP
RPS2P1	3.037	7.1745	8.35959	0.00383657	0.0368756	UP
SLC39A14	3.03696	7.1745	8.35875	0.00383835	0.0368756	UP
PLTP	3.3199	7.21734	8.35844	0.003839	0.0368756	UP
ZNF215	3.03694	7.1745	8.35838	0.00383912	0.0368756	UP
LOC101927468	3.0369	7.1745	8.35764	0.00384068	0.0368756	UP
GJD4	3.31991	7.21734	8.35699	0.00384206	0.0368756	UP
ESCO2	3.03682	7.1745	8.35628	0.00384356	0.0368756	UP
RCBTB1	3.03682	7.1745	8.35622	0.0038437	0.0368756	UP
LOC440700	3.03682	7.1745	8.35617	0.00384379	0.0368756	UP
SEMA3A	3.0368	7.1745	8.35578	0.00384462	0.0368756	UP
DENND2A	3.03676	7.1745	8.35512	0.00384602	0.0368756	UP
ADCK2	3.03675	7.1745	8.35485	0.00384659	0.0368756	UP
CRPPA	3.03675	7.1745	8.35484	0.00384662	0.0368756	UP
LOC441666	3.03674	7.1745	8.35471	0.00384689	0.0368756	UP
LRRC37A5P	3.03666	7.1745	8.35325	0.00384999	0.0368756	UP
C9orf153	3.03663	7.1745	8.35262	0.00385132	0.0368756	UP
CFAP92	3.03663	7.1745	8.35262	0.00385133	0.0368756	UP
CCDC65	3.03651	7.1745	8.35039	0.00385604	0.0368967	UP
CALM3	-1.94215	8.28386	8.33021	0.00389911	0.0372846	DOWN
RNF181	-3.70825	7.59991	8.31816	0.00392507	0.0375085	DOWN
ABCD3	-3.39779	7.4686	8.31691	0.00392777	0.0375099	DOWN
EIF4A3	-2.35989	7.9533	8.31325	0.00393569	0.0375612	DOWN
SLC2A6	3.16706	7.55992	8.30958	0.00394365	0.0375948	UP
ATXN7L3	-2.70164	7.75066	8.30927	0.00394432	0.0375948	DOWN
ATRX	-3.26033	7.45919	8.30605	0.00395132	0.0376372	DOWN
CNN3	-2.2809	8.31137	8.29985	0.00396484	0.0377254	DOWN
AMDHD2	-3.45138	7.48824	8.29922	0.0039662	0.0377254	DOWN
SUDS3	-3.25888	7.43768	8.29828	0.00396826	0.0377254	DOWN
PRXL2B	-2.56458	7.70875	8.29148	0.00398315	0.0378425	DOWN
HNRNPH2	-2.53107	8.14431	8.28322	0.00400131	0.0379905	DOWN
HNRNPR	-3.42943	7.49919	8.26759	0.00403592	0.0382748	DOWN
TLR3	3.33832	7.42262	8.26734	0.00403645	0.0382748	UP
HNRNPA0	-2.15632	7.91863	8.26513	0.00404138	0.0382969	DOWN
SPTAN1	-1.77332	8.3421	8.23941	0.00409905	0.0388184	DOWN
OPA3	3.25661	7.46762	8.22762	0.00412576	0.0390463	UP
AHR	-2.52612	8.0159	8.22211	0.00413831	0.0391398	DOWN
MICA	-3.26589	7.47009	8.21983	0.00414351	0.0391639	DOWN
SMIM12	2.92962	7.56239	8.21842	0.00414672	0.0391691	UP
PPP2CA	-1.85093	8.36576	8.21657	0.00415095	0.0391839	DOWN
HIF1A	-2.31807	8.4242	8.20644	0.0041742	0.0393782	DOWN
RGS12	2.46668	7.664	8.19575	0.00419886	0.0395854	UP
TBC1D15	-2.00663	8.15083	8.19116	0.0042095	0.0396539	DOWN
STRN4	-3.26288	7.44921	8.19029	0.00421151	0.0396539	DOWN
WWOX	3.36561	7.2174	8.18612	0.00422121	0.0397199	UP
BSN-DT	3.13756	7.19372	8.18135	0.00423233	0.0397736	UP
TDH	3.13756	7.19372	8.18135	0.00423233	0.0397736	UP
RAB11FIP5	-3.49663	7.50794	8.17832	0.00423939	0.0397893	DOWN
HSPA1B	-2.12899	10.3725	8.17832	0.0042394	0.0397893	DOWN
DAG1	-3.25181	7.40695	8.17302	0.00425181	0.0398804	DOWN
SERP1	-1.96196	8.65342	8.16971	0.00425956	0.0399277	DOWN
GNA13	-3.69104	7.59443	8.16848	0.00426245	0.0399293	DOWN
MGAT1	-2.56934	8.86568	8.16524	0.00427009	0.0399754	DOWN
PISD	-3.50218	7.50716	8.16234	0.00427691	0.0400138	DOWN
C6orf62	-1.97664	8.16129	8.15935	0.00428397	0.0400545	DOWN
PHF23	-2.74723	7.82771	8.14943	0.00430747	0.0402486	DOWN
BLOC1S2	-3.31909	7.43689	8.14402	0.00432034	0.0403433	DOWN
NADK	-3.69339	7.59775	8.13829	0.00433402	0.0404453	DOWN
PLS3	-2.11052	8.21516	8.13033	0.00435309	0.0405976	DOWN
COPS9	-3.25423	7.433	8.12743	0.00436005	0.0406367	DOWN
OXSR1	-2.76463	7.89395	8.11549	0.00438885	0.0408618	DOWN
STAM2	-3.38289	7.49263	8.11512	0.00438975	0.0408618	DOWN
STX17	-3.45363	7.53203	8.11059	0.00440074	0.0409383	DOWN
PHF11	-3.27376	7.47656	8.10861	0.00440556	0.0409572	DOWN
RBFOX3	2.72763	7.47401	8.10202	0.0044216	0.0410804	UP
IFI35	-2.54656	7.67658	8.09223	0.00444555	0.0412769	DOWN
TBC1D17	2.24624	7.66715	8.07757	0.00448165	0.0415711	UP
MPZL1	-3.24897	7.42452	8.07707	0.00448288	0.0415711	DOWN
SRP9	-3.39009	7.46086	8.07515	0.00448763	0.0415889	DOWN
KLRD1	2.42528	7.55769	8.05852	0.00452902	0.0419404	UP
ZFP36L2	-1.7901	8.45613	8.05763	0.00453124	0.0419404	DOWN
CROCCP2	2.24412	7.52799	8.05539	0.00453685	0.0419658	UP
PRKAG1	-3.51115	7.56019	8.05093	0.00454802	0.0420339	DOWN
CFLAR	-1.76667	8.45317	8.05018	0.00454991	0.0420339	DOWN
EMC2	-2.59745	7.76933	8.04188	0.00457081	0.0421559	DOWN
STAG3	2.75585	7.50254	8.04181	0.004571	0.0421559	UP
TRIP12	-2.77767	7.81033	8.04152	0.00457171	0.0421559	DOWN
TNFRSF11A	-2.55525	7.69224	8.03072	0.00459904	0.0423814	DOWN
TYMP	-1.92064	8.78789	8.02929	0.00460269	0.0423885	DOWN
PSMB4	-2.53315	7.73158	8.02676	0.00460913	0.0424212	DOWN
WDR44	-3.32834	7.46143	8.01986	0.00462671	0.0425565	DOWN
SH3TC2	2.29425	7.41408	8.01559	0.00463763	0.0426303	UP
SEC61B	-3.45107	7.49836	8.01319	0.0046438	0.0426587	DOWN
ARHGAP29	2.32235	7.33447	8.01213	0.00464652	0.0426587	UP
ATP6V1D	-2.55091	8.00203	8.00409	0.00466717	0.0428066	DOWN
BCL9L	-2.99744	7.99046	8.0029	0.00467024	0.0428066	DOWN
FAM32A	-2.4705	7.97877	8.00125	0.0046745	0.0428066	DOWN
SLCO3A1	2.32031	7.3187	8.00091	0.00467539	0.0428066	UP
RPL36	-2.12621	8.47581	8.00022	0.00467716	0.0428066	DOWN
GULP1	-2.65372	7.73551	7.99861	0.00468132	0.0428181	DOWN
KCP	2.74733	7.50955	7.98404	0.00471916	0.0431374	UP
MYO5B	-1.8452	8.18729	7.98284	0.00472228	0.0431392	DOWN
FBN3	2.96076	7.3165	7.97859	0.00473338	0.0431877	UP
DNAH10	2.96076	7.3165	7.97856	0.00473346	0.0431877	UP
SH3YL1	-2.74325	7.81226	7.96263	0.0047753	0.0435424	DOWN
NR3C1	-3.70922	7.60906	7.95656	0.00479135	0.0436617	DOWN
XPO1	-2.19795	8.07303	7.94862	0.0048124	0.0438264	DOWN
SMIM29	-3.25383	7.46104	7.93182	0.00485729	0.044208	DOWN
ORMDL2	-1.96041	8.01544	7.91302	0.00490804	0.04464	DOWN
FAU	-1.90283	8.28247	7.91199	0.00491082	0.04464	DOWN
TTLL3	2.66637	7.44952	7.90807	0.00492148	0.0447093	UP
KARS1	-3.50013	7.55744	7.89702	0.00495162	0.044828	DOWN
RPL18AP13	3.08622	7.18517	7.89617	0.00495395	0.044828	UP
PRR11	3.08618	7.18517	7.89396	0.00496003	0.044828	UP
ZNF257	3.08618	7.18517	7.89388	0.00496024	0.044828	UP
RASA4	3.08618	7.18517	7.89369	0.00496074	0.044828	UP
FLT3LG	3.08618	7.18517	7.89368	0.00496078	0.044828	UP
LARGE-AS1	3.08618	7.18517	7.89364	0.0049609	0.044828	UP
RPL21P18	3.08617	7.18517	7.8936	0.00496101	0.044828	UP
LGALS4	3.08617	7.18517	7.89326	0.00496194	0.044828	UP
PHKA2	3.03039	7.17718	7.8851	0.00498437	0.0449754	UP
SYT12	3.03039	7.17718	7.8851	0.00498437	0.0449754	UP
MFSD2B	2.79618	7.27953	7.88243	0.00499174	0.0450143	UP
CD55	-2.67911	8.69282	7.87985	0.00499885	0.0450509	DOWN
ACP1	-3.32827	7.46381	7.87778	0.00500459	0.045075	DOWN
ATG10	3.83257	7.38844	7.86706	0.00503435	0.0453128	UP
OGFR	-3.74898	7.6303	7.86605	0.00503715	0.0453128	DOWN
TGFBR2	-2.34657	7.88937	7.85823	0.00505898	0.0454814	DOWN
RAB1A	-2.35337	8.67252	7.85306	0.00507347	0.0455839	DOWN
TNFSF9	-3.28358	7.41302	7.84305	0.00510164	0.045809	DOWN
ARHGAP35	-3.46041	7.52838	7.8414	0.0051063	0.0458229	DOWN
ZBTB7A	-1.6388	8.87552	7.83715	0.00511832	0.0459028	DOWN
OXR1	-2.76406	7.76367	7.83211	0.00513262	0.046003	DOWN
GRK2	-2.38143	7.96667	7.82843	0.00514309	0.0460688	DOWN
PHLPP1	-2.64854	7.72191	7.82473	0.00515363	0.0461351	DOWN
DUSP18	3.03766	7.37828	7.80805	0.00520141	0.0465346	UP
SH2D4A	-2.15182	8.14286	7.79037	0.00525254	0.0469636	DOWN
ITGA2	-1.65315	8.36021	7.7887	0.00525739	0.0469702	DOWN
TTC37	3.02418	7.17772	7.78792	0.00525967	0.0469702	UP
MAP1A	2.9935	7.17145	7.77878	0.00528634	0.0471797	UP
KIFC3	-1.76754	8.35988	7.7731	0.005303	0.0472906	DOWN
FLNB	2.75752	7.59241	7.77212	0.00530588	0.0472906	UP
COA3	-3.44971	7.4887	7.77126	0.00530839	0.0472906	DOWN
RELL1	-2.70248	7.81434	7.75858	0.0053458	0.047595	DOWN
MLF2	-2.52579	7.72576	7.74093	0.0053983	0.0480335	DOWN
ATP6V0B	-2.06645	8.64986	7.71594	0.00547353	0.0486734	DOWN
RPS11	-1.6948	8.9141	7.71203	0.00548541	0.0487497	DOWN
SFN	-2.8504	7.91123	7.70989	0.00549191	0.048778	DOWN
MYLK	2.64167	7.4566	7.70518	0.00550625	0.0488759	UP
ETFB	-2.49688	7.72691	7.70407	0.00550965	0.0488765	DOWN
POLR2K	-2.14336	7.91897	7.70266	0.00551395	0.0488852	DOWN
TRPM7	2.65168	7.29721	7.69545	0.00553602	0.0490514	UP
CCNG1	-3.23852	7.42658	7.69236	0.00554551	0.049106	DOWN
ARHGAP42	2.98611	7.17196	7.68143	0.0055792	0.0492562	UP
CRB1	2.98611	7.17196	7.68143	0.0055792	0.0492562	UP
DLGAP2	2.98611	7.17196	7.68143	0.0055792	0.0492562	UP
INTS7	2.98611	7.17196	7.68143	0.0055792	0.0492562	UP
MZB1	2.98611	7.17196	7.68143	0.0055792	0.0492562	UP
AURKAIP1	-3.36344	7.48018	7.67192	0.00560867	0.0494867	DOWN
MPZL3	-2.16961	8.23311	7.6694	0.00561652	0.0495263	DOWN
MAPKAPK2	-2.51384	7.72677	7.66571	0.005628	0.0495978	DOWN
CLDN1	-2.61115	7.79222	7.66368	0.00563434	0.049624	DOWN
SEPTIN2	-2.51265	7.72599	7.66112	0.00564234	0.0496471	DOWN
NDUFV2	-3.51562	7.53104	7.66035	0.00564476	0.0496471	DOWN
LAP3	-2.46712	8.07695	7.65961	0.00564708	0.0496471	DOWN
TCEANC	2.92929	7.35696	7.65755	0.00565351	0.049674	UP
NFKB1	-2.25166	7.86876	7.64974	0.00567804	0.0498598	DOWN
TBKBP1	-3.74818	7.63228	7.63958	0.00571013	0.0501117	DOWN
ARPP21	2.95704	7.16693	7.61931	0.00577465	0.0505574	UP
CENPN	2.95704	7.16693	7.61931	0.00577465	0.0505574	UP
DGAT2L7P	2.95704	7.16693	7.61931	0.00577465	0.0505574	UP
LSM11	2.95704	7.16693	7.61931	0.00577465	0.0505574	UP
MID1IP1	-2.79861	7.7865	7.61353	0.0057932	0.0506897	DOWN
NCOA2	-2.56411	7.73229	7.61105	0.00580117	0.0507292	DOWN
PLEKHF1	-2.75156	7.82642	7.60301	0.00582709	0.0509256	DOWN
MMAB	3.02396	7.41643	7.60131	0.00583258	0.0509434	UP
CELF2-AS2	-2.49346	7.69776	7.59996	0.00583695	0.0509514	DOWN
SH3BGRL3	-1.92293	8.60961	7.59127	0.00586515	0.0511672	DOWN
RB1CC1	-2.00452	8.31767	7.58669	0.00588008	0.051267	DOWN
VGLL4	-2.48049	7.70076	7.58047	0.0059004	0.0514054	DOWN
CREBBP	-2.79186	7.82807	7.5797	0.00590293	0.0514054	DOWN
STX16	-2.49369	7.68158	7.56825	0.00594055	0.0517025	DOWN
MRPS18A	-3.1384	7.41599	7.55728	0.00597681	0.0519873	DOWN
DHRS4-AS1	2.98497	7.49575	7.55476	0.00598519	0.0520295	UP
XKRX	-3.136	7.4073	7.54669	0.00601205	0.0522305	DOWN
FGF22	2.94221	7.54576	7.54568	0.00601541	0.0522305	UP
GOLGA7	-3.22949	7.43419	7.53727	0.00604356	0.0524188	DOWN
NSD3	-2.01414	8.08671	7.53707	0.00604422	0.0524188	DOWN
CWC15	-3.13332	7.38205	7.53472	0.00605212	0.0524564	DOWN
WWP1	-3.13183	7.35846	7.52823	0.00607394	0.0524785	DOWN
TGFBR3	3.73909	7.36471	7.5261	0.00608115	0.0524785	UP
TMEM248	-2.4939	7.71092	7.52607	0.00608124	0.0524785	DOWN
SLC25A3	-1.77547	8.77868	7.52582	0.0060821	0.0524785	DOWN
PNLIP	3.73904	7.36471	7.52445	0.00608672	0.0524785	UP
LINC00691	3.73903	7.36471	7.52414	0.00608777	0.0524785	UP
SPEN-AS1	3.73903	7.36471	7.52387	0.00608866	0.0524785	UP
EIF3D	-2.47305	7.65968	7.52322	0.00609086	0.0524785	DOWN
ADAMTS10	3.73899	7.36471	7.52274	0.00609249	0.0524785	UP
AMT	3.16408	7.37597	7.51945	0.00610364	0.0524785	UP
BMERB1	2.9205	7.16119	7.519	0.00610515	0.0524785	UP
FAM189A2	2.9205	7.16119	7.519	0.00610515	0.0524785	UP
MINDY4	2.9205	7.16119	7.519	0.00610515	0.0524785	UP
XPOT	2.9205	7.16119	7.519	0.00610515	0.0524785	UP
BRD3	3.16407	7.37597	7.51813	0.00610812	0.0524785	UP
P3H1	3.16405	7.37597	7.51642	0.00611392	0.0524785	UP
UBE2G2	3.19912	7.38117	7.51602	0.00611525	0.0524785	UP
EWSR1	-2.54034	7.74674	7.51454	0.0061203	0.0524913	DOWN
TMEM170A	-3.51921	7.53314	7.50575	0.00615023	0.0527173	DOWN
MYH11	3.32426	7.78986	7.49911	0.00617295	0.0528813	UP
ARL4A	-3.20889	7.4074	7.48555	0.0062196	0.0532499	DOWN
NR4A1	-1.85628	8.44684	7.4787	0.0062433	0.0534218	DOWN
PDCD4	-2.63676	7.74536	7.47133	0.00626892	0.0536099	DOWN
ABCB1	2.66782	7.30831	7.46434	0.00629332	0.0537872	UP
SIRPA	-2.95787	7.97936	7.44853	0.00634883	0.0542302	DOWN
XIST	-3.17459	7.47561	7.44228	0.00637093	0.0543874	DOWN
CA12	2.29818	7.34888	7.43479	0.00639749	0.05452	UP
C3	-2.4093	7.64368	7.43042	0.00641303	0.05452	DOWN
FAM174B	-3.49868	7.52108	7.42925	0.00641721	0.05452	DOWN
PAQR7	-3.12757	7.37997	7.42714	0.00642473	0.05452	DOWN
BCL2L1	-2.69423	7.80093	7.42565	0.00643007	0.05452	DOWN
UQCRH	-1.79257	8.16254	7.42334	0.00643833	0.05452	DOWN
DDHD1	2.88464	7.15544	7.42195	0.00644329	0.05452	UP
DSCAML1	2.88464	7.15544	7.42195	0.00644329	0.05452	UP
ECE2	2.88464	7.15544	7.42195	0.00644329	0.05452	UP
HNF1A	2.88464	7.15544	7.42195	0.00644329	0.05452	UP
NKAIN1	2.88464	7.15544	7.42195	0.00644329	0.05452	UP
RPL21P131	2.88464	7.15544	7.42195	0.00644329	0.05452	UP
RPP40	2.88464	7.15544	7.42195	0.00644329	0.05452	UP
ZKSCAN2	2.88464	7.15544	7.42195	0.00644329	0.05452	UP
ZNF70	2.88464	7.15544	7.42195	0.00644329	0.05452	UP
BUD31	-2.5976	8.21699	7.42116	0.00644612	0.05452	DOWN
ZSWIM4	-1.69206	8.20904	7.42025	0.0064494	0.05452	DOWN
TMEM37	-3.13479	7.41276	7.41899	0.0064539	0.0545268	DOWN
SRP54	-2.14663	7.88621	7.41446	0.00647017	0.0546329	DOWN
MAEA	-2.55839	7.72191	7.41312	0.00647498	0.0546422	DOWN
USP53	-2.05913	8.0116	7.41183	0.00647964	0.0546501	DOWN
TAF10	-2.40529	7.67231	7.4104	0.0064848	0.0546624	DOWN
PBXIP1	-3.34727	7.47571	7.4084	0.00649201	0.0546919	DOWN
CCNT2	-3.13531	7.40118	7.40512	0.00650385	0.0547603	DOWN
UBE2W	-2.72507	7.84483	7.39755	0.00653128	0.0549598	DOWN
FADS6	3.02939	7.57803	7.39575	0.00653783	0.0549835	UP
MOAP1	-3.12986	7.39716	7.38921	0.00656163	0.0551214	DOWN
SRSF1	-3.37755	7.46689	7.38919	0.00656171	0.0551214	DOWN
IPMK	-3.20584	7.41163	7.37572	0.00661102	0.055504	DOWN
TM9SF3	-2.22099	8.11737	7.35982	0.00666974	0.055965	DOWN
SPTB	2.10309	7.43915	7.35833	0.00667528	0.0559796	UP
WAPL	-3.13548	7.40754	7.33607	0.00675844	0.0566448	DOWN
TRIM11	-2.24079	7.88736	7.33272	0.00677106	0.0567183	DOWN
CNST	-3.37938	7.47276	7.32683	0.00679326	0.05686	DOWN
LINC01036	2.87382	7.15589	7.32415	0.00680343	0.05686	UP
LOC100419458	2.87382	7.15589	7.32415	0.00680343	0.05686	UP
ST3GAL3-AS1	2.87382	7.15589	7.32415	0.00680343	0.05686	UP
ERCC6L2-AS1	2.95092	7.39066	7.31759	0.0068283	0.0570355	UP
HEXIM1	-2.58301	8.20927	7.31619	0.00683362	0.0570475	DOWN
CYP2T1P	-3.13569	7.40648	7.31255	0.00684748	0.0571309	DOWN
PRELID3B	-3.25451	7.46386	7.30614	0.00687194	0.0573025	DOWN
EIF3A	-2.8661	8.45207	7.30382	0.00688083	0.0573441	DOWN
SCYL1	-3.31746	7.46926	7.30106	0.0068914	0.0573998	DOWN
STAT1	-3.28526	7.42176	7.29421	0.00691772	0.0575864	DOWN
CKB	-2.75303	8.44446	7.29021	0.00693312	0.057682	DOWN
SMIM19	-3.25478	7.44156	7.28139	0.00696727	0.0579334	DOWN
TOR4A	-3.14907	7.44388	7.27577	0.0069891	0.0580821	DOWN
MT1X	-2.50459	7.73221	7.27352	0.00699785	0.058122	DOWN
LACTB	-3.23177	7.43722	7.25825	0.00705762	0.0585854	DOWN
SIN3B	-2.51146	7.72286	7.25677	0.00706344	0.0586007	DOWN
FCGR3B	-4.64896	8.0668	7.25271	0.00707939	0.0586684	DOWN
VPS26A	-2.58388	7.74812	7.25267	0.00707957	0.0586684	DOWN
RPIA	-2.60199	7.69995	7.24618	0.00710519	0.0588476	DOWN
BET1L	-3.11871	7.38015	7.2446	0.00711145	0.0588608	DOWN
CRKL	-3.35743	7.49362	7.24376	0.00711478	0.0588608	DOWN
SDC4	-1.91274	8.54688	7.23872	0.00713478	0.0589931	DOWN
CMPK2	-3.11099	7.37361	7.20934	0.00725252	0.059933	DOWN
LSR	-2.71557	7.74005	7.20253	0.00728009	0.0601271	DOWN
ZNHIT1	-2.43823	7.65783	7.18228	0.0073627	0.0601558	DOWN
AFG1L	2.81147	7.14513	7.17867	0.00737752	0.0601558	UP
ARMCX2	2.81147	7.14513	7.17867	0.00737752	0.0601558	UP
CIDEC	2.81147	7.14513	7.17867	0.00737752	0.0601558	UP
CNTNAP1	2.81147	7.14513	7.17867	0.00737752	0.0601558	UP
ERCC6L2	2.81147	7.14513	7.17867	0.00737752	0.0601558	UP
FUT8	2.81147	7.14513	7.17867	0.00737752	0.0601558	UP
GLULP4	2.81147	7.14513	7.17867	0.00737752	0.0601558	UP
KCNH5	2.81147	7.14513	7.17867	0.00737752	0.0601558	UP
LINC00708	2.81147	7.14513	7.17867	0.00737752	0.0601558	UP
LOC100129138	2.81147	7.14513	7.17867	0.00737752	0.0601558	UP
MCHR2	2.81147	7.14513	7.17867	0.00737752	0.0601558	UP
MIDEAS	2.81147	7.14513	7.17867	0.00737752	0.0601558	UP
NEK5	2.81147	7.14513	7.17867	0.00737752	0.0601558	UP
NPAS3	2.81147	7.14513	7.17867	0.00737752	0.0601558	UP
NUP35	2.81147	7.14513	7.17867	0.00737752	0.0601558	UP
OR2B3	2.81147	7.14513	7.17867	0.00737752	0.0601558	UP
OR9Q1	2.81147	7.14513	7.17867	0.00737752	0.0601558	UP
PARP16	2.81147	7.14513	7.17867	0.00737752	0.0601558	UP
PRIM1	2.81147	7.14513	7.17867	0.00737752	0.0601558	UP
PRTG	2.81147	7.14513	7.17867	0.00737752	0.0601558	UP
RNFT2	2.81147	7.14513	7.17867	0.00737752	0.0601558	UP
SEPTIN6	2.81147	7.14513	7.17867	0.00737752	0.0601558	UP
PSMC3	-3.16182	7.42841	7.16151	0.00744847	0.0607007	DOWN
SLC6A1	2.36345	7.35164	7.14167	0.00753128	0.0613416	UP
B3GALNT2	2.36339	7.35164	7.14042	0.00753655	0.0613506	UP
NDUFA3	-2.8964	7.83912	7.13154	0.00757396	0.061487	DOWN
CRIPT	-2.2436	7.92206	7.12906	0.00758445	0.061487	DOWN
C11orf68	-3.47166	7.51852	7.12366	0.00760732	0.061487	DOWN
LOC101927575	3.10502	7.4115	7.12231	0.00761305	0.061487	UP
XIRP2	2.67993	7.31316	7.11889	0.00762758	0.061487	UP
TOM1	-1.92256	8.35665	7.11486	0.00764477	0.061487	DOWN
BRWD1	-1.94455	8.02614	7.10744	0.00767647	0.061487	DOWN
AEN	-3.20604	7.42874	7.10623	0.00768166	0.061487	DOWN
KSR2	1.94642	7.447	7.10427	0.00769006	0.061487	UP
MORN3	3.63671	7.34044	7.10382	0.00769201	0.061487	UP
CATSPERD	3.63668	7.34044	7.10289	0.00769599	0.061487	UP
SRC	-2.15148	7.91275	7.10204	0.00769965	0.061487	DOWN
ECI1	-3.19963	7.45777	7.10102	0.007704	0.061487	DOWN
NDUFC1	-2.4396	7.69074	7.09844	0.00771513	0.061487	DOWN
EGR1	-2.00772	8.22766	7.09751	0.0077191	0.061487	DOWN
ARHGAP17	-3.66422	7.60089	7.09523	0.00772894	0.061487	DOWN
ARHGEF39	2.77694	7.13938	7.09067	0.00774862	0.061487	UP
ARID3B	2.77694	7.13938	7.09067	0.00774862	0.061487	UP
BFSP1	2.77694	7.13938	7.09067	0.00774862	0.061487	UP
BLOC1S5	2.77694	7.13938	7.09067	0.00774862	0.061487	UP
BTN3A1	2.77694	7.13938	7.09067	0.00774862	0.061487	UP
C8orf74	2.77694	7.13938	7.09067	0.00774862	0.061487	UP
CBWD5	2.77694	7.13938	7.09067	0.00774862	0.061487	UP
CFAP52	2.77694	7.13938	7.09067	0.00774862	0.061487	UP
DHFR	2.77694	7.13938	7.09067	0.00774862	0.061487	UP
EFCAB6	2.77694	7.13938	7.09067	0.00774862	0.061487	UP
FAM66C	2.77694	7.13938	7.09067	0.00774862	0.061487	UP
FBXO27	2.77694	7.13938	7.09067	0.00774862	0.061487	UP
FUT9	2.77694	7.13938	7.09067	0.00774862	0.061487	UP
GPN2	2.77694	7.13938	7.09067	0.00774862	0.061487	UP
ITIH4	2.77694	7.13938	7.09067	0.00774862	0.061487	UP
LINC00574	2.77694	7.13938	7.09067	0.00774862	0.061487	UP
LINC01716	2.77694	7.13938	7.09067	0.00774862	0.061487	UP
LRRC27	2.77694	7.13938	7.09067	0.00774862	0.061487	UP
LRTM1	2.77694	7.13938	7.09067	0.00774862	0.061487	UP
MAEL	2.77694	7.13938	7.09067	0.00774862	0.061487	UP
MRE11	2.77694	7.13938	7.09067	0.00774862	0.061487	UP
MS4A12	2.77694	7.13938	7.09067	0.00774862	0.061487	UP
NXPE1	2.77694	7.13938	7.09067	0.00774862	0.061487	UP
REEP2	2.77694	7.13938	7.09067	0.00774862	0.061487	UP
RNU6-28P	2.77694	7.13938	7.09067	0.00774862	0.061487	UP
RPS3P3	2.77694	7.13938	7.09067	0.00774862	0.061487	UP
STON1-GTF2A1L	2.77694	7.13938	7.09067	0.00774862	0.061487	UP
STX8	2.77694	7.13938	7.09067	0.00774862	0.061487	UP
TSSC2	2.77694	7.13938	7.09067	0.00774862	0.061487	UP
WFDC1	2.77694	7.13938	7.09067	0.00774862	0.061487	UP
FAM107B	-1.79343	8.75393	7.09046	0.00774955	0.061487	DOWN
CHROMR	2.27547	7.36695	7.08948	0.00775375	0.0614872	UP
ARRDC2	-2.19729	7.84383	7.08394	0.0077778	0.0616447	DOWN
HERPUD1	-2.47079	7.7257	7.08025	0.0077938	0.0617383	DOWN
ZFP91	-2.44167	7.67373	7.07809	0.00780321	0.0617796	DOWN
RPL35	-1.72254	8.08586	7.07395	0.00782127	0.0618695	DOWN
NR4A2	-2.54656	7.7275	7.07356	0.00782297	0.0618695	DOWN
YWHAH	-2.55668	7.72183	7.06588	0.00785658	0.062102	DOWN
TMEM120B	2.86394	7.36653	7.05062	0.00792376	0.0625994	UP
FUBP1	-3.20062	7.41527	7.04705	0.00793959	0.0626645	DOWN
BSDC1	-2.57576	7.74637	7.04684	0.00794051	0.0626645	DOWN
TINF2	-3.28081	7.4295	7.04373	0.0079543	0.0627397	DOWN
IFT140	2.74695	7.30375	7.03609	0.00798833	0.0629482	UP
TIE1	2.87658	7.29445	7.03587	0.00798929	0.0629482	UP
TTC28	2.65485	7.27539	7.0335	0.00799989	0.062998	UP
CHCHD2	-2.16623	8.22999	7.02982	0.00801634	0.0630684	DOWN
RPS6KA5	1.87157	7.85402	7.02915	0.00801934	0.0630684	UP
ND1	-2.47791	13.4968	7.02863	0.00802167	0.0630684	DOWN
TRIM41	2.55348	7.473	7.02591	0.00803385	0.0631016	UP
RYBP	-1.85844	8.02802	7.02567	0.00803492	0.0631016	DOWN
MOK	2.54292	7.24862	7.02482	0.00803875	0.0631016	UP
BCOR	-2.16504	7.84312	7.02236	0.00804982	0.0631548	DOWN
PSMB9	-3.22547	7.43681	7.02059	0.00805775	0.0631834	DOWN
ZNF544	2.47725	7.37694	7.01918	0.00806413	0.0631998	UP
EIF2S2	-2.58817	7.79177	7.01487	0.00808356	0.0633183	DOWN
MTX3	3.00524	7.18103	7.01218	0.00809571	0.0633798	UP
KCTD9	-2.44206	7.69376	7.01079	0.008102	0.0633954	DOWN
RIN3	-2.26014	8.63652	7.00915	0.00810941	0.0634196	DOWN
LGALS8	-2.18215	7.91219	7.00764	0.00811627	0.0634396	DOWN
WEE1	-3.43317	7.50463	7.0055	0.00812597	0.0634817	DOWN
UBE2N	-3.08786	7.3555	7.00074	0.00814761	0.063617	DOWN
MLLT1	-3.20634	7.39658	6.98719	0.0082095	0.0640663	DOWN
EIF3H	-2.1328	8.20835	6.9817	0.00823471	0.064229	DOWN
KANK2	2.11673	7.92481	6.97958	0.0082445	0.0642713	UP
RREB1	-2.09209	8.19294	6.97767	0.00825331	0.0642732	DOWN
CYP2A7	-3.32075	7.44996	6.97763	0.00825347	0.0642732	DOWN
TMEM94	2.27454	7.48078	6.97627	0.00825978	0.0642843	UP
PIAS2	2.12225	7.49961	6.97501	0.00826558	0.0642843	UP
C12orf29	-2.38727	7.67724	6.97449	0.00826799	0.0642843	DOWN
VWA5A	-3.14935	7.42047	6.97227	0.00827825	0.0643301	DOWN
CDC37	-2.26775	7.98949	6.96751	0.00830031	0.0644675	DOWN
PIF1	2.64267	7.27768	6.94428	0.00840874	0.0652753	UP
INTS3	2.73271	7.44204	6.94267	0.00841636	0.0652999	UP
PHACTR2	-2.0036	8.29801	6.94116	0.00842346	0.0653206	DOWN
AP1B1	-2.15855	7.91233	6.933	0.00846197	0.0655847	DOWN
POLR1A	2.87963	7.40453	6.93153	0.00846891	0.065604	UP
SVIL	-3.31928	7.50871	6.9272	0.00848947	0.0657287	DOWN
MAZ	-3.75636	7.64283	6.92418	0.00850377	0.0658048	DOWN
SYNE1	2.75851	7.66461	6.91851	0.0085308	0.0659793	UP
C3orf80	-3.10773	7.38331	6.91023	0.00857038	0.0662506	DOWN
NANS	-1.43479	8.35336	6.89305	0.00865313	0.0666603	DOWN
ABCB9	2.56474	7.37337	6.89238	0.00865639	0.0666603	UP
PART1	2.08922	7.67105	6.88762	0.00867949	0.0666603	UP
COL6A3	1.85003	7.8077	6.87583	0.00873694	0.0666603	UP
INSR	-1.85198	7.9773	6.87121	0.00875954	0.0666603	DOWN
SS18	-3.09549	7.38173	6.8661	0.00878462	0.0666603	DOWN
LSM4	-2.03349	7.8341	6.86158	0.00880687	0.0666603	DOWN
SRSF11	-3.21963	7.46379	6.86147	0.00880738	0.0666603	DOWN
PLXND1	2.45146	7.47248	6.86118	0.00880882	0.0666603	UP
GLYR1	-2.25552	7.99254	6.85416	0.00884352	0.0666603	DOWN
SARS1	-3.11742	7.40825	6.853	0.00884924	0.0666603	DOWN
RPS2P32	2.96564	7.32718	6.84776	0.00887526	0.0666603	UP
MMS22L	3.17869	7.46141	6.84472	0.00889037	0.0666603	UP
CIR1	-3.55546	7.55845	6.83637	0.00893201	0.0666603	DOWN
WAC	-1.98681	8.00419	6.83473	0.00894023	0.0666603	DOWN
MRPL36	-3.31026	7.48702	6.83309	0.00894844	0.0666603	DOWN
ATP5PD	-3.14222	7.38453	6.83169	0.00895542	0.0666603	DOWN
LIF	2.40895	7.23657	6.83108	0.00895852	0.0666603	UP
MGRN1	1.79114	7.93612	6.8286	0.00897094	0.0666603	UP
SLC7A6	2.40812	7.23097	6.82772	0.0089754	0.0666603	UP
DUT	2.92658	7.17008	6.82552	0.00898643	0.0666603	UP
COL6A5	2.40716	7.24775	6.82304	0.00899893	0.0666603	UP
C19orf53	-3.19735	7.40331	6.81867	0.00902096	0.0666603	DOWN
UBTD2	-3.27936	7.44024	6.81789	0.00902493	0.0666603	DOWN
RASAL1	-2.50145	7.73066	6.81706	0.00902913	0.0666603	DOWN
COL2A1	2.40452	7.27126	6.81107	0.00905944	0.0666603	UP
TIMM44	-3.00465	7.38414	6.80641	0.0090831	0.0666603	DOWN
TBC1D23	-3.25793	7.44866	6.80334	0.00909875	0.0666603	DOWN
ERH	-3.00387	7.38016	6.80332	0.00909884	0.0666603	DOWN
SDF2	-3.00324	7.38797	6.80088	0.00911131	0.0666603	DOWN
BCLAF1	-3.00301	7.38199	6.79993	0.00911616	0.0666603	DOWN
MRPL43	-3.00245	7.37154	6.79771	0.0091275	0.0666603	DOWN
DNAAF9	2.40106	7.24471	6.79702	0.00913104	0.0666603	UP
RPS15A	-1.95634	8.03077	6.79598	0.00913633	0.0666603	DOWN
DCUN1D1	-3.00008	7.33881	6.78851	0.00917466	0.0666603	DOWN
ATP9A	-2.99961	7.33097	6.78677	0.00918361	0.0666603	DOWN
ABCA6	2.6714	7.12326	6.7848	0.00919374	0.0666603	UP
ADAM12	2.6714	7.12326	6.7848	0.00919374	0.0666603	UP
ANKFN1	2.6714	7.12326	6.7848	0.00919374	0.0666603	UP
ANKUB1	2.6714	7.12326	6.7848	0.00919374	0.0666603	UP
ARGFX	2.6714	7.12326	6.7848	0.00919374	0.0666603	UP
ARL17B	2.6714	7.12326	6.7848	0.00919374	0.0666603	UP
ARMH1	2.6714	7.12326	6.7848	0.00919374	0.0666603	UP
ASXL3	2.6714	7.12326	6.7848	0.00919374	0.0666603	UP
BAIAP2-DT	2.6714	7.12326	6.7848	0.00919374	0.0666603	UP
BMP4	2.6714	7.12326	6.7848	0.00919374	0.0666603	UP
C5	2.6714	7.12326	6.7848	0.00919374	0.0666603	UP
CCDC116	2.6714	7.12326	6.7848	0.00919374	0.0666603	UP
DAW1	2.6714	7.12326	6.7848	0.00919374	0.0666603	UP
DNAJC16	2.6714	7.12326	6.7848	0.00919374	0.0666603	UP
DPYSL3	2.6714	7.12326	6.7848	0.00919374	0.0666603	UP
DSCAM	2.6714	7.12326	6.7848	0.00919374	0.0666603	UP
E2F6	2.6714	7.12326	6.7848	0.00919374	0.0666603	UP
ECM2	2.6714	7.12326	6.7848	0.00919374	0.0666603	UP
EEF1DP2	2.6714	7.12326	6.7848	0.00919374	0.0666603	UP
ENOSF1	2.6714	7.12326	6.7848	0.00919374	0.0666603	UP
ENPP1	2.6714	7.12326	6.7848	0.00919374	0.0666603	UP
EPHA1-AS1	2.6714	7.12326	6.7848	0.00919374	0.0666603	UP
ESR2	2.6714	7.12326	6.7848	0.00919374	0.0666603	UP
EXOSC10	2.6714	7.12326	6.7848	0.00919374	0.0666603	UP
FAM219A	2.6714	7.12326	6.7848	0.00919374	0.0666603	UP
FAM89A	2.6714	7.12326	6.7848	0.00919374	0.0666603	UP
FGB	2.6714	7.12326	6.7848	0.00919374	0.0666603	UP
FLJ40288	2.6714	7.12326	6.7848	0.00919374	0.0666603	UP
GAP43	2.6714	7.12326	6.7848	0.00919374	0.0666603	UP
GCSAML-AS1	2.6714	7.12326	6.7848	0.00919374	0.0666603	UP
GDAP1L1	2.6714	7.12326	6.7848	0.00919374	0.0666603	UP
GEMIN5	2.6714	7.12326	6.7848	0.00919374	0.0666603	UP
GRM7-AS3	2.6714	7.12326	6.7848	0.00919374	0.0666603	UP
HAUS1	2.6714	7.12326	6.7848	0.00919374	0.0666603	UP
HMGB1P49	2.6714	7.12326	6.7848	0.00919374	0.0666603	UP
HOMER2	2.6714	7.12326	6.7848	0.00919374	0.0666603	UP
IFT46	2.6714	7.12326	6.7848	0.00919374	0.0666603	UP
ITGAL	2.6714	7.12326	6.7848	0.00919374	0.0666603	UP
KIAA2012-AS1	2.6714	7.12326	6.7848	0.00919374	0.0666603	UP
LAT	2.6714	7.12326	6.7848	0.00919374	0.0666603	UP
LINC00320	2.6714	7.12326	6.7848	0.00919374	0.0666603	UP
LINC01363	2.6714	7.12326	6.7848	0.00919374	0.0666603	UP
LINC01798	2.6714	7.12326	6.7848	0.00919374	0.0666603	UP
LOC100505716	2.6714	7.12326	6.7848	0.00919374	0.0666603	UP
LOC101927560	2.6714	7.12326	6.7848	0.00919374	0.0666603	UP
LOC101928994	2.6714	7.12326	6.7848	0.00919374	0.0666603	UP
MAP2K6	2.6714	7.12326	6.7848	0.00919374	0.0666603	UP
MAPRE3-AS1	2.6714	7.12326	6.7848	0.00919374	0.0666603	UP
MDGA2	2.6714	7.12326	6.7848	0.00919374	0.0666603	UP
MSGN1	2.6714	7.12326	6.7848	0.00919374	0.0666603	UP
OR3A2	2.6714	7.12326	6.7848	0.00919374	0.0666603	UP
OR52P1	2.6714	7.12326	6.7848	0.00919374	0.0666603	UP
OR5A1	2.6714	7.12326	6.7848	0.00919374	0.0666603	UP
PDC-AS1	2.6714	7.12326	6.7848	0.00919374	0.0666603	UP
PDP2	2.6714	7.12326	6.7848	0.00919374	0.0666603	UP
POLE2	2.6714	7.12326	6.7848	0.00919374	0.0666603	UP
PON3	2.6714	7.12326	6.7848	0.00919374	0.0666603	UP
[truncated: 12,728 more rows]
