# Supplementary material for: Urinary TYROBP and HCK as genetic biomarkers for non-invasive diagnosis and therapeutic targeting in IgA nephropathy
Source: Front Genet. 2024 Dec 24;15:1516513. doi: 10.3389/fgene.2024.1516513 (PMC11703869; doi:10.3389/fgene.2024.1516513)
Supplement: Supplementary file 3 [file DataSheet6.xlsx]

## Sheet: Sheet1
DEGs in Reanl Tissue between IgAN and Control
	logFC	logCPM	LR	PValue	FDR	change
FOS	-4.84344	7.14779	149.371	2.38e-34	3.69e-30	DOWN
ZAN	-7.0565	5.30164	140.465	2.11e-32	1.63e-28	DOWN
MUC16	-4.14182	4.3048	108.901	1.71e-25	8.81e-22	DOWN
MYO18B	-6.57621	4.51114	105.4	9.98e-25	3.87e-21	DOWN
CACNA1A	-2.98621	5.4638	96.5875	8.54e-23	2.64e-19	DOWN
DNAH2	-3.59084	4.19453	89.6703	2.81e-21	7.26e-18	DOWN
FOSB	-4.42895	5.13218	88.4144	5.31e-21	1.17e-17	DOWN
DNAH3	-3.16623	3.74707	85.7189	2.07e-20	4.02e-17	DOWN
NEUROD2	-4.59853	3.14877	82.6204	9.94e-20	1.71e-16	DOWN
MYO15A	-3.34408	4.55298	76.4849	2.22e-18	3.44e-15	DOWN
MUC17	-3.89742	2.98908	76.2114	2.55e-18	3.59e-15	DOWN
C1orf167	-4.94736	3.22982	75.0394	4.61e-18	5.96e-15	DOWN
DUSP1	-3.12145	8.41772	73.6142	9.5e-18	1.13e-14	DOWN
STAB2	-4.50757	3.43962	72.8805	1.38e-17	1.49e-14	DOWN
SPATA21	-5.14369	3.51038	72.7925	1.44e-17	1.49e-14	DOWN
C16orf96	-5.1585	2.75406	72.5272	1.65e-17	1.59e-14	DOWN
PKD1L2	-3.30625	4.1476	71.9552	2.2e-17	2.01e-14	DOWN
MUC22	-5.14516	3.18383	70.3571	4.95e-17	4.26e-14	DOWN
UBAP1L	-2.74958	4.30245	68.387	1.34e-16	1.06e-13	DOWN
CARMIL3	-4.02247	2.91851	68.348	1.37e-16	1.06e-13	DOWN
RPL3L	-5.08432	3.0832	66.0594	4.38e-16	3.23e-13	DOWN
KIF5A	-3.8626	3.95791	65.7237	5.19e-16	3.65e-13	DOWN
MYL11	-3.30764	2.55959	64.2356	1.1e-15	7.43e-13	DOWN
CACNA1G	-4.09831	3.83746	62.0977	3.27e-15	2.11e-12	DOWN
CHRNG	-4.64153	2.40742	59.9845	9.56e-15	5.92e-12	DOWN
KCNT1	-5.19206	3.73911	59.7684	1.07e-14	6.36e-12	DOWN
ACTN3	-4.73518	2.10631	56.5508	5.48e-14	3.14e-11	DOWN
ANKRD36C	-1.96949	6.04999	54.839	1.31e-13	7e-11	DOWN
DNAH17	-2.15444	4.51458	54.8346	1.31e-13	7e-11	DOWN
CUX2	-4.81072	3.44709	54.7501	1.37e-13	7.07e-11	DOWN
CCDC27	-4.1323	3.02394	54.3963	1.64e-13	8.19e-11	DOWN
FAM178B	-3.68448	2.57771	54.0851	1.92e-13	9.13e-11	DOWN
SEZ6	-3.41981	3.16361	54.0585	1.95e-13	9.13e-11	DOWN
GSDMB	-2.46084	3.49511	53.6607	2.38e-13	1.09e-10	DOWN
LOC400499	-3.79085	4.02325	53.5736	2.49e-13	1.1e-10	DOWN
PDE6A	-3.80263	2.81881	52.4032	4.52e-13	1.93e-10	DOWN
MGAM2	-4.78876	3.33242	52.3613	4.62e-13	1.93e-10	DOWN
RGS2	-2.49437	6.00529	51.8074	6.12e-13	2.5e-10	DOWN
ATCAY	-4.38725	2.13392	51.2025	8.33e-13	3.31e-10	DOWN
RFX4	-4.8182	2.9922	50.6073	1.13e-12	4.37e-10	DOWN
EGR1	-2.73663	5.53977	49.8615	1.65e-12	6.23e-10	DOWN
MYO1H	-3.08628	2.71659	49.7269	1.77e-12	6.52e-10	DOWN
DNAH8	-3.60833	3.26504	48.7644	2.89e-12	1.04e-09	DOWN
IGFN1	-3.95546	3.25759	48.6843	3.01e-12	1.06e-09	DOWN
COL1A1	3.31902	6.07814	47.6646	5.06e-12	1.74e-09	UP
TERB1	-4.09081	2.17004	46.8594	7.63e-12	2.57e-09	DOWN
MYT1L	-4.91382	4.31467	45.8835	1.26e-11	4.14e-09	DOWN
OPRD1	-4.59983	4.12462	45.7982	1.31e-11	4.23e-09	DOWN
MROH9	-4.4617	1.44177	45.5442	1.49e-11	4.72e-09	DOWN
TFAP4	-2.36431	3.20177	45.2286	1.75e-11	5.33e-09	DOWN
DCST1	-3.08947	1.80194	45.2268	1.75e-11	5.33e-09	DOWN
TTYH1	-2.83378	2.89097	45.0593	1.91e-11	5.69e-09	DOWN
DNAH12	-3.52823	2.83812	44.2379	2.91e-11	8.5e-09	DOWN
CACNA1B	-4.20229	3.66844	44.0364	3.22e-11	9.24e-09	DOWN
CARD14	-3.3407	3.77911	43.7443	3.74e-11	1.05e-08	DOWN
PHKG1	-2.5793	2.62911	43.5382	4.16e-11	1.15e-08	DOWN
TMPRSS9	-4.03903	2.99706	43.4872	4.27e-11	1.16e-08	DOWN
TTN	-1.7243	6.43915	43.427	4.4e-11	1.18e-08	DOWN
CTCFL	-3.9486	2.78337	43.3852	4.5e-11	1.18e-08	DOWN
H1-4	-2.50811	3.50919	43.1842	4.98e-11	1.29e-08	DOWN
KIF6	-2.26026	4.10685	43.0164	5.43e-11	1.38e-08	DOWN
GCKR	-4.26032	1.87898	42.4355	7.31e-11	1.82e-08	DOWN
KIAA2012	-3.55613	2.52592	41.9969	9.14e-11	2.25e-08	DOWN
CLCN1	-4.0459	2.72331	41.4988	1.18e-10	2.85e-08	DOWN
ATP1A3	-3.80961	3.48824	41.1293	1.42e-10	3.4e-08	DOWN
CA7	-4.16867	2.32765	40.8656	1.63e-10	3.83e-08	DOWN
TGM4	-3.90723	2.6936	40.2454	2.24e-10	5.15e-08	DOWN
TEX14	-2.3745	2.78313	40.2265	2.26e-10	5.15e-08	DOWN
TG	-2.18228	3.96375	40.005	2.53e-10	5.69e-08	DOWN
SLC26A5	-2.94292	2.52271	39.4658	3.34e-10	7.39e-08	DOWN
DSCAML1	-2.34513	2.9891	39.0597	4.11e-10	8.97e-08	DOWN
OTOA	-3.29432	2.48258	38.6574	5.05e-10	1.09e-07	DOWN
B3GAT2	-2.35405	2.56444	38.5908	5.23e-10	1.11e-07	DOWN
IGSF23	-3.00536	1.61424	37.9851	7.13e-10	1.49e-07	DOWN
MYPN	-3.83583	2.58142	37.5735	8.8e-10	1.82e-07	DOWN
MROH7	-2.68569	3.1017	37.4986	9.15e-10	1.86e-07	DOWN
MEP1B	-3.42138	1.42042	36.9246	1.23e-09	2.47e-07	DOWN
MOGAT3	-3.74958	1.94992	36.8879	1.25e-09	2.48e-07	DOWN
MUC19	-3.11656	4.01522	36.6358	1.42e-09	2.79e-07	DOWN
CACNA1I	-3.74928	2.70944	35.9194	2.06e-09	3.98e-07	DOWN
NEB	-2.2131	4.48589	35.8714	2.11e-09	4.03e-07	DOWN
ITIH4	-3.2535	2.69604	35.8347	2.15e-09	4.06e-07	DOWN
FRMPD2	-2.92929	2.38093	35.6806	2.32e-09	4.34e-07	DOWN
LAMA2	-1.71483	5.46482	34.3313	4.65e-09	8.57e-07	DOWN
AKR1C2	-2.18462	3.27152	34.2077	4.95e-09	9.03e-07	DOWN
ODF3L2	-3.54704	1.49059	34.0108	5.48e-09	9.87e-07	DOWN
RUNDC3A	-2.10084	3.03361	33.5384	6.99e-09	1.24e-06	DOWN
APOB	-2.96943	2.86201	33.4687	7.24e-09	1.27e-06	DOWN
INHA	-3.05445	1.52303	32.9428	9.49e-09	1.65e-06	DOWN
C11orf16	-3.56621	1.64235	32.8309	1.01e-08	1.73e-06	DOWN
CFAP44	-1.81373	4.52753	32.7362	1.06e-08	1.8e-06	DOWN
TSBP1	-3.45962	2.01707	32.6276	1.12e-08	1.88e-06	DOWN
LUC7L3	-1.44122	8.04807	32.6064	1.13e-08	1.88e-06	DOWN
GRIK1	-2.15385	3.1178	31.9303	1.6e-08	2.63e-06	DOWN
ANKRD36B	-1.73494	4.77133	31.8968	1.63e-08	2.65e-06	DOWN
ATP2B2	-3.50911	3.19144	31.7283	1.77e-08	2.86e-06	DOWN
ANKUB1	-3.16458	2.231	31.7068	1.79e-08	2.86e-06	DOWN
GRIA4	-3.48631	2.37254	31.3384	2.17e-08	3.43e-06	DOWN
POU5F2	-2.10881	3.37779	31.1299	2.41e-08	3.78e-06	DOWN
DKKL1	-2.77524	1.68573	31.0554	2.51e-08	3.84e-06	DOWN
ERN2	-3.41858	2.36375	31.0469	2.52e-08	3.84e-06	DOWN
MYH3	-2.19725	3.70012	31.0147	2.56e-08	3.84e-06	DOWN
RBM20	-2.03041	3.5609	31.0107	2.57e-08	3.84e-06	DOWN
MLPH	-2.57222	2.56072	30.9871	2.6e-08	3.84e-06	DOWN
CATSPERG	-2.0415	3.82639	30.9849	2.6e-08	3.84e-06	DOWN
AGTR1	-1.60773	6.35185	30.9183	2.69e-08	3.93e-06	DOWN
SCN5A	-3.71492	3.17559	30.6555	3.08e-08	4.46e-06	DOWN
MUC4	-2.33125	3.4265	30.6027	3.17e-08	4.54e-06	DOWN
FER1L5	-2.14371	3.52392	30.4339	3.45e-08	4.91e-06	DOWN
ITIH1	-4.04018	2.59816	30.3496	3.61e-08	5.08e-06	DOWN
FBN3	-3.12579	3.38416	30.1972	3.9e-08	5.45e-06	DOWN
PCDHA9	-3.14989	1.9845	30.105	4.09e-08	5.66e-06	DOWN
CD86	3.35003	3.64276	29.7741	4.85e-08	6.65e-06	UP
PLEK	2.97183	5.72102	29.7185	5e-08	6.79e-06	UP
IGF2BP3	-3.32454	2.48571	29.555	5.44e-08	7.32e-06	DOWN
VWA5B1	-3.44412	2.97911	29.2623	6.32e-08	8.44e-06	DOWN
CNTNAP1	-1.80481	3.98372	29.2455	6.38e-08	8.44e-06	DOWN
CACNB4	-2.14216	4.30651	29.0256	7.14e-08	9.35e-06	DOWN
MPP3	-1.61143	4.74268	29.0038	7.22e-08	9.35e-06	DOWN
PGF	-1.68114	6.25188	28.9982	7.24e-08	9.35e-06	DOWN
NWD1	-3.14099	2.65338	28.8914	7.66e-08	9.69e-06	DOWN
LOC102724117	-2.47861	2.59588	28.8821	7.69e-08	9.69e-06	DOWN
GOLGA6L10	-2.47861	2.59588	28.8818	7.69e-08	9.69e-06	DOWN
LOXHD1	-3.72137	3.30777	28.8373	7.87e-08	9.83e-06	DOWN
ATP13A3	1.7941	7.61424	28.7209	8.36e-08	1.04e-05	UP
RN7SKP23	-2.90729	2.62628	28.6652	8.6e-08	1.06e-05	DOWN
RGS6	-3.20157	2.81226	28.3774	9.98e-08	1.22e-05	DOWN
CABP1	-2.68866	3.14743	28.3552	1.01e-07	1.22e-05	DOWN
POU5F1	-2.38023	2.00661	28.0292	1.19e-07	1.43e-05	DOWN
COL5A3	-2.81097	3.48929	27.9466	1.25e-07	1.49e-05	DOWN
ACAN	-2.47451	3.5846	27.929	1.26e-07	1.49e-05	DOWN
CFAP74	-3.44025	3.15971	27.8809	1.29e-07	1.51e-05	DOWN
ANO8	-2.26958	3.17219	27.8183	1.33e-07	1.55e-05	DOWN
MROH2B	-3.14448	2.16134	27.677	1.43e-07	1.66e-05	DOWN
FAM135B	-3.48977	2.52675	27.6213	1.48e-07	1.69e-05	DOWN
ANKRD18B	-2.84804	1.77381	27.5749	1.51e-07	1.72e-05	DOWN
NIBAN3	-2.57052	2.73598	27.5575	1.52e-07	1.72e-05	DOWN
TMEM269	-2.68951	2.22757	27.5359	1.54e-07	1.73e-05	DOWN
COL17A1	-2.83122	3.13819	27.5248	1.55e-07	1.73e-05	DOWN
H4C5	-3.42919	1.9565	27.4864	1.58e-07	1.75e-05	DOWN
KCNN1	-2.80534	2.25863	27.3607	1.69e-07	1.85e-05	DOWN
LCNL1	-1.88489	3.76008	27.1594	1.87e-07	2.04e-05	DOWN
SEPTIN4	-1.42782	7.4311	26.9618	2.08e-07	2.25e-05	DOWN
TF	-2.83604	3.48179	26.8767	2.17e-07	2.33e-05	DOWN
IQCN	-1.80723	4.34075	26.7767	2.28e-07	2.44e-05	DOWN
COL28A1	-2.32402	2.96785	26.7254	2.35e-07	2.47e-05	DOWN
CFAP77	-2.92298	1.76468	26.7237	2.35e-07	2.47e-05	DOWN
BCAS1	-3.08391	3.0855	26.707	2.37e-07	2.48e-05	DOWN
APC2	-2.27283	2.65699	26.4497	2.7e-07	2.81e-05	DOWN
SCN11A	-2.63475	2.50534	26.1569	3.15e-07	3.25e-05	DOWN
MSR1	3.26878	4.39605	26.0656	3.3e-07	3.38e-05	UP
ANKRD36	-1.49701	5.99217	25.6825	4.02e-07	4.1e-05	DOWN
NUP210L	-2.98916	2.44075	25.4108	4.63e-07	4.69e-05	DOWN
GARIN1A	-2.87212	2.61994	25.2667	4.99e-07	5.01e-05	DOWN
CAPN12	-1.65745	4.07939	25.259	5.01e-07	5.01e-05	DOWN
CSMD2	-1.90441	4.27423	25.2303	5.09e-07	5.05e-05	DOWN
RP1L1	-3.47725	3.16932	25.083	5.49e-07	5.42e-05	DOWN
SLC4A8	-1.85114	3.97039	25.0506	5.58e-07	5.47e-05	DOWN
LMO3	-1.74102	4.89583	25.0148	5.69e-07	5.54e-05	DOWN
DNAH10	-1.80021	4.11022	24.9088	6.01e-07	5.82e-05	DOWN
IGSF22	-1.96425	3.00507	24.8453	6.21e-07	5.98e-05	DOWN
PTPRQ	-1.34071	8.20734	24.8189	6.3e-07	6.02e-05	DOWN
DNAH11	-2.08763	2.79365	24.7923	6.39e-07	6.07e-05	DOWN
STAG3	-1.49623	3.96061	24.6707	6.8e-07	6.42e-05	DOWN
CYBB	2.44126	4.96908	24.6121	7.01e-07	6.58e-05	UP
MARCHF10	-2.71566	2.64621	24.5679	7.17e-07	6.69e-05	DOWN
GABRD	-2.95427	3.00429	24.5162	7.37e-07	6.83e-05	DOWN
MCMDC2	-1.95472	2.39979	24.4031	7.81e-07	7.2e-05	DOWN
ANXA10	-3.0585	1.19973	24.3795	7.91e-07	7.25e-05	DOWN
SRSF5	-1.27951	8.17412	24.3643	7.97e-07	7.26e-05	DOWN
DMBT1	-3.21328	1.76537	24.3055	8.22e-07	7.43e-05	DOWN
SLC14A2	-2.98475	2.84714	24.2977	8.25e-07	7.43e-05	DOWN
HSD17B2	-2.31835	3.69428	24.2322	8.54e-07	7.65e-05	DOWN
FRMD5	-2.66739	2.76774	24.1535	8.9e-07	7.92e-05	DOWN
DLX4	-3.12807	1.65132	24.0924	9.18e-07	8.13e-05	DOWN
MYO16	-2.98567	2.26286	24.0396	9.44e-07	8.3e-05	DOWN
IZUMO1	-2.69541	2.19015	23.9998	9.63e-07	8.43e-05	DOWN
STX1B	-1.87429	3.09116	23.9804	9.73e-07	8.47e-05	DOWN
HRNR	-3.73878	2.14474	23.9171	1.01e-06	8.7e-05	DOWN
KIF19	-2.54281	2.79467	23.9066	1.01e-06	8.7e-05	DOWN
MISFA	-1.79243	1.82	23.5501	1.22e-06	0.000103844	DOWN
ADAMTS1	1.57486	7.72173	23.545	1.22e-06	0.000103844	UP
SCD	1.74488	5.4813	23.5257	1.23e-06	0.000104319	UP
IL4I1	2.80957	4.13336	23.4969	1.25e-06	0.000105282	UP
LCP1	2.42453	6.902	23.4871	1.26e-06	0.000105282	UP
CD36	2.75247	4.48353	23.4178	1.3e-06	0.000108554	UP
RGS16	-1.66571	4.91359	23.403	1.31e-06	0.000108808	DOWN
PCDHA1	-2.48468	1.7142	23.3336	1.36e-06	0.000112208	DOWN
PTGDS	-1.48477	8.29453	23.3108	1.38e-06	0.00011294	DOWN
DOC2A	-2.89096	2.25358	23.2854	1.4e-06	0.000113845	DOWN
LGALS9C	-2.92446	0.835042	23.2171	1.45e-06	0.000116894	DOWN
LOC124907928	-2.92445	0.835042	23.2144	1.45e-06	0.000116894	DOWN
ABCA13	-2.75745	3.06192	23.1972	1.46e-06	0.000117332	DOWN
TSSK3	-2.35888	1.96364	23.1762	1.48e-06	0.000118007	DOWN
CADPS	-3.36952	3.31793	22.9627	1.65e-06	0.000131191	DOWN
ITPRIPL2	1.59918	6.33719	22.8847	1.72e-06	0.000135928	UP
ARHGEF39	-1.73193	3.73056	22.8445	1.76e-06	0.000138097	DOWN
ARMCX4	-1.46683	5.20085	22.7912	1.81e-06	0.000141265	DOWN
FRMD4A	-1.29149	5.64629	22.7513	1.84e-06	0.000143498	DOWN
PKHD1L1	-2.09855	3.88646	22.7224	1.87e-06	0.00014495	DOWN
ZACN	-1.69712	2.80304	22.6625	1.93e-06	0.000148796	DOWN
GOLGA6L4	-2.24132	2.67753	22.6173	1.98e-06	0.000151582	DOWN
DRAXIN	-2.9871	3.23868	22.5945	2e-06	0.000152631	DOWN
SNX15	-1.73395	2.67157	22.5793	2.02e-06	0.00015309	DOWN
NUDT10	-1.75344	5.18082	22.4432	2.16e-06	0.00016353	DOWN
ATF3	-1.96928	4.51484	22.4242	2.19e-06	0.000163709	DOWN
CNBD2	-2.29556	2.33369	22.4225	2.19e-06	0.000163709	DOWN
C9orf43	-2.87812	2.36049	22.3358	2.29e-06	0.000170439	DOWN
CSF1R	1.87789	5.98197	22.3023	2.33e-06	0.000172609	UP
ATF7-NPFF	-2.06323	2.62215	22.2614	2.38e-06	0.00017549	DOWN
ATOH8	-1.3747	6.51655	22.2034	2.45e-06	0.000180009	DOWN
XDH	-2.80684	2.21595	22.041	2.67e-06	0.000194977	DOWN
CNGA1	-1.64875	3.79644	22.0164	2.7e-06	0.000196571	DOWN
PER1	-1.28422	6.29303	21.8944	2.88e-06	0.000208485	DOWN
EYA4	-1.51828	4.36822	21.8464	2.95e-06	0.000212773	DOWN
CD84	2.5654	4.25555	21.7454	3.11e-06	0.000223237	UP
VIP	-2.74728	1.59334	21.5734	3.41e-06	0.000243055	DOWN
MYH7B	-2.09552	3.62753	21.5061	3.53e-06	0.000250585	DOWN
COL2A1	-2.84753	1.72412	21.4578	3.62e-06	0.000255794	DOWN
JAKMIP1	-2.34494	2.09262	21.3893	3.75e-06	0.0002639	DOWN
TBX6	-2.7986	2.07437	21.2559	4.02e-06	0.000281637	DOWN
MORN5	-3.05995	0.865008	21.246	4.04e-06	0.00028182	DOWN
ABHD1	-1.53064	3.14424	21.1702	4.2e-06	0.00029187	DOWN
SAMHD1	1.67838	6.44167	21.1504	4.25e-06	0.000293585	UP
NLRP7	-2.76294	1.67521	21.1209	4.31e-06	0.000296823	DOWN
RAPH1	-1.43192	4.74771	21.0555	4.46e-06	0.000305768	DOWN
CBLN1	-2.72476	2.26921	20.9989	4.6e-06	0.00031354	DOWN
DNAH6	-1.73053	3.40708	20.9613	4.69e-06	0.000318364	DOWN
LGALS12	-2.9751	2.30458	20.9028	4.83e-06	0.000326146	DOWN
PPP1R16B	1.67271	5.87787	20.895	4.85e-06	0.000326146	UP
ZNF707	-1.64075	3.77245	20.8775	4.9e-06	0.000326146	DOWN
LOC101928160	-1.64075	3.77245	20.8768	4.9e-06	0.000326146	DOWN
HPCA	-2.20071	1.40918	20.8734	4.91e-06	0.000326146	DOWN
QRICH2	-1.96676	3.19357	20.6893	5.4e-06	0.000357531	DOWN
RYR2	-2.04954	3.40213	20.5893	5.69e-06	0.000375096	DOWN
CCDC7	-1.51596	4.01784	20.5409	5.84e-06	0.000383075	DOWN
ATP2A1	-2.77244	2.30577	20.5314	5.87e-06	0.000383355	DOWN
SALL4	-2.42047	2.53092	20.4649	6.07e-06	0.000395237	DOWN
CCDC62	-2.86859	1.78474	20.4435	6.14e-06	0.00039671	DOWN
CACNA1E	-2.24765	3.64666	20.4418	6.15e-06	0.00039671	DOWN
DAPK2	-1.27241	5.87189	20.4092	6.25e-06	0.000401678	DOWN
NRXN1	-2.00114	4.03132	20.4021	6.28e-06	0.000401678	DOWN
ST8SIA1	-1.8395	3.57042	20.3704	6.38e-06	0.00040669	DOWN
SHANK1	-2.58265	2.49158	20.3113	6.58e-06	0.000417738	DOWN
GRIK4	-2.38242	2.46093	20.2846	6.67e-06	0.000421882	DOWN
USF1	-1.49847	4.10982	20.1806	7.05e-06	0.000442202	DOWN
SERPINI2	-2.01558	2.22626	20.179	7.05e-06	0.000442202	DOWN
RYR1	-2.05554	4.37026	20.117	7.28e-06	0.000454934	DOWN
CRHR2	-2.85612	1.79244	19.9926	7.77e-06	0.000483565	DOWN
ADAM11	-2.31466	3.02989	19.941	7.99e-06	0.000494805	DOWN
UBD	3.80398	0.122411	19.912	8.11e-06	0.000499853	UP
CD163	2.59872	4.07025	19.9017	8.15e-06	0.000499853	UP
GSTM2	-1.35258	4.90589	19.8988	8.17e-06	0.000499853	DOWN
SMTNL1	-2.18367	1.57719	19.8903	8.2e-06	0.000500091	DOWN
RAB26	-1.88371	3.07644	19.8516	8.37e-06	0.000502428	DOWN
TTC34	-2.48242	3.34306	19.8509	8.37e-06	0.000502428	DOWN
ZMAT1	-1.3084	5.61799	19.8475	8.39e-06	0.000502428	DOWN
COX4I2	-2.00428	2.39567	19.8448	8.4e-06	0.000502428	DOWN
GVQW3	-1.64119	3.89654	19.8442	8.4e-06	0.000502428	DOWN
NGF	-1.55109	3.39557	19.8014	8.59e-06	0.000511809	DOWN
HSD17B3	-2.44358	1.97584	19.7798	8.69e-06	0.000514572	DOWN
IL17RE	-1.62321	3.46023	19.7765	8.7e-06	0.000514572	DOWN
PTCH2	-1.69902	3.68826	19.7647	8.76e-06	0.000515802	DOWN
FAM186A	-2.04334	2.19553	19.7538	8.81e-06	0.000516767	DOWN
ALG1L2	-1.90433	1.42675	19.6524	9.29e-06	0.000542865	DOWN
VWA2	-1.95124	3.08445	19.5852	9.62e-06	0.000560209	DOWN
SLC6A6	1.40094	7.41451	19.4855	1.01e-05	0.000588013	UP
CLCA2	-2.65696	0.716828	19.4254	1.05e-05	0.000603932	DOWN
PHF24	-2.44421	2.78166	19.4202	1.05e-05	0.000603932	DOWN
FABP4	-1.60915	4.27874	19.4043	1.06e-05	0.000606727	DOWN
GRM1	-2.96366	2.52755	19.3957	1.06e-05	0.000607214	DOWN
PMFBP1	-1.9209	2.17097	19.366	1.08e-05	0.000614453	DOWN
ACSBG1	-1.82116	2.09648	19.3171	1.11e-05	0.000628105	DOWN
TSHR	-2.94842	2.87493	19.2043	1.17e-05	0.000663594	DOWN
IER2	-1.35439	7.04943	19.1982	1.18e-05	0.000663594	DOWN
SLIT1	-2.47976	3.06826	19.1493	1.21e-05	0.000678324	DOWN
MYBPHL	-2.84168	2.14502	19.0918	1.25e-05	0.000696556	DOWN
IL1RN	5.70935	6.72432	19.0344	1.28e-05	0.000712974	UP
CA14	-1.73998	2.75682	19.0336	1.28e-05	0.000712974	DOWN
ANKRD53	-1.61852	2.71586	18.9879	1.32e-05	0.000727673	DOWN
RBFA	-1.33127	4.94873	18.9093	1.37e-05	0.000755558	DOWN
SLC17A4	-2.1348	2.71116	18.7939	1.46e-05	0.00079985	DOWN
ITGB6	2.15785	4.37729	18.7846	1.46e-05	0.000800927	UP
STARD9	-1.21187	5.45713	18.7502	1.49e-05	0.000812622	DOWN
INSYN2A	-1.60008	3.59172	18.6967	1.53e-05	0.000832822	DOWN
CD93	1.54557	6.19989	18.6485	1.57e-05	0.000851153	UP
CPZ	-2.37985	1.19916	18.6139	1.6e-05	0.000859847	DOWN
C14orf180	-1.69927	2.66214	18.6062	1.61e-05	0.000859847	DOWN
GIPR	-3.01347	1.61598	18.6061	1.61e-05	0.000859847	DOWN
PCDH17	1.65138	5.4832	18.6026	1.61e-05	0.000859847	UP
C2orf92	-1.62159	2.9944	18.5389	1.66e-05	0.000886025	DOWN
OR2I1P	3.69502	4.06494	18.5202	1.68e-05	0.000891693	UP
SLC25A27	-1.5079	4.36678	18.4247	1.77e-05	0.000934327	DOWN
TTC14	-1.11478	6.50987	18.4025	1.79e-05	0.00094205	DOWN
GRM7	-2.28524	2.50166	18.3401	1.85e-05	0.000970129	DOWN
TINCR	-3.12559	2.8565	18.2908	1.9e-05	0.000992163	DOWN
PPM1F	1.31706	7.307	18.2785	1.91e-05	0.000995241	UP
PHLDB3	-1.46495	3.53008	18.1822	2.01e-05	0.00104335	DOWN
ARHGEF10	-1.27462	4.29075	18.1379	2.05e-05	0.00106434	DOWN
CCDC60	-2.3194	2.00333	18.1185	2.08e-05	0.00107166	DOWN
SV2C	-2.64516	2.65952	18.0943	2.1e-05	0.00108172	DOWN
MPZ	-2.78027	0.883161	18.0865	2.11e-05	0.00108259	DOWN
CFAP54	-1.6359	3.6276	18.0354	2.17e-05	0.00110629	DOWN
PKD2L2	-1.66733	2.13774	18.0327	2.17e-05	0.00110629	DOWN
S1PR3	-1.33372	6.61796	18.0086	2.2e-05	0.0011167	DOWN
DRC1	-2.30291	1.98933	17.9542	2.26e-05	0.00114533	DOWN
KCND1	-1.63888	3.39388	17.9321	2.29e-05	0.00115491	DOWN
NPHP3	-1.17319	5.20061	17.9024	2.33e-05	0.00116929	DOWN
CD19	-2.03953	2.78011	17.8246	2.42e-05	0.00121412	DOWN
CHRNA7	-2.17653	2.16823	17.7987	2.46e-05	0.00122677	DOWN
GABRG2	-2.775	2.62981	17.7827	2.48e-05	0.00123318	DOWN
TRIM17	-1.75438	3.46035	17.7714	2.49e-05	0.00123659	DOWN
RASL12	-1.38618	4.37069	17.6866	2.6e-05	0.00128674	DOWN
USH2A	-2.0666	3.18167	17.6836	2.61e-05	0.00128674	DOWN
LDB3	-2.46572	2.98768	17.6635	2.64e-05	0.00129626	DOWN
LRRTM2	-1.73023	3.48752	17.6342	2.68e-05	0.00130913	DOWN
GREB1L	-2.01287	2.99536	17.6293	2.68e-05	0.00130913	DOWN
FHAD1	-1.63775	4.0165	17.6267	2.69e-05	0.00130913	DOWN
MOV10L1	-2.51309	3.14771	17.6014	2.72e-05	0.00132189	DOWN
DUSP13	-1.80481	2.10569	17.5963	2.73e-05	0.00132189	DOWN
AKR1C1	-1.45976	3.73005	17.5539	2.79e-05	0.00134752	DOWN
CDO1	-1.51876	3.48669	17.5429	2.81e-05	0.00135109	DOWN
ESM1	-1.39763	4.6274	17.5183	2.85e-05	0.00136305	DOWN
RSRP1	-1.167	7.29754	17.5144	2.85e-05	0.00136305	DOWN
NOX5	-2.59656	2.99145	17.4899	2.89e-05	0.00137644	DOWN
GRIN2C	-2.08581	2.52184	17.4344	2.97e-05	0.00141289	DOWN
DDX17	-1.09946	8.93032	17.3933	3.04e-05	0.00143935	DOWN
FBN2	-1.71036	2.87151	17.3787	3.06e-05	0.00144605	DOWN
FPR3	2.98842	2.93358	17.36	3.09e-05	0.00145592	UP
LILRB4	2.19561	3.19265	17.3541	3.1e-05	0.00145597	UP
FAP	2.71685	2.55551	17.3372	3.13e-05	0.00146291	UP
TONSL	-1.56349	3.67709	17.331	3.14e-05	0.00146291	DOWN
PIP5K1B	-1.28224	4.81368	17.3279	3.15e-05	0.00146291	DOWN
LRRC75A	-1.4649	4.29438	17.3208	3.16e-05	0.00146397	DOWN
LRRC4B	-2.24428	2.02455	17.3086	3.18e-05	0.00146877	DOWN
NSG1	-1.32871	4.56783	17.3009	3.19e-05	0.00146877	DOWN
CYP27C1	-2.40061	1.85319	17.2976	3.2e-05	0.00146877	DOWN
CITED2	-1.41637	6.14965	17.2756	3.23e-05	0.00148147	DOWN
SCN3A	-1.90416	2.7279	17.1359	3.48e-05	0.00158642	DOWN
PPT2-EGFL8	-1.28054	3.80627	17.1333	3.48e-05	0.00158642	DOWN
DDIT4	-1.39453	6.00579	17.1265	3.5e-05	0.00158642	DOWN
HTR2B	-1.54397	4.43895	17.1233	3.5e-05	0.00158642	DOWN
UPK1A	-1.97933	2.72743	17.0633	3.62e-05	0.0016325	DOWN
MYCBPAP	-1.57564	3.79202	17.0331	3.67e-05	0.0016539	DOWN
SLITRK5	-2.56923	2.50093	17.0148	3.71e-05	0.00166508	DOWN
ABCA10	-1.76745	2.5155	17.0044	3.73e-05	0.0016694	DOWN
LRRC36	-1.60757	2.69408	16.9871	3.76e-05	0.00167497	DOWN
C3AR1	2.44179	4.1053	16.9871	3.76e-05	0.00167497	UP
TUBA8	-2.65741	2.0071	16.967	3.8e-05	0.00168794	DOWN
FYB1	1.67798	5.21213	16.9086	3.92e-05	0.00173567	UP
WDR86	-1.30324	4.61927	16.8832	3.98e-05	0.00175404	DOWN
ZNF23	-1.41676	3.30969	16.8295	4.09e-05	0.0017993	DOWN
GRIN2B	-1.96864	3.82532	16.8177	4.11e-05	0.00180536	DOWN
BTK	2.24846	3.34068	16.8062	4.14e-05	0.001807	UP
TUBB3	-2.30421	2.19394	16.8053	4.14e-05	0.001807	DOWN
SNTG2	-2.3452	1.55481	16.7875	4.18e-05	0.00181887	DOWN
CDC42BPG	-1.74821	3.65841	16.7704	4.22e-05	0.00183017	DOWN
RFX8	-1.91847	2.21904	16.7419	4.28e-05	0.00185275	DOWN
RYR3	-1.18811	5.83737	16.7081	4.36e-05	0.00188077	DOWN
DCDC1	-1.7118	2.91453	16.6785	4.43e-05	0.00190503	DOWN
ITGB2	1.95205	6.10982	16.6253	4.55e-05	0.00195383	UP
TULP2	-2.47009	2.51544	16.5998	4.62e-05	0.00197476	DOWN
ZNF676	-1.7062	1.98175	16.5867	4.65e-05	0.00198131	DOWN
PLB1	-1.47431	3.67459	16.5831	4.66e-05	0.00198131	DOWN
TTR	-1.80625	4.55489	16.5735	4.68e-05	0.00198592	DOWN
TRPM1	-2.69839	2.66245	16.555	4.73e-05	0.00199989	DOWN
PTPRC	1.74162	6.11788	16.5086	4.84e-05	0.00204379	UP
SELE	2.66723	3.49453	16.4908	4.89e-05	0.00205255	UP
MMP9	2.55437	3.39437	16.4902	4.89e-05	0.00205255	UP
VWA3B	-2.56315	2.82805	16.2937	5.42e-05	0.00226347	DOWN
RPH3A	-2.28086	3.07459	16.2886	5.44e-05	0.00226347	DOWN
LAIR1	1.86061	3.92785	16.2864	5.45e-05	0.00226347	UP
SLC4A4	1.57358	6.18096	16.2833	5.45e-05	0.00226347	UP
MUC3A	-2.2098	3.75092	16.2793	5.47e-05	0.00226347	DOWN
COL6A6	-2.0488	2.46896	16.2479	5.56e-05	0.00229521	DOWN
DOCK2	1.67124	4.8917	16.2129	5.66e-05	0.0023318	UP
PLCG2	1.59645	6.98747	16.2043	5.69e-05	0.00233608	UP
CYP2F1	-2.79294	0.516112	16.1795	5.76e-05	0.0023586	DOWN
YJEFN3	-1.33958	4.05794	16.1762	5.77e-05	0.0023586	DOWN
EGFLAM	-1.34198	4.24435	16.1701	5.79e-05	0.00235988	DOWN
NFATC4	-1.29496	4.50656	16.1199	5.95e-05	0.002417	DOWN
SLC22A14	-2.61575	2.44683	16.0433	6.19e-05	0.00251007	DOWN
SH2D6	-1.71409	2.31511	16.0112	6.3e-05	0.00254643	DOWN
MINDY4	-1.35473	3.93817	15.8957	6.69e-05	0.00269951	DOWN
SPDYE5	-1.83886	2.0781	15.8326	6.92e-05	0.00278387	DOWN
HMCN2	-1.30025	4.69005	15.8171	6.98e-05	0.00279945	DOWN
MAST1	-2.59959	2.8483	15.8052	7.02e-05	0.00280983	DOWN
KITLG	1.6035	4.82096	15.7926	7.07e-05	0.00282135	UP
DISP2	-2.27882	3.17871	15.7649	7.17e-05	0.00285561	DOWN
DNAI2	-2.44068	1.389	15.7433	7.25e-05	0.00288097	DOWN
GBP5	2.22792	4.40628	15.7304	7.3e-05	0.0028932	UP
UNC79	-1.35963	3.27339	15.7104	7.38e-05	0.00291266	DOWN
CFAP92	-2.21738	2.79878	15.7081	7.39e-05	0.00291266	DOWN
RTN1	2.07405	4.46525	15.6599	7.58e-05	0.00297628	UP
SOX11	-1.74233	1.82926	15.6566	7.59e-05	0.00297628	DOWN
MAVS	1.14766	7.33254	15.6528	7.61e-05	0.00297628	UP
HYDIN	-1.42151	3.5736	15.6371	7.67e-05	0.00299359	DOWN
AMY2B	-1.22488	4.79503	15.5997	7.83e-05	0.00304576	DOWN
TSNAXIP1	-1.58817	3.14037	15.5529	8.02e-05	0.00311429	DOWN
SLAMF7	2.28932	4.26468	15.5477	8.05e-05	0.00311505	UP
TTC21A	-1.39671	4.09279	15.4835	8.32e-05	0.00321455	DOWN
ACOXL	-2.03559	2.51422	15.3921	8.74e-05	0.00336547	DOWN
RXRA	1.25378	6.33407	15.3727	8.83e-05	0.00339169	UP
KIFC1	2.70864	2.9011	15.3464	8.95e-05	0.00343085	UP
EFCAB13	-1.19846	4.74784	15.3345	9.01e-05	0.00344391	DOWN
GABBR1	-1.12129	5.50007	15.2917	9.21e-05	0.00351426	DOWN
GRID1	-2.29149	1.28866	15.2325	9.51e-05	0.00361708	DOWN
CD300C	2.95488	2.39055	15.2196	9.57e-05	0.00362725	UP
CHD9NB	-1.62781	2.72441	15.218	9.58e-05	0.00362725	DOWN
SERPINE1	1.9342	5.23892	15.2072	9.63e-05	0.00363907	UP
ZSCAN1	-1.50434	2.40591	15.1564	9.9e-05	0.00372494	DOWN
SNAP25	-1.41652	3.49061	15.154	9.91e-05	0.00372494	DOWN
GRID2IP	-1.68325	2.34704	15.0714	0.00010352	0.00388211	DOWN
MCOLN3	-1.14634	5.7076	15.0439	0.000105041	0.00392966	DOWN
OR2A42	-2.29687	1.36228	15.026	0.00010604	0.00395745	DOWN
SLC28A2	-1.83807	2.30084	15.0196	0.000106402	0.00396142	DOWN
PIK3AP1	1.79947	5.2272	15.0063	0.000107151	0.00397973	UP
B3GALT1	-2.3999	1.11062	14.9458	0.000110646	0.00409972	DOWN
KIF18B	-1.98829	2.85247	14.9346	0.000111305	0.0041143	DOWN
BFSP2	-2.09894	1.39029	14.9288	0.000111646	0.00411508	DOWN
LHCGR	-2.49086	1.71581	14.9252	0.000111858	0.00411508	DOWN
FAM229A	-1.19891	3.34728	14.9074	0.000112919	0.00414428	DOWN
TRIM63	-1.80129	2.40135	14.9021	0.000113237	0.00414614	DOWN
SPTBN4	-1.32754	3.9354	14.8966	0.000113567	0.0041484	DOWN
ADAM12	-1.32737	4.5492	14.8638	0.000115557	0.00420503	DOWN
VWA3A	-2.06543	3.5703	14.8616	0.000115692	0.00420503	DOWN
REM2	-1.58914	2.08227	14.8577	0.000115932	0.00420503	DOWN
C20orf203	-2.44244	2.51086	14.7824	0.000120653	0.00436608	DOWN
CLK1	-1.08877	6.98383	14.7116	0.000125276	0.0045228	DOWN
TP73	-1.96492	2.84849	14.7061	0.000125641	0.00452541	DOWN
ANGPTL6	-2.05528	2.45574	14.6747	0.00012775	0.00458344	DOWN
TTYH3	1.39458	5.60738	14.6733	0.000127844	0.00458344	UP
GLT8D2	-1.2811	4.36776	14.6562	0.000129009	0.00461455	DOWN
LDLR	1.36512	5.70685	14.6243	0.00013121	0.00468243	UP
FLJ42393	-1.98956	2.58996	14.6015	0.000132806	0.00472851	DOWN
LMOD3	-2.37636	2.24766	14.5872	0.000133821	0.0047537	DOWN
SSC5D	-1.1758	3.97012	14.5464	0.000136753	0.00484674	DOWN
CHRDL1	-1.14886	6.83518	14.5293	0.000137999	0.00487976	DOWN
AMPH	-1.40401	3.61284	14.5089	0.000139503	0.00492168	DOWN
MCF2L2	-1.41687	4.48573	14.4842	0.00014134	0.00497516	DOWN
IL2RB	2.38655	3.38372	14.4752	0.00014202	0.00498598	UP
LTF	2.20209	4.48457	14.4716	0.000142291	0.00498598	UP
CTSS	1.64637	6.29201	14.455	0.000143545	0.00501855	UP
PNISR	-0.980596	8.09002	14.4285	0.000145579	0.00507822	NOT
TTLL9	-1.74951	2.91841	14.3917	0.000148456	0.00516694	DOWN
SYT3	-1.79292	2.64046	14.3737	0.000149884	0.00520493	DOWN
SPACA3	-2.12927	1.00898	14.3452	0.000152166	0.00527237	DOWN
SEMA6B	-1.80797	2.2235	14.3375	0.00015279	0.00527968	DOWN
ZNF541	-1.39704	3.19376	14.3342	0.000153059	0.00527968	DOWN
MYORG	1.34959	5.05566	14.3249	0.000153815	0.00529398	UP
MUC12	-1.8518	2.61368	14.3169	0.000154473	0.00530483	DOWN
POU2F2	1.7267	4.68647	14.2749	0.00015796	0.00541258	UP
NKTR	-0.992878	7.69026	14.2679	0.000158543	0.00542055	NOT
TMEM132A	1.4311	5.54536	14.2324	0.000161568	0.00551181	UP
SFRP2	3.85931	2.99993	14.1908	0.000165177	0.00562256	UP
FSIP2	-1.36923	3.35852	14.1832	0.000165847	0.00562728	DOWN
CCL3	3.06646	3.92045	14.181	0.000166042	0.00562728	UP
PRSS23	1.18949	6.96065	14.1735	0.000166698	0.00563716	UP
ATP1A4	-1.95612	2.44954	14.1642	0.000167528	0.00565289	DOWN
RNPC3	-1.03804	5.87156	14.1518	0.000168632	0.00566834	DOWN
VDR	1.37395	4.94653	14.1509	0.000168718	0.00566834	UP
HMGCLL1	-1.84543	2.43796	14.1457	0.000169188	0.00567181	DOWN
SCRG1	-2.01026	1.59696	14.1246	0.000171091	0.00572324	DOWN
GIMAP5	-1.11526	4.50906	14.107	0.000172704	0.00576473	DOWN
CSMD3	-2.23181	2.5261	14.0931	0.000173979	0.0057948	DOWN
ADAMTS12	-2.11858	2.52795	14.0453	0.000178463	0.00593139	DOWN
GP2	-1.99286	2.05904	14.0185	0.00018102	0.00600316	DOWN
BEST3	-2.26932	2.00528	14.0146	0.000181397	0.00600316	DOWN
GJA8	-2.3462	1.78527	13.9994	0.000182872	0.00603905	DOWN
RASGRF1	-2.66298	3.25873	13.9569	0.000187046	0.00616378	DOWN
COL4A1	1.1775	8.33436	13.9421	0.00018853	0.00619948	UP
KLB	-1.78629	2.7664	13.9159	0.00019117	0.00625987	DOWN
COL13A1	-1.31777	4.06382	13.9159	0.000191175	0.00625987	DOWN
SMC1B	-1.88518	1.71657	13.8936	0.000193452	0.00632108	DOWN
MKRN2OS	-1.88825	1.98	13.8517	0.000197814	0.00645	DOWN
TAT	-2.58822	2.0138	13.8342	0.000199665	0.00649665	DOWN
SERPIND1	-1.46675	3.06525	13.8224	0.000200926	0.006524	DOWN
SCN8A	-1.76933	3.15129	13.7908	0.000204336	0.00662082	DOWN
KLF8	-1.12754	5.11308	13.7712	0.000206478	0.00667628	DOWN
ZNF404	-1.43516	2.67111	13.7533	0.000208459	0.00671274	DOWN
TFEC	1.66144	3.98828	13.7531	0.000208473	0.00671274	UP
ID1	-1.09631	6.54594	13.7472	0.000209129	0.00671988	DOWN
IQCJ	-1.86445	3.29262	13.7418	0.000209737	0.00672547	DOWN
MAP3K1	1.2159	5.63679	13.7066	0.000213697	0.00683829	UP
ZFHX4	-1.80892	2.76123	13.6115	0.000224806	0.00717895	DOWN
ABCG5	-2.40379	1.83863	13.5497	0.000232332	0.0073903	DOWN
CFAP45	-1.19583	5.08254	13.5439	0.000233044	0.0073903	DOWN
CACNA1S	-1.70973	3.91192	13.54	0.000233536	0.0073903	DOWN
APOBEC3A_B	2.60333	3.60838	13.535	0.000234153	0.0073903	UP
APOBEC3A	2.60333	3.60838	13.5347	0.000234193	0.0073903	UP
C3	1.64503	4.90661	13.5339	0.000234287	0.0073903	UP
KBTBD12	-2.45398	1.93415	13.5046	0.000237975	0.00749138	DOWN
CYB5R2	-1.19752	5.1902	13.4789	0.000241263	0.00757949	DOWN
PCDHGB7	1.40572	4.53878	13.4563	0.000244182	0.00765565	UP
TRIM29	-1.63927	3.16105	13.4471	0.000245382	0.00767773	DOWN
PLAC9	-1.29614	4.98131	13.4422	0.000246021	0.0076822	DOWN
CCNL1	-1.00943	6.61465	13.4381	0.000246561	0.00768358	DOWN
NR4A2	-1.62666	3.0994	13.3999	0.000251643	0.00782619	DOWN
ZNF578	-1.33846	3.508	13.3932	0.000252534	0.00783816	DOWN
USP6	-1.42904	3.14771	13.3836	0.000253837	0.00786284	DOWN
COL24A1	-1.98584	2.12353	13.3574	0.000257405	0.00795747	DOWN
MPEG1	2.03828	5.43305	13.3438	0.000259279	0.00798424	UP
CD1E	3.33681	2.51661	13.3436	0.000259302	0.00798424	UP
KCNAB3	-1.81601	2.77766	13.3059	0.000264572	0.00813034	DOWN
ANO4	-1.79983	2.83406	13.2987	0.000265592	0.00814552	DOWN
COL15A1	2.0023	5.14374	13.2723	0.000269362	0.00823092	UP
CSRP2	-1.15614	5.94291	13.2717	0.000269439	0.00823092	DOWN
UNC13A	-2.06167	3.58686	13.2658	0.000270293	0.00824074	DOWN
EDDM13	-1.36995	3.00494	13.2617	0.00027089	0.00824273	DOWN
SLC25A18	-1.43922	3.27244	13.246	0.000273167	0.00829571	DOWN
DYRK2	1.24551	4.88908	13.2383	0.000274279	0.00831319	UP
LY6G5B	-1.60159	2.56104	13.2336	0.000274975	0.00831799	DOWN
TET1	-1.14487	4.19995	13.2215	0.000276753	0.00835546	DOWN
CLEC5A	2.85076	3.28936	13.2	0.000279945	0.00843537	UP
ANKRD30B	-1.80805	2.20275	13.191	0.0002813	0.00845976	DOWN
PBK	3.20637	1.749	13.1722	0.000284126	0.0085282	UP
CAMK1G	-1.22792	5.24247	13.1643	0.00028533	0.00854777	DOWN
MGAT3	1.40086	4.65954	13.1591	0.000286134	0.00855529	UP
CDC20	2.39049	2.70994	13.1466	0.000288045	0.00859479	UP
FOXP2	-1.75563	2.75778	13.1432	0.000288565	0.00859479	DOWN
CDH6	1.40435	5.61851	13.135	0.000289826	0.0086158	UP
DSP	1.41027	6.025	13.1218	0.000291873	0.00866003	UP
KANTR	-1.20332	4.06038	13.0983	0.000295561	0.00875266	DOWN
GPM6B	-1.22917	5.20519	13.0929	0.000296414	0.00876118	DOWN
DGKG	-1.12022	4.41488	13.0835	0.000297912	0.00878868	DOWN
DUOX1	-1.31793	3.31802	13.0763	0.000299059	0.00880574	DOWN
ACKR1	4.63398	3.22902	13.0684	0.000300328	0.00882632	UP
RSPH10B	-2.33026	0.282201	13.0178	0.000308546	0.00905068	DOWN
PRR19	-2.27908	1.70764	13.0075	0.000310246	0.00908334	DOWN
ENKUR	-2.10876	1.65932	13.0027	0.000311044	0.00908954	DOWN
NLRC4	2.29695	2.68234	12.9973	0.000311936	0.00909843	UP
CCDC141	-1.89473	3.36963	12.9865	0.000313742	0.0091339	DOWN
SLIT2	1.61984	4.6184	12.9755	0.000315588	0.0091676	UP
NTNG2	-1.21949	4.21541	12.9706	0.000316417	0.0091676	DOWN
SPDYA	-1.71408	2.77467	12.9691	0.000316675	0.0091676	DOWN
CCR2	1.74709	2.68331	12.9655	0.000317284	0.00916809	UP
MTUS2	-2.03592	2.58482	12.9582	0.000318515	0.00918651	DOWN
TROAP	-2.14293	2.1457	12.9279	0.000323719	0.00931926	DOWN
GABRR2	-1.80843	2.26368	12.9176	0.000325506	0.00935331	DOWN
EPX	-2.13392	1.32254	12.8906	0.000330239	0.00947176	DOWN
RANBP17	-1.21655	3.8158	12.8828	0.00033162	0.00949377	DOWN
FGF22	-1.92457	1.81639	12.8707	0.000333774	0.00952837	DOWN
PCDHGA8	-1.76084	3.18123	12.8691	0.000334059	0.00952837	DOWN
MYT1	-1.62418	2.44059	12.8603	0.000335629	0.00955556	DOWN
HEATR4	-1.36804	2.53709	12.8495	0.000337575	0.00959333	DOWN
SYCP2L	-1.31562	2.57358	12.8219	0.000342591	0.0097141	DOWN
WSB1	-0.965596	8.08177	12.8173	0.000343426	0.0097141	NOT
ANKHD1-EIF4EBP3	-1.08575	4.47934	12.8158	0.000343707	0.0097141	DOWN
C17orf114	-1.80019	1.15175	12.7933	0.00034786	0.0097948	DOWN
ITGA6	1.17661	6.78597	12.7923	0.000348041	0.0097948	UP
DCHS1	1.1745	5.87554	12.7901	0.000348459	0.0097948	UP
ZNF530	-1.34186	3.12239	12.786	0.000349229	0.00979867	DOWN
SHISAL2A	-2.05679	1.38062	12.7769	0.000350931	0.00982861	DOWN
PRH1	-1.18902	3.39064	12.7664	0.000352894	0.00986574	DOWN
ATP10B	-2.48767	1.99452	12.743	0.000357338	0.00997198	DOWN
ITGA4	1.63666	4.74196	12.7388	0.000358155	0.00997681	UP
MYH1	-2.4468	2.03746	12.707	0.000364296	0.0101297	DOWN
RGS11	-1.23978	4.63753	12.7005	0.000365549	0.0101463	DOWN
MATR3	-1.05361	6.11449	12.6931	0.000367	0.0101683	DOWN
CCL4L1	2.87872	4.47582	12.6592	0.000373727	0.0103058	UP
CCL4L2	2.87872	4.47582	12.6589	0.000373781	0.0103058	UP
MS4A7	2.13994	4.88383	12.658	0.000373957	0.0103058	UP
LTB4R	-1.13561	4.01639	12.6299	0.000379635	0.0104437	DOWN
PNN	-0.92471	7.00072	12.6169	0.000382276	0.0104977	NOT
MAGI2	-0.964004	8.53388	12.5904	0.000387731	0.0106286	NOT
CCL24	3.72178	2.36247	12.5789	0.000390133	0.0106756	UP
CMTM4	1.1243	5.78872	12.5579	0.000394525	0.0107767	UP
XGY2	-1.68982	2.38737	12.54	0.000398331	0.010845	DOWN
XG	-1.68982	2.38737	12.5396	0.000398426	0.010845	DOWN
SYN3	-1.70218	3.39909	12.5084	0.000405127	0.0110081	DOWN
IGFBP5	1.1434	12.7132	12.4967	0.000407675	0.0110433	UP
EFCAB5	-2.08809	1.65508	12.4915	0.000408808	0.0110433	DOWN
CCN4	-1.10351	5.65647	12.4898	0.000409181	0.0110433	DOWN
GBP1	1.54841	6.65615	12.4894	0.000409275	0.0110433	UP
XIRP1	3.22735	2.3784	12.4685	0.000413876	0.011148	UP
SYT11	1.31756	5.55301	12.4572	0.000416393	0.0111963	UP
SLX4	-1.32478	4.04811	12.4047	0.000428259	0.0114955	DOWN
VASH1	1.18937	5.69434	12.3977	0.000429864	0.0115083	UP
CTAGE1	4.4834	3.97926	12.3961	0.000430225	0.0115083	UP
DBP	-1.10505	6.06885	12.3833	0.000433195	0.0115678	DOWN
ARHGAP11A	1.99749	2.41506	12.3703	0.000436215	0.0116284	UP
POSTN	-1.18606	8.37575	12.3649	0.000437472	0.0116419	DOWN
CACNA1D	-1.4886	3.86323	12.3309	0.000445531	0.011836	DOWN
SOCS3	-1.17516	5.63502	12.3254	0.000446844	0.0118505	DOWN
NPY5R	-1.54601	2.96816	12.2922	0.000454846	0.0120421	DOWN
CLEC11A	-1.27062	4.4438	12.261	0.000462517	0.0122006	DOWN
ARHGAP30	2.51322	6.42982	12.2586	0.000463122	0.0122006	UP
IL10RA	2.45272	6.45883	12.2583	0.000463195	0.0122006	UP
TMEM225B	-1.35499	2.34587	12.2534	0.000464403	0.0122117	DOWN
PIK3R3	1.13673	6.76918	12.2501	0.000465226	0.0122126	UP
CCND1	1.10027	8.01131	12.2351	0.000468992	0.0122906	UP
DCST2	-1.93809	2.163	12.2304	0.000470173	0.0123007	DOWN
SLC37A2	1.62945	4.36672	12.2113	0.000475	0.0124011	UP
CEP72	-1.6645	3.03356	12.2089	0.000475609	0.0124011	DOWN
FCN1	1.49335	5.74803	12.1952	0.000479134	0.012472	UP
GOLGA8A	-1.19134	5.1883	12.1799	0.000483083	0.0125537	DOWN
DSG2	1.28338	6.17507	12.168	0.000486157	0.0126117	UP
PTPRE	1.58169	5.45874	12.165	0.000486943	0.0126117	UP
LYPD1	2.29085	2.92657	12.139	0.000493771	0.0127672	UP
SBK1	2.76224	2.62413	12.1267	0.000497042	0.0128303	UP
SRCIN1	-2.31341	2.77856	12.1057	0.000502666	0.0129539	DOWN
JUNB	-1.78373	7.32144	12.0907	0.000506736	0.0130371	DOWN
WFDC3	-1.7896	1.43726	12.083	0.000508827	0.0130692	DOWN
NEK10	-1.96996	2.9203	12.0498	0.000517992	0.0132826	DOWN
MT1E	-1.33839	5.16364	12.046	0.000519031	0.0132872	DOWN
SLC13A4	-1.22093	3.68793	12.0319	0.000522977	0.0133661	DOWN
MYRFL	-1.61852	1.85935	12.0223	0.000525691	0.0134134	DOWN
CXCL10	2.94601	5.92823	12.0108	0.00052894	0.0134741	UP
TGFBR1	1.22862	5.93295	11.9804	0.000537628	0.0136729	UP
FRZB	-0.97256	7.04249	11.9623	0.000542877	0.0137454	NOT
PDE4C	-1.2606	4.47522	11.9615	0.000543115	0.0137454	DOWN
ADAM10	1.09922	7.16725	11.9614	0.000543141	0.0137454	UP
C9orf50	-2.33199	1.54961	11.9204	0.00055524	0.0140286	DOWN
ADGRG3	-2.19225	2.1722	11.9023	0.000560648	0.0141359	DOWN
VHL	1.09826	5.29872	11.9001	0.000561309	0.0141359	UP
P2RX5	-1.82214	2.38193	11.8797	0.000567497	0.0142639	DOWN
FBXL18	-1.09301	3.67955	11.8749	0.000568945	0.0142639	DOWN
PREX1	1.16302	6.73936	11.8742	0.000569156	0.0142639	UP
COL4A2	1.07885	9.10331	11.8615	0.000573079	0.014339	UP
NME9	-1.91582	3.15619	11.834	0.000581591	0.0145285	DOWN
COL22A1	-2.2105	2.73641	11.8287	0.000583239	0.0145462	DOWN
GGTLC1	-2.14682	1.05576	11.8214	0.000585551	0.0145804	DOWN
FOXK1	1.07255	5.57223	11.8117	0.000588612	0.0146331	UP
ATP11A	1.03068	6.47256	11.8025	0.000591502	0.0146814	UP
TMC5	-1.68372	2.43254	11.7986	0.000592765	0.0146892	DOWN
TNFRSF1B	1.42924	5.94374	11.7815	0.000598222	0.0147928	UP
POLN	-1.56655	3.09376	11.7795	0.000598858	0.0147928	DOWN
ITPKB	1.10207	5.9858	11.7593	0.0006054	0.0149306	UP
ZNF726	-1.43369	2.33287	11.742	0.000611049	0.015046	DOWN
PCDH11X	-2.10488	0.810875	11.7303	0.00061492	0.0151173	DOWN
GDA	1.41875	4.9019	11.7204	0.000618186	0.0151735	UP
SLC7A1	1.2083	4.37888	11.6958	0.000626418	0.0153174	UP
FSD2	-1.97917	2.30476	11.6893	0.000628599	0.0153174	DOWN
ACSL6	-1.39086	2.8618	11.6892	0.000628632	0.0153174	DOWN
SEC31B	-1.03936	4.97602	11.6871	0.000629337	0.0153174	DOWN
FBXW10	-2.22551	1.4851	11.6858	0.000629794	0.0153174	DOWN
DHRS9	2.22296	2.78103	11.6852	0.000629985	0.0153174	UP
KYNU	1.33593	4.84585	11.6551	0.000640256	0.0155428	UP
ISYNA1	-0.940077	6.57153	11.5945	0.000661468	0.0160326	NOT
CNTD1	-1.21518	2.61332	11.587	0.000664136	0.0160706	DOWN
RASD1	-1.58704	3.68337	11.5843	0.000665112	0.0160706	DOWN
HES1	-1.13861	6.56865	11.5792	0.000666952	0.01609	DOWN
ZBTB33	1.23101	4.70631	11.5391	0.000681467	0.0164146	UP
CLEC3B	-0.969481	6.79219	11.5203	0.000688393	0.0165529	NOT
ZBP1	-1.68439	2.8045	11.5178	0.000689347	0.0165529	DOWN
PLA2G6	-1.08333	4.38864	11.5124	0.000691327	0.0165747	DOWN
GRM3	-2.09285	1.8864	11.5082	0.0006929	0.0165868	DOWN
NADSYN1	-0.942014	6.19616	11.4825	0.000702559	0.016778	NOT
CCDC171	-1.21153	3.92037	11.4812	0.000703056	0.016778	DOWN
ODAD3	-1.34332	2.73232	11.4618	0.000710404	0.0169273	DOWN
TLR7	1.7972	2.2891	11.453	0.000713782	0.0169586	UP
BEST4	-1.48866	1.85901	11.4527	0.000713907	0.0169586	DOWN
THBS4	-1.41442	2.85233	11.4343	0.000721003	0.0171009	DOWN
CRYGS	-1.49062	2.48457	11.4178	0.000727422	0.0172005	DOWN
GNS	1.14353	7.74313	11.4139	0.000728954	0.0172005	UP
CD44	1.59715	6.48129	11.4127	0.000729425	0.0172005	UP
DDX39B	-0.949843	5.52649	11.4122	0.000729645	0.0172005	NOT
DNAH1	-1.21225	4.90983	11.4083	0.000731172	0.0172103	DOWN
IRF9	-1.00168	5.0091	11.3765	0.0007438	0.017481	DOWN
RND2	-1.34774	2.48741	11.362	0.000749613	0.0175909	DOWN
FREM2	1.3945	4.82391	11.3569	0.000751662	0.0176123	UP
CD180	2.09286	3.03718	11.3538	0.000752927	0.0176153	UP
IL1RL1	-1.08166	9.4149	11.3506	0.000754255	0.0176198	DOWN
AVIL	-1.07802	3.90579	11.3416	0.000757905	0.0176784	DOWN
SRC	1.23618	5.3859	11.3324	0.000761656	0.0177391	UP
LRP1B	-1.81545	2.6918	11.3158	0.000768521	0.0178721	DOWN
ZNF687	-1.42264	3.34497	11.3018	0.000774321	0.01798	DOWN
CLN3	-1.05949	3.58466	11.2913	0.0007787	0.0180475	DOWN
GBP4	1.14001	7.37251	11.2893	0.000779556	0.0180475	UP
UGT1A6	2.10056	3.34524	11.2707	0.000787381	0.0182014	UP
DLEC1	-1.31991	3.24766	11.265	0.000789821	0.0182306	DOWN
AMY1A	-2.00938	-1.41416	11.2399	0.000800586	0.0184516	DOWN
C1orf105	-2.29577	1.41982	11.2281	0.000805676	0.0185413	DOWN
CRYBG1	2.92114	7.64372	11.2083	0.000814322	0.0187125	UP
DDX25	-1.41168	2.90349	11.1981	0.000818803	0.0187876	DOWN
LOC102724428	-1.7818	1.27045	11.1759	0.000828679	0.0189861	DOWN
IGSF6	2.37349	5.54012	11.1476	0.000841392	0.0192489	UP
LASP1NB	-1.42067	2.63753	11.0988	0.000863817	0.0197327	DOWN
HAP1	-2.19274	2.20157	11.0763	0.000874402	0.0199451	DOWN
EFHC1	-0.901033	6.21259	11.0734	0.00087573	0.019946	NOT
PHF21B	-1.09263	3.64711	11.0644	0.000880025	0.0200144	DOWN
CLK4	-0.9357	5.65702	11.045	0.000889291	0.0201849	NOT
SLCO4A1	2.70193	5.39352	11.0432	0.000890125	0.0201849	UP
SLCO4C1	1.61996	4.19382	11.0382	0.000892547	0.0202102	UP
ELK3	1.02298	6.85399	11.0289	0.000897047	0.0202824	UP
MBD6	-0.98038	5.0499	11.0019	0.000910205	0.0205294	NOT
XRCC2	-2.0258	1.73853	11.001	0.000910623	0.0205294	DOWN
GAS2L3	3.18238	4.50697	10.9848	0.000918646	0.0206802	UP
ACCS	-0.964648	5.44318	10.9694	0.000926293	0.0208221	NOT
NT5E	1.30097	6.06187	10.9663	0.000927825	0.0208263	UP
SLC16A9	1.57956	6.36295	10.9163	0.000953235	0.0213657	UP
VWCE	-1.83884	3.17467	10.9052	0.000958938	0.0214343	DOWN
TNFRSF13C	-2.0057	1.45204	10.905	0.000959062	0.0214343	DOWN
AKNA	-1.20612	4.31107	10.8979	0.000962749	0.0214857	DOWN
CECR2	-1.1493	3.51187	10.8841	0.000969957	0.0216154	DOWN
DOK2	1.85367	4.77154	10.8731	0.000975713	0.0216864	UP
MAN2B1	1.20684	5.85773	10.8712	0.000976726	0.0216864	UP
ATAT1	-1.05844	3.49093	10.87	0.000977343	0.0216864	DOWN
TWIST1	-1.23806	2.59047	10.864	0.000980502	0.0217254	DOWN
BLTP3A	1.09308	5.55729	10.8525	0.000986621	0.0218297	UP
ITGAL	1.41578	5.18086	10.8452	0.000990517	0.0218641	UP
GOLGA8M	-1.76546	0.941698	10.8443	0.000991	0.0218641	DOWN
BARX2	-1.99459	2.73072	10.8332	0.000996968	0.0219231	DOWN
ARMC3	-1.75076	2.08958	10.8319	0.000997665	0.0219231	DOWN
SYTL5	-1.69163	3.58139	10.8314	0.000997922	0.0219231	DOWN
ARHGEF33	-1.5227	2.60557	10.8059	0.00101178	0.0221593	DOWN
BTBD18	-1.88746	2.16331	10.8038	0.00101292	0.0221593	DOWN
SPI1	1.74386	4.18104	10.8037	0.00101296	0.0221593	UP
CFTR	-1.51635	2.81082	10.7976	0.00101634	0.0222019	DOWN
OCLN	1.51752	3.48437	10.7748	0.00102891	0.0224446	UP
BCAT1	1.84003	3.92841	10.7563	0.00103924	0.0226381	UP
PRR4	-1.31418	2.14017	10.7403	0.00104828	0.0228031	DOWN
DACT3	-1.34057	3.05333	10.7358	0.00105085	0.0228269	DOWN
MFAP5	-2.15043	1.67054	10.694	0.00107482	0.0233149	DOWN
C10orf82	-1.22065	4.23929	10.6856	0.00107971	0.0233695	DOWN
DLK2	-2.03805	1.56216	10.6845	0.00108036	0.0233695	DOWN
PAPLN	1.19414	5.99957	10.6776	0.00108442	0.0234247	UP
FAM227A	-1.35156	3.31858	10.6712	0.00108815	0.0234726	DOWN
SPEG	-1.19835	3.81763	10.6617	0.00109379	0.0235614	DOWN
SPP1	1.51481	7.40824	10.6516	0.00109974	0.0236454	UP
MEI1	-1.16829	3.97018	10.6499	0.00110074	0.0236454	DOWN
TGFB2	1.38495	4.28783	10.6405	0.0011064	0.0237341	UP
C5AR2	-1.79649	2.96191	10.6153	0.00112153	0.0240254	DOWN
C17orf113	-1.51956	2.59982	10.6035	0.00112875	0.0241465	DOWN
TOP2A	1.61066	3.49489	10.5905	0.00113669	0.0242794	UP
PRR16	-1.32583	3.52536	10.5845	0.0011404	0.0242794	DOWN
FPGT-TNNI3K	-1.18718	3.0225	10.5834	0.00114105	0.0242794	DOWN
NDST1	1.05515	5.89904	10.5831	0.00114123	0.0242794	UP
BTBD16	-1.51108	2.28272	10.5727	0.00114769	0.0243834	DOWN
RASSF2	1.2466	5.02724	10.56	0.00115559	0.0245176	UP
SCN1B	-1.20011	3.3734	10.5501	0.00116182	0.0246159	DOWN
ASPG	-1.02323	4.96625	10.5456	0.00116466	0.0246424	DOWN
SPACA6	-0.96865	4.8159	10.5405	0.00116788	0.0246611	NOT
FIS1	-0.966241	6.63876	10.5391	0.00116873	0.0246611	NOT
WDR64	-2.03724	1.94302	10.5307	0.00117405	0.0247076	DOWN
NME4	-1.05602	5.87821	10.5306	0.00117412	0.0247076	DOWN
NXF3	-0.986832	4.86707	10.5185	0.00118188	0.0248371	NOT
CD68	2.57163	4.49222	10.5112	0.00118655	0.0249015	UP
FN1	1.30807	7.73437	10.487	0.00120217	0.025195	UP
CLCN5	1.23378	5.35256	10.4705	0.00121295	0.0253867	UP
PDE6C	-1.90043	1.5409	10.4602	0.00121972	0.0254939	DOWN
AQP9	2.11919	3.8229	10.4547	0.0012234	0.0255364	UP
IL33	1.94843	2.79497	10.4449	0.00122988	0.0256371	UP
ANKRD22	2.8004	2.13287	10.4281	0.00124111	0.0258365	UP
GALNT4	1.49947	2.13422	10.3807	0.00127337	0.0264724	UP
AMOTL1	1.07307	6.74947	10.3688	0.0012816	0.02659	UP
TPM2	-0.902889	7.81154	10.3676	0.00128246	0.02659	NOT
SOX9	1.81971	3.7788	10.3565	0.0012902	0.026681	UP
LGALS9	1.35896	4.54202	10.3539	0.00129199	0.026681	UP
PIGZ	-1.11399	3.95082	10.3539	0.00129202	0.026681	DOWN
CNOT1	1.00114	7.19397	10.3414	0.00130079	0.0267911	UP
TNFRSF11A	-2.20148	2.96956	10.3376	0.00130349	0.0267911	DOWN
MMP25	-1.23141	2.58084	10.3366	0.00130416	0.0267911	DOWN
ATP8A2	-0.959915	5.20964	10.3365	0.00130427	0.0267911	NOT
H2AC20	-1.53601	1.66145	10.3185	0.001317	0.0270168	DOWN
DAPP1	1.64545	3.46333	10.3037	0.00132762	0.0271986	UP
CXCL16	1.27389	5.58054	10.2684	0.00135332	0.0276885	UP
HCK	1.6916	4.87818	10.2626	0.00135757	0.0277388	UP
SFT2D2	0.973138	6.27697	10.2528	0.0013648	0.0278498	NOT
MSS51	-1.68008	2.05041	10.2378	0.00137594	0.0280402	DOWN
LOC124905658	-1.97786	-1.08432	10.2183	0.00139056	0.0281887	DOWN
LOC124905668	-1.97784	-1.08432	10.2172	0.0013914	0.0281887	DOWN
LOC124905666	-1.97783	-1.08432	10.2165	0.00139193	0.0281887	DOWN
LOC124905660	-1.97783	-1.08432	10.2163	0.00139207	0.0281887	DOWN
KCNN4	2.42547	3.14465	10.2159	0.00139233	0.0281887	UP
ZNF469	1.46501	4.12272	10.2125	0.00139489	0.0282038	UP
AGBL2	-1.26815	2.98534	10.2055	0.00140024	0.0282751	DOWN
AVPI1	-1.33602	4.15326	10.2	0.0014044	0.0283179	DOWN
CC2D2B	-1.49177	2.36792	10.1979	0.00140602	0.0283179	DOWN
CCL3L1	2.35828	3.5886	10.168	0.00142902	0.0287104	UP
CCL3L3	2.35828	3.5886	10.1677	0.00142922	0.0287104	UP
NTRK3	-1.01974	5.34179	10.1417	0.00144949	0.0290298	DOWN
WWC3	0.996373	7.08953	10.1405	0.00145049	0.0290298	NOT
LYG2	-2.03082	0.399108	10.1402	0.00145074	0.0290298	DOWN
C3orf70	1.1209	5.05947	10.1362	0.00145384	0.0290543	UP
G0S2	-1.31943	6.82937	10.1321	0.00145708	0.0290815	DOWN
NACC2	1.03672	6.5827	10.1247	0.00146293	0.0291607	UP
PILRA	1.54086	4.65663	10.117	0.00146908	0.0292294	UP
CHI3L1	-0.944163	8.86137	10.1157	0.00147015	0.0292294	NOT
SLC5A2	1.4706	5.88724	10.1061	0.00147778	0.0293167	UP
DYNLT2	-1.26784	2.39263	10.1054	0.00147833	0.0293167	DOWN
HEATR1	1.05431	5.5124	10.0869	0.00149323	0.0295744	UP
CROCC2	-1.86684	2.23266	10.0716	0.00150572	0.0297836	DOWN
ANAPC2	-1.15268	3.29354	10.0616	0.00151389	0.029907	DOWN
MARCKS	1.21311	5.15496	10.0406	0.0015313	0.0302124	UP
NPC1L1	-1.92203	3.18401	10.0248	0.00154448	0.0303984	DOWN
STX1A	-1.37077	2.67294	10.0246	0.00154465	0.0303984	DOWN
PRELID3A	-1.31368	1.71848	10.0153	0.00155249	0.030514	DOWN
H2AJ	-0.7897	6.11697	10.0091	0.00155771	0.0305611	NOT
WNK2	-1.70579	2.95083	10.0077	0.00155884	0.0305611	DOWN
POU2AF1	-1.32768	2.50653	10.0041	0.00156195	0.0305815	DOWN
FXYD3	-1.72016	1.72942	10.001	0.00156453	0.0305815	DOWN
CCL4	2.78906	4.64442	9.99953	0.0015658	0.0305815	UP
EPB41L3	1.12109	5.52322	9.99118	0.00157292	0.0306685	UP
SLC1A1	1.14688	4.95049	9.98966	0.00157422	0.0306685	UP
PIGL	-1.01069	4.30289	9.97841	0.00158387	0.0307889	DOWN
BCL6B	1.00087	5.99804	9.97782	0.00158437	0.0307889	UP
SLCO2B1	1.27695	5.20298	9.96875	0.00159219	0.0309021	UP
DLG4	-1.03829	3.64731	9.95693	0.00160245	0.031034	DOWN
MUC6	4.1222	6.17947	9.95631	0.00160299	0.031034	UP
DNAI1	-2.04333	2.61889	9.94507	0.0016128	0.0311849	DOWN
ABCC11	-2.01839	2.31091	9.93819	0.00161885	0.0312627	DOWN
MMP28	-0.989721	5.4956	9.93416	0.00162239	0.0312922	NOT
SLC25A47	-2.13968	1.81384	9.91175	0.00164226	0.0316143	DOWN
CYP24A1	1.63634	3.66816	9.91059	0.0016433	0.0316143	UP
CXCL11	2.44153	1.93498	9.90845	0.00164522	0.0316143	UP
RNFT2	-1.09181	3.38965	9.90452	0.00164873	0.0316426	DOWN
CBX6	0.909057	7.0159	9.89089	0.00166099	0.0318384	NOT
ABCB9	-1.00496	4.32104	9.885	0.00166632	0.031901	DOWN
PFN4	-1.56375	1.85904	9.87416	0.00167616	0.0320498	DOWN
DTL	2.46895	2.02627	9.87039	0.0016796	0.032076	UP
KHNYN	0.942457	6.20433	9.84681	0.00170127	0.0324498	NOT
BMP2	1.31273	7.00827	9.79659	0.00174836	0.0333069	UP
FAM162B	-1.41207	3.55753	9.79349	0.00175131	0.0333172	DOWN
OR2A1	-1.77488	0.992334	9.79151	0.0017532	0.0333172	DOWN
UPK3BL1	-1.46632	1.84738	9.78663	0.00175785	0.0333647	DOWN
CX3CR1	1.67737	4.308	9.77329	0.00177066	0.0335256	UP
FLNB	0.942282	7.17029	9.77123	0.00177264	0.0335256	NOT
FAM168B	0.970069	6.87219	9.76883	0.00177496	0.0335256	NOT
CRKL	0.960744	6.69631	9.7688	0.00177499	0.0335256	NOT
TTLL3	-0.876561	5.97322	9.74712	0.00179604	0.0338818	NOT
LILRA1	2.65627	5.51273	9.74414	0.00179895	0.0338955	UP
RCC2	1.07658	5.50764	9.71493	0.00182777	0.0343732	UP
EXTL3	0.967558	6.36978	9.71396	0.00182874	0.0343732	NOT
HDAC9	1.00154	5.61357	9.70414	0.00183854	0.0345154	UP
SPDYE1	-1.59504	1.62304	9.69399	0.00184872	0.0346646	DOWN
NRAS	1.13357	5.933	9.688	0.00185476	0.0347357	UP
LILRB3	1.82974	4.02969	9.67941	0.00186344	0.0347392	UP
LOC102725035	1.82974	4.02969	9.67928	0.00186357	0.0347392	UP
LOC107987425	1.82974	4.02969	9.67926	0.00186359	0.0347392	UP
LOC107987462	1.82974	4.02969	9.67895	0.00186391	0.0347392	UP
KCNB1	-1.09722	4.42385	9.66361	0.00187954	0.0349883	DOWN
EFCAB12	-1.76092	3.20921	9.65463	0.00188875	0.0351175	DOWN
PFKFB3	1.16627	5.465	9.65213	0.00189132	0.0351232	UP
GRIN3B	-1.93562	1.57769	9.64883	0.00189472	0.0351443	DOWN
ABAT	1.09718	6.34732	9.63025	0.00191399	0.0354591	UP
KAAG1	-1.24782	1.9907	9.62463	0.00191985	0.0355253	DOWN
CLEC3A	-1.38099	2.55003	9.61941	0.00192532	0.0355839	DOWN
CENPI	-1.88332	1.76596	9.6105	0.00193469	0.0356743	DOWN
SLC4A7	1.28036	3.81146	9.61037	0.00193482	0.0356743	UP
AGER	-1.17146	3.22499	9.60373	0.00194182	0.0357609	DOWN
EHBP1L1	1.01702	6.06694	9.58273	0.00196416	0.0361293	UP
SPATA6L	-1.09275	2.91986	9.56828	0.00197969	0.0363428	DOWN
NAA30	1.41559	6.01951	9.56756	0.00198046	0.0363428	UP
LEKR1	-1.27442	2.65574	9.56302	0.00198536	0.0363897	DOWN
ARNT2	1.00293	5.62073	9.55981	0.00198883	0.0364103	UP
SHISA2	1.03055	6.78005	9.55514	0.0019939	0.0364599	UP
SESN3	0.980796	5.24246	9.55078	0.00199865	0.0365036	NOT
RAG1	1.34799	3.50055	9.53583	0.00201499	0.0367588	UP
MN1	1.19823	4.30862	9.51397	0.00203914	0.0371555	UP
CABP7	-1.29239	1.44499	9.48947	0.00206655	0.0376107	DOWN
ZBTB48	-0.908507	4.62601	9.47319	0.00208496	0.0379013	NOT
FCGR1A	2.67408	0.900369	9.45794	0.00210237	0.038173	UP
SLC39A10	0.936745	5.81762	9.43566	0.00212806	0.0385307	NOT
GLIPR1	1.24075	4.62994	9.43502	0.00212881	0.0385307	UP
ALPK3	0.975954	5.65863	9.43439	0.00212954	0.0385307	NOT
GARIN2	-1.27314	2.21662	9.42865	0.00213622	0.0386064	DOWN
CYP1B1	0.974245	6.62036	9.41054	0.00215742	0.0389442	NOT
PPP1R32	-1.23802	3.11119	9.40206	0.00216742	0.0390223	DOWN
MAN1A1	1.06541	6.41473	9.40041	0.00216937	0.0390223	UP
RPL27A	-0.86706	7.44864	9.3997	0.00217021	0.0390223	NOT
TVP23C-CDRT4	3.2379	4.24676	9.39833	0.00217183	0.0390223	UP
USP49	-0.981047	4.4147	9.38834	0.0021837	0.0391902	NOT
BCL2L14	-1.90706	1.88921	9.38244	0.00219074	0.039232	DOWN
MED12L	-1.17812	2.58671	9.38161	0.00219174	0.039232	DOWN
CDH5	0.997043	7.69743	9.37886	0.00219502	0.039232	NOT
CCDC85C	0.949165	6.88932	9.37679	0.0021975	0.039232	NOT
CISH	-1.20835	4.46562	9.37579	0.00219869	0.039232	DOWN
PTBP3	0.931338	7.76337	9.37163	0.00220369	0.039276	NOT
ACTN2	-1.47601	2.3653	9.35523	0.00222351	0.0395835	DOWN
FGD5	0.912116	7.57058	9.35159	0.00222792	0.0396165	NOT
SHPRH	-0.832898	6.11954	9.34769	0.00223266	0.0396554	NOT
POLQ	-1.90502	2.57696	9.33736	0.00224529	0.039834	DOWN
TFCP2L1	1.29693	5.82223	9.31955	0.00226721	0.0401768	UP
BNIPL	-1.66261	2.06991	9.31426	0.00227377	0.040247	DOWN
CREBZF	-0.848505	6.68291	9.28811	0.00230645	0.040779	NOT
ZMIZ1	0.939067	7.1621	9.28321	0.00231264	0.0408417	NOT
FCGR3A	1.43592	5.24083	9.27736	0.00232003	0.0409218	UP
LRRC69	-1.20036	1.87652	9.27545	0.00232246	0.0409218	DOWN
TRIM7	-1.0677	3.67288	9.26883	0.00233087	0.0409998	DOWN
TM9SF3	0.991065	8.30217	9.26534	0.00233531	0.0409998	NOT
CTXND1	-1.78569	2.92518	9.26455	0.00233632	0.0409998	DOWN
ZDHHC23	1.22558	3.45817	9.26364	0.00233748	0.0409998	UP
CEACAM5	-2.09442	0.575086	9.25561	0.00234775	0.041112	DOWN
GRK2	1.0743	6.37036	9.2545	0.00234918	0.041112	UP
NFATC1	1.07402	5.82104	9.24763	0.00235801	0.0412199	UP
SYNE1	-0.823444	10.6716	9.24526	0.00236106	0.0412267	NOT
GLDC	1.35529	5.32789	9.23867	0.00236957	0.0412283	UP
IGFBP1	2.50311	2.49159	9.23764	0.00237091	0.0412283	UP
TRERF1	-1.11779	4.21526	9.23644	0.00237246	0.0412283	DOWN
ZNF534	-1.37538	1.72826	9.23502	0.00237429	0.0412283	DOWN
PLEC	0.878557	8.62615	9.23489	0.00237446	0.0412283	NOT
ADAMTS10	-0.903706	4.73665	9.20811	0.00240946	0.0417891	NOT
VCPIP1	0.948047	5.83058	9.19859	0.00242201	0.0419599	NOT
MMS22L	-0.941046	3.93898	9.17285	0.00245631	0.0425066	NOT
TMEM170B	1.19241	4.91281	9.15771	0.00247672	0.0428119	UP
MKI67	1.83373	3.78751	9.12965	0.002515	0.0434251	UP
NR1D1	-1.14266	4.34118	9.11825	0.00253071	0.0436478	DOWN
ICAM1	1.34601	6.819	9.1024	0.00255274	0.0439787	UP
SH3TC2	-1.6104	3.68498	9.09181	0.00256756	0.0441455	DOWN
ARFGEF2	0.897209	6.34883	9.09141	0.00256813	0.0441455	NOT
OTOG	-1.79157	2.1745	9.08237	0.00258085	0.0442969	DOWN
DEPDC1	2.29166	1.23635	9.08035	0.0025837	0.0442969	UP
ASNS	-1.21274	1.46884	9.07907	0.00258551	0.0442969	DOWN
DGKD	0.958291	5.60603	9.07158	0.00259613	0.0444296	NOT
TSACC	-1.66823	1.53765	9.05787	0.00261566	0.0447145	DOWN
MALL	3.15284	2.70568	9.05504	0.00261971	0.0447344	UP
BAIAP2L1	-0.945317	4.35843	9.02645	0.00266101	0.0453895	NOT
ASF1B	2.33062	2.39043	9.01834	0.00267284	0.0455079	UP
ARHGEF38	-1.12136	3.30834	9.01767	0.00267382	0.0455079	DOWN
DBF4B	-1.07853	3.65339	8.99295	0.00271024	0.046077	DOWN
UCP2	1.30835	5.41298	8.9864	0.00271996	0.0461917	UP
SLC4A11	-1.04129	5.76693	8.98103	0.00272797	0.0462769	DOWN
RGP1	0.915201	5.45089	8.9682	0.00274719	0.0465399	NOT
ACBD6	-0.848668	5.66298	8.96508	0.00275189	0.0465399	NOT
LHX4-AS1	-0.848668	5.66298	8.96468	0.00275249	0.0465399	NOT
PTAFR	1.54894	4.1023	8.96253	0.00275573	0.0465439	UP
APPL1	0.917274	6.2859	8.95342	0.0027695	0.0467256	NOT
EVA1C	-1.00037	4.50329	8.93926	0.00279106	0.0470112	DOWN
HGF	1.8824	3.12816	8.9366	0.00279512	0.0470112	UP
RPS15A	-0.890035	6.52326	8.93633	0.00279554	0.0470112	NOT
TNFRSF9	1.91835	3.19697	8.93295	0.00280071	0.0470471	UP
TRAV39	-1.66695	2.04466	8.92542	0.00281228	0.0471561	DOWN
RASL11A	-1.15608	3.15449	8.92352	0.00281521	0.0471561	DOWN
TRAK2	0.893249	7.05529	8.92279	0.00281634	0.0471561	NOT
LY6H	2.06957	0.734392	8.89835	0.00285428	0.0477366	UP
C2CD4B	1.59895	2.68301	8.8965	0.00285717	0.0477366	UP
SH3BP2	0.92581	6.43132	8.89126	0.00286539	0.0478224	NOT
PIWIL1	-1.81259	1.42379	8.87911	0.00288452	0.0480605	DOWN
IGHG4	-2.00149	4.03139	8.87663	0.00288845	0.0480605	DOWN
TREM2	2.98231	1.81206	8.8763	0.00288897	0.0480605	UP
TAF1D	-0.829943	5.62529	8.8609	0.00291344	0.0484157	NOT
ERV3-1	-0.936248	5.15567	8.85691	0.00291982	0.0484696	NOT
CTSK	-0.975113	5.18081	8.85255	0.0029268	0.0485335	NOT
IYD	1.2239	5.03367	8.82905	0.00296473	0.0491098	UP
RPL37A	-0.839497	6.92374	8.82498	0.00297134	0.0491668	NOT
ZNF577	-0.86484	5.4107	8.80477	0.00300445	0.0496615	NOT
UBE3D	-1.01021	3.92036	8.79845	0.00301486	0.0497228	DOWN
LYN	1.18301	5.75963	8.79672	0.00301773	0.0497228	UP
EVC	0.980448	6.04001	8.79669	0.00301778	0.0497228	NOT
RGPD3	-1.34148	1.52168	8.78975	0.00302928	0.0498592	DOWN
SLC9A3	1.47948	3.71198	8.76727	0.00306683	0.0503921	UP
CRB1	-1.52717	2.89667	8.76648	0.00306817	0.0503921	DOWN
P2RY2	1.99076	2.81999	8.7492	0.00309737	0.0508175	UP
EFCAB6	-1.19232	2.9461	8.74694	0.00310122	0.0508175	DOWN
PZP	-1.5067	2.41159	8.74536	0.00310391	0.0508175	DOWN
TSPAN10	-1.16525	2.55901	8.73987	0.00311326	0.050896	DOWN
UGT3A1	1.1378	5.13747	8.73782	0.00311677	0.050896	UP
EPB42	-1.7852	1.67914	8.73677	0.00311857	0.050896	DOWN
PPTC7	1.11387	5.42082	8.7182	0.00315049	0.051358	UP
CELSR3	2.82649	5.08102	8.71646	0.00315351	0.051358	UP
CEP152	-1.0524	4.08106	8.70398	0.00317517	0.0516159	DOWN
NOTCH1	0.962418	6.76658	8.70288	0.00317708	0.0516159	NOT
ADAM7	-1.90956	1.65514	8.70158	0.00317934	0.0516159	DOWN
IQGAP3	-1.47463	3.34558	8.69882	0.00318416	0.0516401	DOWN
PCDHAC2	-1.09677	4.03766	8.6958	0.00318945	0.0516717	DOWN
JAG2	1.22604	4.37002	8.68887	0.00320159	0.0518142	UP
COL8A1	1.4334	4.65785	8.67685	0.00322278	0.0521027	UP
HIPK2	0.908535	9.46791	8.67026	0.00323445	0.0521956	NOT
SGCA	-1.45657	2.29246	8.6698	0.00323526	0.0521956	DOWN
BRSK1	-1.64097	1.76979	8.6622	0.00324879	0.0523592	DOWN
PLEKHG4	-0.971399	3.87932	8.65985	0.00325297	0.0523722	NOT
CIART	-1.17753	3.01386	8.65457	0.00326243	0.0524284	DOWN
ELK4	0.881441	6.26695	8.65319	0.0032649	0.0524284	NOT
RIPPLY1	-1.48147	2.78609	8.65223	0.00326662	0.0524284	DOWN
ABCC4	1.11786	5.11588	8.64947	0.00327156	0.0524407	UP
MYL9	-0.831799	8.44858	8.64803	0.00327416	0.0524407	NOT
CDH4	-1.99097	2.39822	8.6266	0.00331289	0.0530063	DOWN
CASQ1	-1.81138	1.42853	8.62309	0.00331929	0.0530538	DOWN
SGIP1	-0.835297	5.87009	8.60983	0.00334353	0.0533862	NOT
TEKTIP1	1.65178	1.83402	8.60442	0.00335348	0.0534899	UP
GFRA2	2.03689	3.14902	8.58932	0.0033814	0.053856	UP
ADAM28	-0.909264	4.82907	8.58825	0.00338339	0.053856	NOT
ABHD2	0.90481	5.80617	8.58405	0.00339121	0.0539251	NOT
SYT2	-1.54618	2.67562	8.57733	0.00340374	0.0540689	DOWN
RASL11B	-1.08016	7.00455	8.57078	0.00341602	0.0542083	DOWN
PARVG	1.37353	4.16771	8.56541	0.00342611	0.0542983	UP
TMEM132E	1.36617	3.65045	8.56403	0.0034287	0.0542983	UP
WDR93	-1.21647	2.42818	8.55402	0.00344761	0.0545419	DOWN
INCENP	-1.33213	2.30575	8.54905	0.00345703	0.0546352	DOWN
CEACAM19	-0.94609	5.15757	8.54599	0.00346284	0.0546712	NOT
C11orf52	-1.46634	1.05477	8.54292	0.00346869	0.0547078	DOWN
CPA4	3.46379	5.56807	8.53442	0.00348493	0.0548647	UP
ALDH6A1	1.00629	7.26322	8.53309	0.00348747	0.0548647	UP
SH2B3	0.898637	6.7749	8.53086	0.00349174	0.0548647	NOT
KIZ	-0.866386	4.9883	8.53031	0.00349281	0.0548647	NOT
BRSK2	-1.75104	2.30223	8.527	0.00349915	0.0549087	DOWN
OAS3	1.00871	6.60316	8.51216	0.00352781	0.0553024	UP
KYAT1	-0.948562	6.05644	8.49581	0.00355966	0.0557452	NOT
ADAM17	1.00386	5.63523	8.49307	0.00356501	0.0557727	UP
SHC3	-1.12247	3.42183	8.4839	0.00358304	0.0559046	DOWN
UNC45B	-2.07773	3.10172	8.48368	0.00358347	0.0559046	DOWN
HIGD1B	-1.92716	0.162279	8.48207	0.00358663	0.0559046	DOWN
PLXNC1	1.08122	5.39217	8.48144	0.00358788	0.0559046	UP
FBXO30	0.972519	5.34446	8.46685	0.00361677	0.056298	NOT
PRSS37	-1.86841	2.08626	8.45146	0.0036475	0.0567193	DOWN
HBB	-1.23995	6.93273	8.44735	0.00365576	0.0567907	DOWN
CD53	1.62758	4.84757	8.43825	0.00367409	0.0569851	UP
LRRC27	-0.927284	5.14392	8.43711	0.00367639	0.0569851	NOT
RGL3	-0.923501	5.30196	8.43567	0.00367931	0.0569851	NOT
CNOT6	0.953445	5.7031	8.43031	0.00369017	0.0570963	NOT
ACADSB	1.147	6.32827	8.42582	0.0036993	0.0571804	UP
UGT1A7	-1.63677	1.42793	8.42207	0.00370693	0.0572412	DOWN
ITGAX	1.48609	4.57257	8.41688	0.00371753	0.0573392	UP
FOSL1	2.05344	2.36751	8.41534	0.00372068	0.0573392	UP
CPNE4	-1.17831	3.89478	8.40967	0.00373231	0.0574613	DOWN
RNF39	3.82003	4.5472	8.39475	0.00376307	0.0578773	UP
CD300E	2.36615	4.85811	8.38703	0.00377908	0.0580658	UP
ZNF483	-0.875852	4.24652	8.38225	0.00378903	0.058161	NOT
ZMAT5	-1.04268	4.69108	8.37786	0.0037982	0.0582441	DOWN
HMGA1	2.82309	7.10552	8.37233	0.00380978	0.0583638	UP
FNIP2	0.883847	6.6524	8.36629	0.00382245	0.0584558	NOT
IGSF5	-1.78087	1.30406	8.36587	0.00382333	0.0584558	DOWN
SLC13A1	1.33262	4.81518	8.35415	0.00384808	0.0587762	UP
RBM25	-0.751326	7.29178	8.3335	0.00389206	0.0593728	NOT
CDH2	1.13383	4.67425	8.332	0.00389527	0.0593728	UP
SLC1A2	-1.99504	2.88364	8.33043	0.00389864	0.0593728	DOWN
GLIPR2	1.21461	4.59568	8.32525	0.00390978	0.059484	UP
CERKL	1.21241	3.60809	8.32257	0.00391554	0.0595132	UP
MYO7B	1.00663	5.5954	8.3181	0.00392519	0.059543	UP
MOK	-0.848413	5.06932	8.3181	0.00392519	0.059543	NOT
ID3	-0.947341	7.48535	8.31414	0.00393377	0.0595743	NOT
ANKRD26	-0.780942	5.80833	8.31359	0.00393495	0.0595743	NOT
HMCN1	-1.50073	3.52057	8.30349	0.0039569	0.0598481	DOWN
MORN1	-1.03555	4.20186	8.30171	0.00396077	0.0598482	DOWN
MROH8	-1.07136	3.23529	8.29508	0.00397526	0.0600086	DOWN
FCER1G	1.38963	4.59483	8.29002	0.00398635	0.0601031	UP
UBE2H	0.832301	7.4459	8.28869	0.00398928	0.0601031	NOT
RBFOX1	-1.05537	4.58224	8.28416	0.00399925	0.0601947	DOWN
DYSF	0.837615	7.31677	8.2669	0.00403744	0.0607106	NOT
ITGAV	0.919229	9.52636	8.2484	0.0040788	0.0612371	NOT
UHMK1	0.925624	6.92709	8.24766	0.00408047	0.0612371	NOT
TNFSF15	1.40132	3.72364	8.24594	0.00408432	0.0612371	UP
ZSCAN9	-0.973574	3.93842	8.24148	0.00409437	0.0613063	NOT
MT1X	-1.09243	5.72829	8.24038	0.00409685	0.0613063	DOWN
NPY1R	-0.814939	5.85262	8.23478	0.00410952	0.0614365	NOT
RPS6KL1	-1.30501	3.14131	8.23197	0.00411588	0.0614724	DOWN
DNMBP	1.178	5.23315	8.22128	0.00414021	0.061776	UP
C4B	2.13437	2.93573	8.21663	0.00415082	0.0618748	UP
GALNT8	-1.74811	2.33666	8.20848	0.0041695	0.0620935	DOWN
ALCAM	1.07459	6.40918	8.2036	0.00418073	0.0622009	UP
MMP7	1.91631	3.96517	8.18879	0.00421501	0.0626015	UP
TNFRSF21	0.951855	6.25729	8.18847	0.00421574	0.0626015	NOT
WNT2B	-0.940368	4.22543	8.18224	0.00423024	0.0627295	NOT
IFITM2	-0.79719	7.24103	8.18129	0.00423246	0.0627295	NOT
SIGLEC10	1.75614	3.83046	8.17664	0.00424333	0.0628305	UP
TNN	-2.02028	2.59885	8.16831	0.00426286	0.0630253	DOWN
GAS7	1.21457	4.8803	8.16633	0.00426751	0.0630253	UP
HEPHL1	-1.51612	1.7869	8.16333	0.00427458	0.0630253	DOWN
SULT1A2	-1.0316	4.00266	8.16333	0.00427458	0.0630253	DOWN
SPIN4	1.19811	2.99427	8.16124	0.00427952	0.0630253	UP
RPS12	-0.82616	6.58811	8.16065	0.0042809	0.0630253	NOT
EME1	-1.96415	2.38703	8.15828	0.00428649	0.0630476	DOWN
NMNAT2	-1.97996	2.14344	8.14583	0.00431604	0.0633926	DOWN
LILRB2	1.5182	4.89032	8.14495	0.00431813	0.0633926	UP
YPEL3	-0.821308	6.21265	8.14262	0.00432368	0.063414	NOT
ZNF266	-0.847212	5.31381	8.13837	0.00433382	0.0634551	NOT
NFAM1	1.47288	3.91154	8.13777	0.00433525	0.0634551	UP
HNF4G	1.29893	3.51434	8.1363	0.00433878	0.0634551	UP
PLPPR4	2.52865	1.95694	8.11862	0.00438129	0.0640164	UP
SGMS2	0.935666	5.00764	8.10678	0.00440999	0.0643548	NOT
NIBAN2	2.18435	7.29491	8.10565	0.00441276	0.0643548	UP
TFRC	1.15982	5.142	8.09304	0.00444357	0.0647431	UP
SLAMF8	1.05164	4.88204	8.09111	0.00444828	0.0647509	UP
MED18	-0.993215	3.68617	8.08684	0.00445879	0.0648429	NOT
PHYHIP	-0.864771	7.0286	8.07814	0.00448023	0.0650937	NOT
ERICH6B	-1.43603	1.83574	8.06698	0.00450793	0.0654258	DOWN
SAMD11	-0.892817	5.78152	8.06404	0.00451524	0.0654258	NOT
UNC5CL	2.01652	4.96733	8.06383	0.00451576	0.0654258	UP
KCTD20	0.89104	7.07564	8.06165	0.00452119	0.0654432	NOT
CFAP210	-1.30967	1.73082	8.05291	0.00454307	0.0656984	DOWN
GPR155	1.00125	5.34421	8.04758	0.00455645	0.0658305	UP
SCG3	2.29913	1.47797	8.04218	0.00457005	0.0659655	UP
FEM1A	-0.888999	4.1818	8.03849	0.00457937	0.0660384	NOT
DPP4	1.18001	6.40185	8.02783	0.00460641	0.0663666	UP
LILRA2	1.46339	3.48276	8.02224	0.00462063	0.0665096	UP
DNAH9	-0.83529	5.49115	8.01509	0.00463892	0.0667076	NOT
SSTR1	1.66635	2.31539	8.0135	0.004643	0.0667076	UP
GPR85	-1.88416	1.84095	8.0044	0.00466639	0.0669815	DOWN
FNDC3B	0.836821	8.08903	7.99867	0.00468117	0.0671315	NOT
CCL23	-1.68548	-0.0978731	7.99557	0.0046892	0.0671843	DOWN
CFAP58	-1.5519	2.32785	7.97519	0.00474228	0.0678821	DOWN
ANKRD24	-1.41867	3.04718	7.97131	0.00475245	0.0679648	DOWN
DDX11	-1.07944	3.39321	7.96591	0.00476664	0.0681049	DOWN
LILRB1	1.70164	4.58264	7.95494	0.00479563	0.0684559	UP
FNBP4	-0.752085	6.48366	7.94712	0.00481639	0.0686158	NOT
PLD5	-1.57882	2.69487	7.94699	0.00481675	0.0686158	DOWN
HIVEP2	0.837917	6.56493	7.94572	0.00482012	0.0686158	NOT
DPY19L1	1.03919	4.55006	7.94167	0.00483093	0.0687065	UP
B4GALT1	2.04224	7.50316	7.9378	0.00484128	0.0687906	UP
SEL1L	0.903146	8.06268	7.9162	0.0048994	0.0695295	NOT
CLIC4	0.900617	8.1473	7.91515	0.00490226	0.0695295	NOT
MOB1B	0.898012	5.64707	7.89788	0.00494926	0.0701304	NOT
KRBOX1	-1.13801	1.75427	7.89627	0.00495368	0.0701304	DOWN
MASP2	-1.74378	1.9554	7.89333	0.00496174	0.0701803	DOWN
TDRD1	-1.90542	1.52466	7.88949	0.00497229	0.0702654	DOWN
B4GALNT1	2.29099	5.06504	7.87105	0.00502324	0.0709206	UP
CD83	1.29884	5.08778	7.86295	0.0050458	0.0711743	UP
CENPA	2.16791	0.785686	7.85859	0.00505798	0.0712274	UP
SAMSN1	1.80165	3.61753	7.85831	0.00505876	0.0712274	UP
CBX5	0.811762	7.55018	7.85581	0.00506576	0.0712611	NOT
ATL3	0.858615	7.2559	7.84396	0.00509909	0.0716649	NOT
ZNF625	1.37823	1.20198	7.84117	0.00510696	0.0716858	UP
CDC42	0.851637	7.41101	7.84015	0.00510983	0.0716858	NOT
PKD1L3	-1.83711	2.55719	7.82173	0.00516219	0.0723099	DOWN
UNC5B	0.882731	6.81857	7.82121	0.00516366	0.0723099	NOT
ANKRD18A	-1.23136	2.47281	7.80975	0.00519651	0.0726373	DOWN
FAM95C	-1.23136	2.47281	7.80921	0.00519807	0.0726373	DOWN
GEM	-0.983699	4.90341	7.80815	0.00520111	0.0726373	NOT
TNR	-1.50353	3.18948	7.79733	0.00523236	0.0730078	DOWN
PGA5	-1.58533	0.850101	7.7875	0.0052609	0.0733378	DOWN
PACSIN3	-0.918123	5.15857	7.78593	0.00526547	0.0733378	NOT
FIGNL2	1.88193	0.76863	7.78038	0.00528167	0.0734973	UP
PCDH1	0.962571	5.95337	7.77819	0.00528808	0.0735204	NOT
CD22	-1.69692	3.29354	7.76924	0.00531435	0.0738195	DOWN
TRIM56	0.847795	7.60826	7.76438	0.00532866	0.0739518	NOT
SLC6A9	-1.08774	3.36849	7.7549	0.00535669	0.0742743	DOWN
SMIM22	-1.3897	1.19771	7.74832	0.00537624	0.0744788	DOWN
VSIG2	-1.02435	3.43821	7.717	0.00547032	0.0756248	DOWN
SPRED1	0.855376	6.32739	7.71591	0.00547362	0.0756248	NOT
TNNT2	-0.782538	8.82181	7.71591	0.00547362	0.0756248	NOT
SLC35F1	-1.54718	1.97599	7.71232	0.00548451	0.0757078	DOWN
GSG1	-1.78962	1.36823	7.70213	0.00551558	0.0759615	DOWN
RPS3	-0.779172	8.10545	7.70195	0.00551611	0.0759615	NOT
SLC31A1	0.902292	5.41879	7.69909	0.00552488	0.0759615	NOT
TNF	1.65176	2.9996	7.69896	0.00552527	0.0759615	UP
ABTB2	2.09961	4.80937	7.69742	0.00552998	0.0759615	UP
INO80B	-1.08264	2.33295	7.69508	0.00553715	0.0759615	DOWN
SPTLC2	0.812833	6.5929	7.69506	0.00553722	0.0759615	NOT
USP54	-0.882136	4.44596	7.67813	0.00558942	0.0765088	NOT
COLQ	-1.15336	3.63875	7.6778	0.00559043	0.0765088	DOWN
PIK3CG	2.10505	4.4404	7.67731	0.00559194	0.0765088	UP
LRRC25	1.81862	4.03988	7.67394	0.00560239	0.0765841	UP
PLD4	2.76881	5.12977	7.6603	0.00564493	0.0770975	UP
TMEM30A	0.85615	8.0276	7.65044	0.00567586	0.0774429	NOT
MFSD2B	-1.99432	2.33381	7.64802	0.00568345	0.0774429	DOWN
ECSCR	-0.953327	4.5992	7.64747	0.00568521	0.0774429	NOT
SLC36A2	1.29981	5.58442	7.63471	0.00572555	0.0779238	UP
DNAAF1	-1.54388	3.01729	7.6322	0.00573353	0.0779639	DOWN
ZNF593OS	3.83223	5.92627	7.62641	0.00575198	0.0781462	UP
NRGN	-0.844523	5.71895	7.61642	0.0057839	0.0785111	NOT
ACSL4	0.871378	6.63286	7.60069	0.00583459	0.0790962	NOT
IQCA1	-0.98728	3.63116	7.59658	0.00584792	0.0790962	NOT
CYP46A1	-1.22639	3.33657	7.59631	0.00584879	0.0790962	DOWN
ALDOC	-0.932851	4.20069	7.59598	0.00584986	0.0790962	NOT
YES1	0.817524	6.57579	7.5914	0.00586473	0.0790962	NOT
BRICD5	-0.963381	3.00464	7.59107	0.00586581	0.0790962	NOT
KDM4A	0.960695	5.54166	7.58889	0.00587293	0.0790962	NOT
GPR173	-0.977488	3.01518	7.58867	0.00587362	0.0790962	NOT
TTL	0.87765	5.81175	7.58795	0.00587598	0.0790962	NOT
MADCAM1	-1.34249	1.73	7.5873	0.00587808	0.0790962	DOWN
GOLGA8B	-0.877458	5.39416	7.58376	0.00588964	0.079183	NOT
SYK	1.08474	4.91161	7.57137	0.00593027	0.0796383	UP
APOOL	0.96269	4.79925	7.56942	0.0059367	0.0796383	NOT
MYOM3	1.29433	5.43596	7.56874	0.00593893	0.0796383	UP
MGAM	1.06595	5.0456	7.56059	0.00596584	0.0799298	UP
DENND2C	1.13183	4.00293	7.55732	0.00597668	0.080006	UP
ZNF77	-1.11572	2.99166	7.55538	0.00598311	0.0800227	DOWN
TCF3	0.992708	5.10612	7.54365	0.00602218	0.0804759	NOT
TBC1D9	0.863558	5.6088	7.53436	0.00605333	0.0808224	NOT
TRPA1	-1.55206	1.84221	7.52944	0.00606989	0.0809346	DOWN
SASH3	1.56028	4.23856	7.52876	0.00607218	0.0809346	UP
HK2	0.966987	5.07343	7.52465	0.00608603	0.0810494	NOT
BTBD9	0.858962	4.8831	7.51883	0.00610573	0.0812026	NOT
RPS10	-1.00021	4.96636	7.51815	0.00610802	0.0812026	DOWN
GSTA4	-0.820267	5.14969	7.51275	0.00612637	0.0813767	NOT
C5AR1	1.29257	3.43306	7.50845	0.00614102	0.0815014	UP
RAI1	0.913832	6.03765	7.50637	0.00614812	0.0815164	NOT
FZD5	1.02217	4.27245	7.50503	0.00615268	0.0815164	UP
ACTR3	0.83396	7.88215	7.4999	0.00617023	0.0816791	NOT
RHCE	-1.49356	1.94484	7.49625	0.00618275	0.0817749	DOWN
CCDC73	-1.0089	2.58983	7.4932	0.00619325	0.0818151	DOWN
INPP4B	-0.817643	5.66957	7.49104	0.00620068	0.0818151	NOT
ANKRD28	0.839578	5.94975	7.4905	0.00620252	0.0818151	NOT
SGTB	0.930406	4.31211	7.48923	0.00620691	0.0818151	NOT
OVGP1	-1.35212	2.77821	7.48446	0.00622337	0.0819623	DOWN
RPS27	-0.813014	6.9546	7.47101	0.00627004	0.0825067	NOT
RBM47	1.31044	6.79251	7.46219	0.00630082	0.082819	UP
CNKSR1	-1.32646	3.29703	7.46115	0.00630447	0.082819	DOWN
GARNL3	-0.882413	4.93661	7.45808	0.00631522	0.0828654	NOT
DNAH14	-0.874855	3.95126	7.45709	0.0063187	0.0828654	NOT
BBS1	-0.836233	4.11345	7.45023	0.00634283	0.0831114	NOT
MS4A6A	1.16686	4.41782	7.44325	0.00636747	0.0833638	UP
SRGAP3	-1.22627	4.3012	7.44098	0.00637551	0.0833986	DOWN
ZNF559-ZNF177	-1.00637	3.27009	7.43239	0.00640604	0.0837272	DOWN
IPP	1.07312	5.22238	7.42976	0.00641539	0.0837787	UP
WIPF1	0.968501	6.06645	7.42782	0.00642232	0.0837986	NOT
SOAT1	0.868018	5.44812	7.42537	0.00643108	0.0838422	NOT
ZNF66	-1.04666	2.27099	7.42044	0.00644871	0.0840014	DOWN
KNTC1	-1.0121	3.80015	7.4041	0.00650753	0.0846341	DOWN
RCAN2	0.883632	6.23217	7.40391	0.00650822	0.0846341	NOT
HEMK1	-0.787266	5.56355	7.40082	0.00651942	0.0847082	NOT
RAPGEFL1	-1.25333	2.7996	7.39932	0.00652485	0.0847082	DOWN
LOC122539214	2.2509	5.36358	7.39082	0.00655574	0.0849793	UP
TUBE1	-0.820923	5.05077	7.39056	0.0065567	0.0849793	NOT
ESR1	-1.12305	4.07019	7.38836	0.00656474	0.0850122	DOWN
CFAP47	-1.72843	1.27163	7.38233	0.00658677	0.0852263	DOWN
NCKAP1	0.792853	8.01167	7.37648	0.00660825	0.0854329	NOT
ANKRD23	-1.08382	2.08649	7.37194	0.00662494	0.0854937	DOWN
PTGS1	1.16983	5.3957	7.37115	0.00662785	0.0854937	UP
TSC22D1	-0.712934	9.03064	7.3707	0.00662951	0.0854937	NOT
CXCL12	1.16402	5.67317	7.36878	0.00663661	0.0855139	UP
C12orf57	-0.840335	5.55875	7.36584	0.00664747	0.0855827	NOT
SBF1	0.870988	5.58914	7.35121	0.00670178	0.0862102	NOT
SOX4	0.838079	6.12573	7.34421	0.00672792	0.0864747	NOT
ANK3	0.84371	6.71341	7.341	0.00673993	0.0865357	NOT
ZNF20	-1.12315	1.95408	7.33863	0.00674883	0.0865357	DOWN
EPOR	-0.831471	4.3332	7.33847	0.00674943	0.0865357	NOT
IGF2R	0.833187	8.20368	7.32486	0.00680074	0.0871215	NOT
ZMYND10	-1.16077	3.19456	7.31868	0.00682415	0.0873491	DOWN
RFX2	-0.93645	4.01333	7.31574	0.00683533	0.08742	NOT
MXRA5	1.48245	3.8006	7.3094	0.00685948	0.0875875	UP
BTBD19	-0.870339	3.93575	7.30933	0.00685974	0.0875875	NOT
UBE3C	0.832046	6.17008	7.30286	0.0068845	0.0878313	NOT
ADD2	-1.88185	3.17887	7.2991	0.00689893	0.0879429	DOWN
INMT	-0.901137	5.94653	7.29374	0.00691953	0.0881329	NOT
ZNF547	-1.14559	2.79866	7.29027	0.00693291	0.0881669	DOWN
EPPK1	2.06937	4.51306	7.2901	0.00693358	0.0881669	UP
SEPTIN1	-0.929834	4.1043	7.2849	0.00695364	0.0883495	NOT
IRF8	1.28412	3.8127	7.27796	0.00698056	0.0885352	UP
CDKN2B	1.70105	2.83011	7.27684	0.00698495	0.0885352	UP
PLEKHG4B	-1.44932	3.19338	7.27672	0.00698541	0.0885352	DOWN
MAP3K9	2.37305	5.97132	7.26927	0.00701445	0.0888305	UP
ACE2	1.3251	4.83377	7.26239	0.00704135	0.0889928	UP
ZNF90	-1.15997	2.20092	7.26197	0.00704301	0.0889928	DOWN
SMIM1	-1.47059	3.20781	7.26159	0.0070445	0.0889928	DOWN
ATP2C2	-1.2224	3.09891	7.25902	0.00705459	0.0890477	DOWN
CMTM6	0.894399	6.71014	7.25328	0.00707718	0.0892601	NOT
LENG8	-0.722862	6.20395	7.24814	0.00709747	0.0894431	NOT
CSAG2	-1.70169	-1.48728	7.24446	0.00711202	0.0894695	DOWN
ENO4	-1.21931	1.49299	7.24262	0.00711931	0.0894695	DOWN
DPYSL3	0.829743	6.82797	7.24174	0.00712278	0.0894695	NOT
UBQLNL	-1.73812	1.5731	7.24169	0.00712298	0.0894695	DOWN
P3H3	-0.8909	4.35002	7.24032	0.00712844	0.0894695	NOT
LYZ	1.33226	4.97918	7.23638	0.00714409	0.0895397	UP
HEPH	-0.891803	4.59114	7.2351	0.00714919	0.0895397	NOT
ATXN1L	0.820534	6.23661	7.23455	0.00715138	0.0895397	NOT
L3MBTL1	-0.814623	5.12424	7.22493	0.0071898	0.089948	NOT
PJVK	-0.946825	2.79714	7.21987	0.00721011	0.0901293	NOT
OLFML1	-0.917281	5.33731	7.21411	0.00723327	0.0903458	NOT
RPS20	-0.752986	7.18358	7.20699	0.007262	0.0906316	NOT
CENPF	1.4168	3.19684	7.20468	0.00727139	0.0906401	UP
CCDC57	-0.795734	5.70504	7.20394	0.00727439	0.0906401	NOT
TLR1	1.51754	3.74311	7.1959	0.00730704	0.0909738	UP
DIAPH1	0.912192	6.57554	7.17346	0.007399	0.0919529	NOT
MGAT4C	-1.13017	3.31611	7.1702	0.00741246	0.0919529	DOWN
ATP8B1	0.820524	6.76982	7.16972	0.00741443	0.0919529	NOT
UGT2B4	-1.45698	0.947656	7.1695	0.00741532	0.0919529	DOWN
CYP20A1	0.817918	6.59812	7.16876	0.00741842	0.0919529	NOT
DDX5	-0.726497	10.2255	7.16806	0.0074213	0.0919529	NOT
KL	0.973278	6.30516	7.16511	0.00743353	0.0920308	NOT
SERP2	-0.966672	3.58069	7.16276	0.00744327	0.0920414	NOT
ZNF649	-0.871842	4.34939	7.16089	0.00745102	0.0920414	NOT
ZMYND15	1.66689	2.87766	7.1606	0.00745221	0.0920414	UP
CPD	0.812249	7.13018	7.1523	0.0074868	0.0923601	NOT
TMEM40	-1.27304	2.73438	7.15154	0.00748994	0.0923601	DOWN
ZNF692	-0.805831	4.58901	7.14579	0.00751402	0.0925177	NOT
ADCY2	-1.05269	3.78853	7.1443	0.00752026	0.0925177	DOWN
INTS6L	-1.01971	4.07811	7.14421	0.00752065	0.0925177	DOWN
TMEM181	0.840075	5.53978	7.13615	0.00755451	0.0927934	NOT
USP31	0.865087	5.55459	7.13603	0.00755504	0.0927934	NOT
NBPF3	1.2659	4.91709	7.13235	0.00757053	0.0929099	UP
SLC7A10	-1.80881	2.86038	7.12612	0.00759689	0.0931069	DOWN
KCNK12	-1.06125	3.43574	7.12572	0.0075986	0.0931069	DOWN
MSH5	-0.914655	3.14751	7.11888	0.00762762	0.0933886	NOT
MTBP	-1.00511	3.0244	7.1129	0.00765312	0.0936268	DOWN
GAS2	-0.897178	5.96365	7.11121	0.00766034	0.0936411	NOT
SUPT3H	-0.913315	3.77443	7.10488	0.00768745	0.0938984	NOT
NIPSNAP3B	-0.839368	5.11271	7.10298	0.00769558	0.0939236	NOT
RPL32	-0.77449	7.52413	7.09772	0.0077182	0.0941256	NOT
LGALS4	-1.40897	2.38102	7.09442	0.00773243	0.0942249	DOWN
ANKRD30A	-1.85038	0.798398	7.09069	0.00774854	0.094347	DOWN
TPH1	-1.43228	1.84373	7.08661	0.00776621	0.0944299	DOWN
PDGFRA	-0.865727	6.62202	7.08606	0.00776856	0.0944299	NOT
KIF21B	-1.16691	3.67614	7.0849	0.00777364	0.0944299	DOWN
ADCY7	1.11508	4.24585	7.07233	0.00782832	0.0949134	UP
TEX22	-1.06033	1.77296	7.07165	0.00783133	0.0949134	DOWN
HFM1	-1.11405	3.48341	7.07153	0.00783183	0.0949134	DOWN
BICDL2	-1.7006	2.1758	7.06731	0.00785031	0.095063	DOWN
ALK	-1.62339	2.62199	7.06279	0.00787011	0.095171	DOWN
TMEFF2	-1.52931	2.95142	7.06248	0.00787152	0.095171	DOWN
ZNF750	1.50494	1.74708	7.0599	0.00788286	0.0952338	UP
KCNG1	-1.7639	1.95323	7.05509	0.00790403	0.0954151	DOWN
ST3GAL2	0.8322	6.20782	7.05337	0.00791163	0.0954325	NOT
DNMT3L	-1.3535	1.73952	7.04823	0.00793438	0.0956324	DOWN
RGS4	1.54157	3.32327	7.04641	0.00794242	0.0956549	UP
ALAD	0.892758	6.50795	7.04414	0.00795249	0.0957017	NOT
POLE2	-1.19241	2.20616	7.04256	0.00795952	0.0957119	DOWN
ZEB1	0.82798	7.77157	7.04038	0.00796921	0.0957323	NOT
APLNR	0.839424	7.49467	7.0394	0.00797357	0.0957323	NOT
FLG	3.13793	8.0287	7.03626	0.00798757	0.0957951	UP
KLHL6	2.54596	5.15772	7.03545	0.00799117	0.0957951	UP
F13A1	1.10838	5.07975	7.02458	0.00803985	0.0963041	UP
IL1R1	0.926844	6.60573	7.0173	0.0080726	0.0966216	NOT
LY6G5C	-0.984275	3.24531	7.0155	0.00808072	0.0966442	NOT
DUSP28	-0.977335	4.44844	7.00982	0.00810639	0.0968456	NOT
PRRG4	1.01427	3.72283	7.00859	0.00811195	0.0968456	UP
TMEM178A	-0.803734	6.80612	7.00763	0.00811632	0.0968456	NOT
ANO1	-0.894146	5.26768	7.00331	0.00813592	0.0970047	NOT
PRKCB	1.06803	5.0186	6.99881	0.0081564	0.0971741	UP
DMTF1	-0.711009	6.69897	6.99347	0.00818075	0.0973893	NOT
KBTBD11-OT1	-0.910261	3.81734	6.98766	0.00820738	0.0976312	NOT
ZNF664	0.836437	6.15103	6.97637	0.00825928	0.098159	NOT
WDR73	-0.78649	4.68348	6.97526	0.00826442	0.098159	NOT
SLC47A2	1.17407	5.28687	6.97285	0.00827556	0.0981615	UP
HNRNPA0	0.833923	6.50519	6.97234	0.00827794	0.0981615	NOT
HCLS1	0.944713	5.72771	6.9711	0.00828364	0.0981615	NOT
ENTREP1	-0.855817	4.85691	6.96229	0.00832456	0.0985479	NOT
LMTK2	0.856614	5.11975	6.96039	0.00833339	0.0985479	NOT
ITGA2B	-1.17124	3.31918	6.95997	0.00833534	0.0985479	DOWN
CLUL1	-1.42685	2.83729	6.95615	0.00835315	0.0986831	DOWN
SNAI1	-1.24072	2.2254	6.94981	0.00838282	0.0989582	DOWN
RGS1	-1.46681	2.66136	6.94299	0.00841482	0.0992602	DOWN
STARD5	-1.011	2.71519	6.93751	0.00844065	0.0994892	DOWN
SLC46A2	-1.75356	2.3598	6.93463	0.00845426	0.0995738	DOWN
XKR4	0.934066	4.38887	6.929	0.0084809	0.0998116	NOT
FLNA	0.806898	9.59887	6.92701	0.00849037	0.0998473	NOT
CDYL2	1.0487	4.72248	6.92113	0.00851829	0.1001	UP
LOC102724560	-1.19559	1.57597	6.9184	0.00853131	0.100152	DOWN
IGF1R	0.739049	7.33632	6.91748	0.00853571	0.100152	NOT
TPX2	1.41161	3.16293	6.91186	0.0085626	0.100392	UP
LBH	0.894718	7.31785	6.90596	0.00859089	0.100647	NOT
ZNF514	-0.790661	4.45185	6.89639	0.008637	0.101063	NOT
ANKS1B	-1.09704	5.59886	6.89515	0.00864299	0.101063	DOWN
PROCA1	-1.15486	2.38329	6.89381	0.00864949	0.101063	DOWN
AZIN1	0.794234	6.77033	6.89319	0.00865247	0.101063	NOT
C11orf96	-1.02132	3.72419	6.8894	0.00867083	0.101201	DOWN
SMCR8	0.807455	4.95329	6.88777	0.00867875	0.101217	NOT
UBXN1	-0.744484	6.3751	6.88625	0.00868612	0.101227	NOT
TRIP13	1.96814	2.48078	6.88081	0.0087126	0.10144	UP
KLC3	-1.43167	2.88932	6.87981	0.00871749	0.10144	DOWN
KMO	1.08426	4.82989	6.87704	0.00873102	0.101521	UP
COBL	-0.871851	4.24225	6.871	0.00876058	0.101788	NOT
ZYG11B	0.80967	6.14023	6.86839	0.00877337	0.10183	NOT
RPL30	-0.797363	6.663	6.86759	0.00877729	0.10183	NOT
LGR4	0.842197	7.31939	6.86465	0.00879177	0.101921	NOT
SLC6A19	1.29149	6.36929	6.86323	0.00879873	0.101926	UP
APOLD1	-0.880764	4.51037	6.8618	0.00880579	0.101931	NOT
SCIMP	1.32168	3.68323	6.83393	0.00894422	0.103456	UP
SNAI2	-0.824149	6.92295	6.83123	0.00895777	0.103476	NOT
ALLC	-1.31749	1.75136	6.83093	0.00895926	0.103476	DOWN
CWF19L2	-0.733818	5.10174	6.82917	0.0089681	0.103494	NOT
BDKRB2	1.93837	4.69693	6.82795	0.00897423	0.103494	UP
IFNAR1	0.785436	7.08844	6.82602	0.0089839	0.103529	NOT
PNOC	-1.77179	0.565732	6.8234	0.0089971	0.103604	DOWN
ZGRF1	-1.069	3.24495	6.82084	0.00901002	0.103675	DOWN
MEF2A	0.841844	6.82515	6.81695	0.00902966	0.103729	NOT
FGR	0.994785	5.25877	6.81578	0.00903559	0.103729	NOT
LOC101927057	-1.32082	1.63067	6.81498	0.00903963	0.103729	DOWN
OMG	-1.32082	1.63067	6.81461	0.00904149	0.103729	DOWN
TMEM74	-1.58445	1.66503	6.80821	0.00907399	0.104025	DOWN
NDUFA3	-0.85677	5.34474	6.80286	0.00910121	0.10426	NOT
VEGFD	-1.49569	1.78669	6.80068	0.0091123	0.10431	DOWN
TCAP	-1.59608	0.779374	6.79449	0.00914397	0.104595	DOWN
B9D1	-0.764823	6.11554	6.79223	0.00915552	0.10465	NOT
TMX3	0.884936	6.05553	6.7881	0.00917673	0.104801	NOT
ACTR2	0.797438	7.59753	6.78703	0.00918224	0.104801	NOT
APH1A	0.808533	6.32136	6.77873	0.00922507	0.105144	NOT
PCDHB1	-1.86088	1.45257	6.77857	0.00922585	0.105144	DOWN
APBB3	-0.833245	4.6279	6.77572	0.00924063	0.105175	NOT
KIRREL3	-1.0145	3.33517	6.77541	0.00924224	0.105175	DOWN
ELOB	-0.936069	6.21618	6.7726	0.0092568	0.105264	NOT
RPL23A	-0.756297	7.06109	6.76383	0.00930237	0.105704	NOT
VAT1L	-0.92895	4.34587	6.76185	0.00931272	0.105744	NOT
TRPV3	-1.56781	3.9503	6.75308	0.00935859	0.106111	DOWN
EBI3	1.97973	2.22985	6.75305	0.00935874	0.106111	UP
ZNF354B	-0.885314	3.79101	6.75027	0.00937335	0.106199	NOT
ADORA2A	-1.1284	2.1232	6.74436	0.00940446	0.106474	DOWN
CADM3	3.42661	4.55056	6.74046	0.00942504	0.106629	UP
ATP1A2	-0.760822	5.75329	6.72972	0.00948194	0.107055	NOT
ECE1	0.820056	6.92092	6.7297	0.00948206	0.107055	NOT
M1AP	-1.70179	1.65023	6.72809	0.0094906	0.107055	DOWN
HEG1	0.807329	8.45278	6.72704	0.00949623	0.107055	NOT
DNAJC17	-0.769967	5.17476	6.72655	0.00949883	0.107055	NOT
NOS2	1.26804	3.90825	6.72554	0.0095042	0.107055	UP
LOC110384692	1.72811	2.61379	6.72124	0.00952716	0.107114	UP
C4A	1.72811	2.61379	6.72088	0.00952908	0.107114	UP
CADM1	0.815607	5.52384	6.72067	0.00953017	0.107114	NOT
ANKFY1	0.787511	6.46612	6.71666	0.00955162	0.10721	NOT
TPPP3	-0.854462	7.82165	6.71649	0.00955252	0.10721	NOT
SYCE3	-1.59052	0.11824	6.71396	0.00956613	0.107285	DOWN
PHACTR3	-0.877872	4.61748	6.70868	0.00959448	0.107525	NOT
ZNF341	-0.924751	4.08664	6.70422	0.00961848	0.107682	NOT
METTL3	-0.740327	5.81759	6.70349	0.00962245	0.107682	NOT
ITGB3	0.816448	6.70336	6.69248	0.00968204	0.108271	NOT
CMYA5	-0.704635	7.08619	6.69052	0.00969271	0.108312	NOT
EFS	-1.20887	2.79091	6.68719	0.00971083	0.108383	DOWN
ADGRE2	1.23096	4.2857	6.68666	0.0097137	0.108383	UP
SNX13	0.813127	6.75317	6.68549	0.00972007	0.108383	NOT
TGM2	0.871836	7.96814	6.68154	0.00974167	0.108546	NOT
PPL	3.22158	8.61422	6.67529	0.00977584	0.108848	UP
SLC44A1	0.783741	7.59285	6.673	0.00978845	0.108911	NOT
PODNL1	-1.34794	2.22039	6.67013	0.0098042	0.108956	DOWN
TMEM81	-1.24958	2.00797	6.6697	0.00980659	0.108956	DOWN
RGMA	-0.879911	3.73338	6.66734	0.00981954	0.108958	NOT
QKI	0.745555	7.90113	6.66649	0.00982425	0.108958	NOT
GTF2H4	-1.30006	1.93289	6.66583	0.00982787	0.108958	DOWN
CCDC150	-1.00265	3.48511	6.66415	0.00983718	0.108983	DOWN
FAM98C	-0.821348	4.81302	6.65943	0.00986325	0.109182	NOT
FGD6	0.81407	5.87647	6.65835	0.00986925	0.109182	NOT
YOD1	2.6175	7.80656	6.65098	0.0099101	0.109556	UP
P2RX5-TAX1BP3	-0.927329	3.10599	6.64793	0.00992711	0.109666	NOT
SIRPB1	1.22704	3.75541	6.64317	0.00995369	0.109817	UP
EDF1	-0.756669	6.27097	6.64292	0.00995504	0.109817	NOT
SV2A	1.0579	4.49433	6.63412	0.0100043	0.110193	UP
GPR75-ASB3	-0.839392	3.48435	6.63307	0.0100103	0.110193	NOT
ASB3	-0.839392	3.48435	6.63304	0.0100105	0.110193	NOT
MGP	-0.778992	8.82417	6.62918	0.0100321	0.110354	NOT
WARS1	0.878235	8.27419	6.6279	0.0100394	0.110355	NOT
FAM124A	2.08399	6.33029	6.62473	0.0100572	0.110431	UP
DIRAS1	1.50174	2.22448	6.6236	0.0100636	0.110431	UP
CASQ2	-1.68452	1.83009	6.62083	0.0100793	0.110431	DOWN
HIPK1	0.760773	6.48855	6.62063	0.0100804	0.110431	NOT
CDK5RAP3	-0.734891	4.53459	6.62036	0.010082	0.110431	NOT
JCAD	0.793752	6.46919	6.61863	0.0100917	0.11046	NOT
SLC17A3	1.18455	4.70201	6.61362	0.0101202	0.110614	UP
OLR1	1.49753	3.25654	6.61277	0.010125	0.110614	UP
WEE2	-1.58489	1.82622	6.61165	0.0101314	0.110614	DOWN
RPL11	-0.767544	7.04907	6.61111	0.0101344	0.110614	NOT
ZNF329	-0.951504	3.61752	6.60351	0.0101778	0.11095	NOT
TMED8	0.881507	5.73721	6.60321	0.0101795	0.11095	NOT
FAM193B	-0.742192	6.05157	6.6002	0.0101967	0.110951	NOT
SLC25A45	-0.830859	4.37916	6.5996	0.0102002	0.110951	NOT
NID2	0.886143	5.61326	6.59945	0.010201	0.110951	NOT
KCNIP3	-0.907412	3.7649	6.59044	0.0102528	0.111435	NOT
SNTB2	0.763781	5.66766	6.58513	0.0102834	0.11169	NOT
IGDCC4	-1.54446	3.4668	6.57486	0.0103429	0.112208	DOWN
PSTPIP2	1.35537	3.16443	6.57439	0.0103457	0.112208	UP
PAFAH1B2	0.735272	6.79583	6.55682	0.0104483	0.113168	NOT
LYG1	-1.20873	2.18632	6.55658	0.0104497	0.113168	DOWN
CHML	0.919831	4.65626	6.5555	0.0104561	0.113168	NOT
MAPK8IP2	-1.02355	3.07887	6.5533	0.010469	0.113221	DOWN
MYZAP	2.50791	5.5838	6.55218	0.0104756	0.113221	UP
DDX47	-0.855273	3.61596	6.54806	0.0104998	0.113398	NOT
ENTPD5	0.895855	6.10846	6.54692	0.0105066	0.113398	NOT
LHFPL2	1.02915	4.92615	6.53747	0.0105625	0.11389	UP
FBXO24	-1.78714	2.39547	6.53674	0.0105669	0.11389	DOWN
GRIK5	-0.925763	3.3393	6.53437	0.010581	0.113962	NOT
HMGA2	-1.71474	2.68621	6.53194	0.0105954	0.114006	DOWN
ECT2L	-0.988031	2.13383	6.53122	0.0105997	0.114006	NOT
CRACR2B	-0.804027	4.63833	6.52421	0.0106416	0.114377	NOT
ARHGAP31	0.820532	7.18173	6.52274	0.0106504	0.114392	NOT
PPIAL4G	-1.81489	-0.871446	6.51404	0.0107026	0.114873	DOWN
RASSF9	1.81992	2.94326	6.51022	0.0107256	0.114962	UP
HECA	0.817119	5.72898	6.5102	0.0107258	0.114962	NOT
CHODL	-1.22062	3.50262	6.50749	0.0107421	0.115058	DOWN
RPL23	-0.724653	7.35871	6.50029	0.0107857	0.115405	NOT
EFNB3	-0.878454	3.36838	6.49968	0.0107894	0.115405	NOT
PRR29	-0.822685	4.14665	6.49787	0.0108004	0.115443	NOT
BLTP2	0.750048	7.32613	6.4931	0.0108294	0.115581	NOT
AGPAT3	0.824731	7.00288	6.49241	0.0108336	0.115581	NOT
HTD2	-1.32321	0.928707	6.49206	0.0108357	0.115581	DOWN
PLIN1	-1.76479	2.34517	6.48901	0.0108544	0.1157	DOWN
ENTPD3	-1.33574	2.12335	6.47776	0.0109232	0.116354	DOWN
FRMPD1	-1.4022	2.59651	6.47397	0.0109466	0.116414	DOWN
PAQR7	0.841199	5.50097	6.47229	0.0109569	0.116414	NOT
BCL2A1	1.7388	2.80085	6.47213	0.0109579	0.116414	UP
USP9X	0.769579	7.58103	6.47196	0.0109589	0.116414	NOT
SERF1B	-1.33731	-0.170344	6.46628	0.0109941	0.116646	DOWN
GNAQ	0.755361	7.04585	6.46599	0.0109958	0.116646	NOT
CBS	-1.18	1.38302	6.45794	0.0110458	0.117011	DOWN
DTNB	-0.793748	4.92551	6.45707	0.0110512	0.117011	NOT
NF2	0.784768	6.2852	6.4568	0.0110529	0.117011	NOT
RNASEH2C	-0.714675	5.89206	6.44812	0.011107	0.117496	NOT
RNASE4	-1.01143	2.24322	6.44702	0.0111139	0.117496	DOWN
CHMP4B	-0.866253	3.62635	6.44541	0.0111239	0.117522	NOT
LRRC8D	0.863516	4.95202	6.44296	0.0111393	0.117604	NOT
TINAGL1	-0.694	8.57671	6.43928	0.0111624	0.117707	NOT
ADGRG1	0.85198	6.96507	6.43898	0.0111642	0.117707	NOT
CEBPD	-1.01823	5.4359	6.4344	0.0111931	0.117931	DOWN
DSC2	0.793278	5.56835	6.43188	0.011209	0.117945	NOT
RELL1	2.0005	6.49115	6.43156	0.011211	0.117945	UP
VCAM1	0.819778	7.07288	6.43057	0.0112172	0.117945	NOT
NFIA	0.707318	7.79814	6.41787	0.0112978	0.118711	NOT
CLASP1	0.83383	6.76494	6.41048	0.0113449	0.1191	NOT
ABCC5	-0.733791	5.58975	6.40846	0.0113578	0.1191	NOT
PLSCR2	-1.34665	0.844301	6.40755	0.0113636	0.1191	DOWN
LY86	1.54632	2.16757	6.40725	0.0113655	0.1191	UP
SSX2IP	0.879501	4.53069	6.39884	0.0114195	0.119468	NOT
CYP7B1	0.994111	3.06557	6.39707	0.0114309	0.119468	NOT
NPM2	-1.15162	2.49022	6.39689	0.0114321	0.119468	DOWN
RPL26	-0.775682	5.98744	6.39603	0.0114376	0.119468	NOT
MMP17	-1.65393	2.28856	6.39577	0.0114393	0.119468	DOWN
LAX1	-1.85922	2.41878	6.39262	0.0114596	0.1196	DOWN
CCNYL1	0.935558	4.25053	6.38869	0.011485	0.119784	NOT
UBXN7	0.828861	6.2685	6.38675	0.0114975	0.119834	NOT
FAM199X	0.849125	5.75947	6.37216	0.0115925	0.120743	NOT
LIPA	0.884605	6.75221	6.36329	0.0116505	0.121255	NOT
SPRY1	-0.691592	6.19351	6.36226	0.0116573	0.121255	NOT
ITGA5	0.805679	6.69774	6.35668	0.011694	0.121555	NOT
ANO3	-0.871686	4.45817	6.35425	0.01171	0.12164	NOT
MEST	0.969727	5.29913	6.34095	0.0117982	0.122473	NOT
LRATD1	1.78823	4.98004	6.32782	0.0118858	0.123253	UP
RASA4	-1.03539	2.88405	6.32731	0.0118892	0.123253	DOWN
BPNT2	0.771365	6.85883	6.32068	0.0119338	0.123632	NOT
TMEM252	2.22377	2.03456	6.31311	0.0119849	0.124079	UP
ZNF117	-0.747368	5.36054	6.30752	0.0120227	0.124189	NOT
ERV3-1-ZNF117	-0.747368	5.36054	6.30743	0.0120233	0.124189	NOT
C22orf31	-1.30334	1.422	6.30732	0.0120241	0.124189	DOWN
PIM1	2.04824	6.31434	6.3068	0.0120276	0.124189	UP
MREG	1.30919	2.31717	6.30559	0.0120358	0.124191	UP
TBX1	-1.07095	2.09739	6.30095	0.0120673	0.124433	DOWN
SLC7A6	-0.783225	4.03617	6.29397	0.0121149	0.124841	NOT
MPZL2	0.873389	4.67639	6.27878	0.0122192	0.125791	NOT
RASL10B	-1.2893	2.59813	6.27818	0.0122234	0.125791	DOWN
SECTM1	1.3909	4.26054	6.27378	0.0122538	0.12602	UP
CCR5	2.56095	4.12826	6.2721	0.0122654	0.126056	UP
GJD3	1.36028	1.21437	6.27069	0.0122751	0.126072	UP
PLAGL2	0.909866	4.77267	6.26808	0.0122932	0.126175	NOT
RAB7B	1.85061	4.11561	6.26562	0.0123103	0.126266	UP
IKZF1	1.62232	5.62843	6.25882	0.0123576	0.126668	UP
ID2	-0.830741	6.46794	6.25277	0.0123999	0.126983	NOT
AQP6	1.67608	4.05099	6.25207	0.0124048	0.126983	UP
PCDHGC3	0.933685	4.97742	6.24929	0.0124243	0.127099	NOT
CXorf58	-1.66911	0.285828	6.24136	0.0124801	0.127585	DOWN
XPR1	0.851929	5.63196	6.23881	0.012498	0.127685	NOT
DENND11	0.798188	5.7475	6.23388	0.0125329	0.127956	NOT
FGF14	-1.29345	2.60408	6.23223	0.0125445	0.127991	DOWN
LAMP3	1.69537	2.90277	6.22698	0.0125818	0.128192	UP
LTBP1	0.89374	5.46678	6.22598	0.0125889	0.128192	NOT
TYROBP	1.24477	4.8074	6.22595	0.0125891	0.128192	UP
MMP1	2.25341	0.716872	6.22345	0.0126069	0.128289	UP
CYP4X1	-1.02262	4.00165	6.22046	0.0126282	0.128422	DOWN
RBMS2	0.736139	7.06662	6.21479	0.0126687	0.128671	NOT
SPRY2	-0.879889	5.06985	6.21471	0.0126693	0.128671	NOT
LAMP2	0.7944	7.44438	6.21339	0.0126788	0.128682	NOT
FCAR	2.19913	2.28905	6.21161	0.0126915	0.128727	UP
RPL17	-0.709478	5.35757	6.20807	0.0127169	0.128824	NOT
MYOZ1	-0.912436	4.59204	6.20796	0.0127177	0.128824	NOT
ATP6V1B2	0.851993	7.34292	6.20475	0.0127408	0.128879	NOT
RP1	-1.17167	2.9976	6.2042	0.0127447	0.128879	DOWN
RIC3	-0.744975	5.55844	6.203	0.0127534	0.128879	NOT
CHCHD7	-0.765689	5.17965	6.20257	0.0127565	0.128879	NOT
MDN1	-0.681905	5.92369	6.20098	0.012768	0.128912	NOT
MMP11	1.19534	3.08914	6.19938	0.0127795	0.128944	UP
RPS27A	-0.813624	7.86673	6.19348	0.0128222	0.12929	NOT
MGAT4A	0.806627	5.73116	6.17736	0.0129395	0.130389	NOT
PAQR5	0.986472	4.71721	6.16637	0.0130202	0.131037	NOT
ARPC4-TTLL3	-0.849598	2.61156	6.16537	0.0130275	0.131037	NOT
TAF7L	-1.31885	1.76467	6.16513	0.0130293	0.131037	DOWN
SPATA33	-0.839937	4.07318	6.14816	0.0131549	0.132214	NOT
ZSWIM4	1.7195	5.43165	6.14626	0.0131691	0.132271	UP
ARHGAP45	0.777874	6.38676	6.13166	0.0132782	0.133281	NOT
SLC4A5	-1.34268	2.25958	6.12863	0.013301	0.13334	DOWN
FRK	1.1137	4.9641	6.12859	0.0133013	0.13334	UP
TMEM132B	-1.61228	3.18228	6.11378	0.0134132	0.134375	DOWN
COX3	-0.806992	12.2156	6.10699	0.0134649	0.134805	NOT
C15orf48	2.22612	1.23788	6.10566	0.0134749	0.134819	UP
RPL37	-0.709748	6.79739	6.10094	0.013511	0.135092	NOT
PDE1B	-0.809144	4.88252	6.09831	0.0135311	0.135207	NOT
LRRC19	1.20038	4.04623	6.097	0.0135412	0.135219	UP
ANPEP	0.934075	7.01948	6.09037	0.0135921	0.135641	NOT
NDUFA4L2	-0.832902	5.01101	6.07911	0.013679	0.13642	NOT
ENDOU	-1.06103	2.38699	6.06406	0.013796	0.137498	DOWN
EMP1	1.85379	8.19666	6.06246	0.0138085	0.137535	UP
FERMT3	0.93532	5.34672	6.05989	0.0138286	0.137559	NOT
FAAP20	-0.719096	6.25272	6.05984	0.013829	0.137559	NOT
CES1	-1.33623	3.75854	6.05874	0.0138376	0.137559	DOWN
TAPBP	0.757807	8.66112	6.05596	0.0138595	0.137688	NOT
RPEL1	-1.18994	0.692331	6.05078	0.0139001	0.138003	DOWN
ZCCHC9	-0.791581	5.05104	6.04823	0.0139203	0.138099	NOT
METTL22	-0.784102	4.93021	6.0473	0.0139276	0.138099	NOT
COL21A1	-0.997411	4.44013	6.04446	0.01395	0.138232	NOT
YTHDF3	0.816535	6.49446	6.03858	0.0139966	0.138605	NOT
KIAA0408	1.82326	0.437647	6.03579	0.0140187	0.138736	UP
FAM83G	0.829542	5.08075	6.03308	0.0140402	0.13886	NOT
CRTAM	2.04034	1.63201	6.03134	0.0140541	0.138881	UP
EVX1	-1.27375	2.46073	6.03049	0.0140608	0.138881	DOWN
TNFSF8	1.66168	1.95221	6.02944	0.0140692	0.138881	UP
KEL	-1.46291	1.9239	6.02738	0.0140856	0.138939	DOWN
CCL21	1.60504	3.03163	6.02601	0.0140966	0.138939	UP
CDC42EP5	-0.931388	3.13973	6.02448	0.0141088	0.138939	NOT
IGKV3-20	-2.05137	1.63759	6.0225	0.0141246	0.138939	DOWN
MAFF	0.922208	4.46888	6.02109	0.0141359	0.138939	NOT
RFLNB	0.962395	6.65641	6.0209	0.0141375	0.138939	NOT
SCARB2	0.707181	8.31994	6.01975	0.0141467	0.138939	NOT
NCF2	1.27324	4.28389	6.01915	0.0141514	0.138939	UP
MYOF	0.747552	6.59931	6.01837	0.0141578	0.138939	NOT
TUBA3D	-1.96678	1.70496	6.01637	0.0141738	0.138939	DOWN
GMFB	0.810691	6.79289	6.01637	0.0141738	0.138939	NOT
NETO2	0.982904	4.28837	6.01497	0.014185	0.138961	NOT
RPL13A	-0.67945	8.83286	6.00449	0.0142695	0.1397	NOT
CFP	1.18741	4.46099	5.99299	0.0143628	0.140525	UP
TRAF1	1.06973	4.46471	5.99069	0.0143816	0.14062	UP
KCNG2	2.0202	1.59039	5.98808	0.0144029	0.140739	UP
FABP5	2.44681	6.44829	5.98478	0.0144298	0.140844	UP
PLEKHG1	0.778354	6.54224	5.98455	0.0144317	0.140844	NOT
FPR2	1.37096	3.01506	5.98084	0.0144621	0.141015	UP
CABP4	-0.935596	3.07649	5.97975	0.0144711	0.141015	NOT
BDNF	-0.905349	3.01019	5.97907	0.0144766	0.141015	NOT
IQCD	-0.921222	3.1019	5.97774	0.0144876	0.141033	NOT
NPAS1	-1.1235	2.85026	5.97457	0.0145136	0.141198	DOWN
KLF9	-0.698843	6.18549	5.96956	0.0145549	0.141394	NOT
RPAIN	-0.667016	5.57226	5.96937	0.0145565	0.141394	NOT
DIRAS2	1.74311	1.9027	5.96881	0.0145611	0.141394	UP
PIP5K1A	0.721637	6.28334	5.96365	0.0146038	0.141679	NOT
NPRL2	-0.730167	4.93344	5.96304	0.0146088	0.141679	NOT
ZFC3H1	-0.686907	6.10853	5.95839	0.0146474	0.141947	NOT
REX1BD	-0.741511	5.68918	5.9575	0.0146548	0.141947	NOT
CHRM1	-1.13619	2.65199	5.95454	0.0146794	0.142097	DOWN
C1QL1	-1.00611	4.89609	5.95139	0.0147057	0.142202	DOWN
SLC5A12	1.10028	6.88359	5.95103	0.0147087	0.142202	UP
ABCC6	1.00299	5.3787	5.94962	0.0147205	0.142227	UP
PRAM1	1.82597	4.22694	5.9479	0.0147348	0.142277	UP
CENATAC	-0.732881	5.06339	5.94651	0.0147464	0.142294	NOT
POLB	-0.853862	4.08573	5.9455	0.0147549	0.142294	NOT
STEAP1B	-1.74654	1.08852	5.94155	0.014788	0.142411	DOWN
LOC401312	-1.74653	1.08852	5.94125	0.0147906	0.142411	DOWN
STAB1	0.843259	5.84454	5.94064	0.0147957	0.142411	NOT
PLXNA4	-0.879977	4.14301	5.93832	0.0148151	0.142411	NOT
PRIMPOL	-0.77498	4.35884	5.93803	0.0148176	0.142411	NOT
ATP6V0A1	0.733574	6.90169	5.93697	0.0148265	0.142411	NOT
GPR183	1.41129	3.08664	5.93639	0.0148314	0.142411	UP
KLF3	0.781233	7.14269	5.93042	0.0148817	0.142731	NOT
CFB	1.02169	3.51195	5.9284	0.0148988	0.142731	UP
LAPTM5	1.15427	6.0522	5.92822	0.0149003	0.142731	UP
ETV3	0.766455	5.37346	5.92698	0.0149108	0.142731	NOT
GGH	1.02009	5.39992	5.92697	0.0149108	0.142731	UP
GPSM2	0.865594	3.79428	5.92586	0.0149203	0.142733	NOT
C20orf96	-0.990667	3.6478	5.92178	0.0149549	0.142925	NOT
CRYAB	-0.691332	7.45016	5.92132	0.0149588	0.142925	NOT
C2CD2	0.930191	5.49792	5.91689	0.0149964	0.143196	NOT
ZFP69B	2.1605	2.36948	5.91363	0.0150242	0.143373	UP
LPGAT1	0.741273	6.18321	5.91197	0.0150384	0.14342	NOT
SLC22A8	1.01814	7.06299	5.91	0.0150551	0.143492	UP
ATP6V1G2	-1.26891	2.84318	5.89155	0.0152137	0.14485	DOWN
ODAD4	-0.902927	3.0825	5.89124	0.0152164	0.14485	NOT
BMAL2	1.44852	2.92375	5.88895	0.0152362	0.14495	UP
CANX	0.734177	9.33154	5.88115	0.0153038	0.145434	NOT
ADAMTS14	-1.61218	1.90148	5.88091	0.0153059	0.145434	DOWN
MAPK6	0.762536	5.34107	5.87897	0.0153228	0.145481	NOT
LRPPRC	0.765087	6.51163	5.87818	0.0153296	0.145481	NOT
SERINC5	0.754652	6.86684	5.87432	0.0153633	0.145712	NOT
SEMA3D	1.34714	2.648	5.87227	0.0153812	0.145792	UP
ANG	-1.0012	3.05565	5.86591	0.0154369	0.14623	DOWN
ENPP6	1.294	4.54168	5.8638	0.0154554	0.146316	UP
ARPP19	0.758835	7.72924	5.86011	0.0154879	0.146426	NOT
RRAS	-0.763099	7.25829	5.85979	0.0154906	0.146426	NOT
RAD51B	-0.81022	4.22098	5.85925	0.0154954	0.146426	NOT
NMRAL1	-0.78014	5.38512	5.85673	0.0155176	0.146547	NOT
KCNIP1	-0.923104	3.58707	5.8506	0.0155717	0.146968	NOT
OLFM4	2.32911	1.46864	5.84917	0.0155844	0.146998	UP
RRAGB	-0.808044	4.87825	5.84792	0.0155954	0.147013	NOT
ID4	-0.743729	6.78561	5.84654	0.0156077	0.147039	NOT
SNX30	0.807799	5.61828	5.84368	0.0156331	0.147189	NOT
OSCAR	1.83372	2.67529	5.84237	0.0156447	0.147209	UP
NAA10	-0.762745	5.29203	5.84071	0.0156595	0.147258	NOT
ZBTB10	0.766963	6.62349	5.83962	0.0156692	0.14726	NOT
QPCTL	-0.870324	3.37665	5.83653	0.0156967	0.147419	NOT
NUSAP1	1.11562	3.11651	5.83559	0.0157051	0.147419	UP
CCDC81	-1.57288	1.948	5.82672	0.0157845	0.148074	DOWN
SLC47A1	0.957619	5.89817	5.82396	0.0158093	0.148217	NOT
SLC3A1	0.956701	6.21432	5.81636	0.0158778	0.148769	NOT
PHTF2	-0.733792	6.07323	5.81523	0.015888	0.148774	NOT
ANKRD35	-1.03006	2.4896	5.81218	0.0159155	0.148837	DOWN
CKMT1A	-1.25625	1.73001	5.81161	0.0159207	0.148837	DOWN
CKMT1B	-1.25625	1.73001	5.8113	0.0159235	0.148837	DOWN
ZNF804B	-1.76126	0.946211	5.80737	0.0159592	0.14908	DOWN
SNX27	0.733694	6.86534	5.8041	0.0159889	0.149212	NOT
DOC2B	0.924212	4.88062	5.8037	0.0159925	0.149212	NOT
INSL6	-1.36049	1.22681	5.80087	0.0160182	0.149342	DOWN
FLVCR2	1.62148	5.51154	5.79901	0.0160352	0.149342	UP
GRAMD2A	-1.22936	2.74869	5.79855	0.0160394	0.149342	DOWN
LIN7C	0.806972	6.85216	5.79793	0.016045	0.149342	NOT
PRSS16	-0.911257	3.2533	5.79448	0.0160765	0.149546	NOT
AOC1	1.16483	5.88986	5.79147	0.0161041	0.149712	UP
IBA57	0.803856	5.05343	5.78869	0.0161296	0.149726	NOT
TMEM204	-0.696393	7.27831	5.78848	0.0161316	0.149726	NOT
HOXC11	-1.24	1.9674	5.78815	0.0161346	0.149726	DOWN
ST8SIA4	0.935972	4.67663	5.78399	0.0161728	0.14999	NOT
PLXDC1	-1.18435	3.77063	5.78236	0.0161878	0.150015	DOWN
IDS	0.730269	7.33474	5.7816	0.0161948	0.150015	NOT
WDR88	-1.37689	1.32585	5.77447	0.0162606	0.150535	DOWN
C6orf62	0.722704	7.34642	5.76189	0.0163774	0.151525	NOT
NOD2	1.02673	3.25685	5.75491	0.0164426	0.15202	UP
CZIB	-0.706168	5.86287	5.75406	0.0164506	0.15202	NOT
MTMR3	0.745985	5.49581	5.75144	0.0164752	0.152157	NOT
OSBP	0.742985	6.74719	5.74942	0.0164941	0.152241	NOT
HTRA1	-0.684692	10.2687	5.73924	0.01659	0.153035	NOT
RIPK3	2.39402	4.86707	5.73697	0.0166114	0.153142	UP
NTHL1	-0.738082	5.10076	5.7335	0.0166443	0.153353	NOT
MEGF9	0.711434	6.70122	5.73067	0.0166712	0.153438	NOT
SPATA18	-0.766702	6.03457	5.73044	0.0166733	0.153438	NOT
PURG	1.49123	1.47497	5.72626	0.0167131	0.153713	UP
NUPR1	-0.746682	7.06643	5.71332	0.0168367	0.154701	NOT
STAM2	0.735543	5.87741	5.71292	0.0168405	0.154701	NOT
SLFN12L	-1.45269	1.71069	5.7098	0.0168704	0.154884	DOWN
LRRIQ1	-0.905842	3.25278	5.70817	0.0168861	0.154911	NOT
CFI	1.05024	5.84467	5.70741	0.0168934	0.154911	UP
CCR1	1.12367	3.58882	5.70225	0.0169432	0.155276	UP
HAVCR2	1.09342	4.18703	5.69942	0.0169705	0.155434	UP
ARGLU1	-0.636038	7.95211	5.69811	0.0169832	0.155458	NOT
NOL12	-0.778314	4.02394	5.69515	0.0170119	0.155599	NOT
CORO1C	0.768438	6.34035	5.6933	0.0170298	0.155599	NOT
TGOLN2	0.716825	8.83033	5.69252	0.0170374	0.155599	NOT
NUP50	0.737188	6.12915	5.69216	0.0170408	0.155599	NOT
NCKAP1L	1.06276	4.9468	5.69135	0.0170487	0.155599	UP
CSMD1	-0.930058	3.99511	5.68819	0.0170794	0.155787	NOT
SLC43A1	-0.879107	3.7807	5.6811	0.0171486	0.156326	NOT
LIN7B	-0.885825	3.65813	5.67044	0.0172532	0.157186	NOT
XAB2	-0.922121	4.45607	5.66541	0.0173026	0.157544	NOT
CFAP61	-1.10337	2.67411	5.66057	0.0173504	0.157887	DOWN
PIK3CA	0.772849	6.07074	5.65908	0.0173652	0.157928	NOT
SHOC1	-0.928014	3.49319	5.65671	0.0173887	0.15803	NOT
LUC7L	-0.658004	6.15974	5.6553	0.0174027	0.15803	NOT
CLDN11	0.88173	5.64776	5.65487	0.017407	0.15803	NOT
POLR1G	-0.913395	2.86127	5.65362	0.0174193	0.15805	NOT
CLDN18	-1.49792	1.7059	5.64968	0.0174586	0.158313	DOWN
KHDC4	-0.645532	5.14858	5.64723	0.017483	0.158423	NOT
PPP1R3F	-0.907269	4.11557	5.6464	0.0174912	0.158423	NOT
OR51E2	1.64464	2.09688	5.64323	0.0175229	0.158557	UP
HOXC6	-0.752836	4.26666	5.64287	0.0175265	0.158557	NOT
SEMA6D	-0.711416	5.62094	5.63996	0.0175556	0.158589	NOT
INSR	0.730562	6.79454	5.63941	0.0175611	0.158589	NOT
CCDC146	-0.823809	4.18518	5.63935	0.0175617	0.158589	NOT
UBA52	-0.732919	6.58286	5.63843	0.0175709	0.158589	NOT
CPEB2	0.780818	5.30726	5.6359	0.0175963	0.158606	NOT
VAV3	0.788276	5.59288	5.63458	0.0176096	0.158606	NOT
AP4E1	0.900258	4.56675	5.63327	0.0176227	0.158606	NOT
SH3RF3	0.976657	5.30809	5.63262	0.0176293	0.158606	NOT
GADL1	-1.46007	2.33763	5.63231	0.0176323	0.158606	DOWN
RPS28	-0.783837	5.88992	5.63212	0.0176343	0.158606	NOT
S100Z	-1.43155	1.68549	5.61498	0.0178076	0.160029	DOWN
TYMP	1.4366	7.06047	5.61443	0.0178132	0.160029	UP
TMUB2	-0.714913	5.7815	5.61016	0.0178566	0.160327	NOT
GTPBP1	0.734625	6.52561	5.60651	0.0178939	0.160568	NOT
NXF1	-0.668374	6.81697	5.60467	0.0179127	0.160644	NOT
SCAPER	-0.680027	6.29223	5.60041	0.0179563	0.160941	NOT
TOR4A	0.989451	4.39189	5.59897	0.0179711	0.160955	NOT
NDUFA13	-0.69261	5.6852	5.59823	0.0179786	0.160955	NOT
TRIM25	0.726483	5.84086	5.59555	0.0180061	0.161109	NOT
GIT1	0.73171	6.25083	5.59126	0.0180503	0.161411	NOT
DENND4C	0.764448	6.74098	5.58545	0.0181102	0.161802	NOT
CCDC80	-0.693794	6.95451	5.585	0.018115	0.161802	NOT
H6PD	0.69811	6.55134	5.58135	0.0181527	0.162	NOT
MYH14	0.764994	5.09758	5.57928	0.0181742	0.162	NOT
EFCAB14	0.71119	7.99633	5.57897	0.0181775	0.162	NOT
CCDC40	-0.852703	4.16748	5.57882	0.018179	0.162	NOT
MPZL3	1.04039	3.12166	5.57246	0.0182451	0.162496	UP
CNOT6L	0.731758	5.7508	5.5658	0.0183146	0.163021	NOT
TM6SF1	1.98877	4.08839	5.56014	0.018374	0.163416	UP
C2	1.15971	3.73517	5.55907	0.0183851	0.163416	UP
HOPX	-0.795306	5.00696	5.55855	0.0183906	0.163416	NOT
RAD54L2	0.697839	6.33704	5.55625	0.0184149	0.163538	NOT
FAM131B	1.69316	1.98136	5.55341	0.0184447	0.163709	UP
AARSD1	-0.762331	3.35243	5.5461	0.0185219	0.1643	NOT
EFNA5	0.964835	3.90585	5.53962	0.0185906	0.164815	NOT
ANGPTL3	1.23388	4.76591	5.52966	0.0186967	0.165536	UP
PPP1R10	-0.638274	6.58011	5.52902	0.0187036	0.165536	NOT
OGDHL	0.939755	6.16061	5.52898	0.018704	0.165536	NOT
CFAP144	-1.16512	1.41438	5.52618	0.0187339	0.165706	DOWN
RPL14	-0.715741	7.33798	5.5239	0.0187584	0.165828	NOT
GPR153	1.03512	3.31079	5.52038	0.0187961	0.166066	UP
CYB561D1	0.739998	5.04887	5.51775	0.0188244	0.166129	NOT
SFTPD	2.37706	5.21769	5.51773	0.0188247	0.166129	UP
RBP4	-1.24783	3.52642	5.51485	0.0188557	0.166308	DOWN
MIDN	0.92311	5.91218	5.51347	0.0188705	0.166324	NOT
SYDE1	-0.67035	6.13531	5.51269	0.0188789	0.166324	NOT
EFR3A	0.770634	6.28538	5.50805	0.0189292	0.166625	NOT
DAB1	-1.36587	2.24359	5.50754	0.0189347	0.166625	DOWN
MAN1C1	0.919007	5.40301	5.50265	0.0189877	0.166996	NOT
EIF2S3B	1.20522	0.814483	5.50009	0.0190155	0.167096	UP
ARL4C	1.71256	5.30829	5.49963	0.0190205	0.167096	UP
MOB1A	0.74512	7.33676	5.49741	0.0190447	0.167213	NOT
ATP11B	0.729003	5.92661	5.48775	0.0191502	0.167789	NOT
PRR3	-0.718556	4.18546	5.48752	0.0191527	0.167789	NOT
LNPEP	0.679409	6.58196	5.48752	0.0191527	0.167789	NOT
VARS1	0.753611	5.92532	5.48721	0.0191561	0.167789	NOT
CYP17A1	1.1333	5.20247	5.48645	0.0191644	0.167789	UP
NLRP1	-0.657611	7.72773	5.48419	0.0191892	0.167911	NOT
TEKT2	-1.11252	2.2584	5.47688	0.0192696	0.168381	DOWN
CPVL	1.0343	5.2793	5.4767	0.0192717	0.168381	UP
HNRNPDL	-0.612992	7.70963	5.47555	0.0192842	0.168381	NOT
EMILIN2	0.976782	5.04294	5.47462	0.0192946	0.168381	NOT
CD209	1.62124	2.83915	5.47437	0.0192973	0.168381	UP
KIF14	-1.559	1.79266	5.4631	0.0194222	0.169375	DOWN
GALNT10	0.719	5.95149	5.45818	0.0194769	0.169757	NOT
ZNF770	0.831521	4.7506	5.45502	0.0195122	0.169969	NOT
TLCD4	0.939304	3.64185	5.45384	0.0195253	0.169988	NOT
MET	1.17869	5.48041	5.45148	0.0195518	0.170123	UP
THAP7	-0.801532	5.24689	5.44322	0.0196444	0.170763	NOT
SLC39A14	0.737372	6.32914	5.44295	0.0196475	0.170763	NOT
SLC35F6	0.728176	5.34494	5.44184	0.01966	0.170776	NOT
BLOC1S1	-0.904971	5.80619	5.43942	0.0196872	0.170917	NOT
ADA2	1.09361	5.98797	5.43843	0.0196983	0.170918	UP
IL2RA	-1.75403	1.92847	5.43455	0.0197422	0.171202	DOWN
MIGA1	0.714678	5.64121	5.43321	0.0197574	0.171238	NOT
AURKC	-1.08645	2.93574	5.42955	0.0197988	0.17134	DOWN
GLIS2	1.54621	6.00745	5.42944	0.0198	0.17134	UP
EYS	-0.821067	2.99826	5.42924	0.0198023	0.17134	NOT
CRIM1	0.717531	9.82516	5.42748	0.0198222	0.1714	NOT
PCDHA12	0.860136	3.66273	5.42522	0.019848	0.1714	NOT
ZNF652	0.694323	6.25222	5.42417	0.0198599	0.1714	NOT
ADGRE5	1.03063	7.17524	5.42389	0.0198631	0.1714	UP
MSI1	-0.975461	2.00802	5.42375	0.0198646	0.1714	NOT
IFI30	1.04178	3.33194	5.41957	0.0199123	0.171716	UP
GALNT2	0.745914	6.19959	5.41788	0.0199316	0.171786	NOT
ARL5B	0.846775	4.94927	5.41318	0.0199852	0.172153	NOT
TLR2	1.30077	3.59516	5.41093	0.0200111	0.17228	UP
PIP5KL1	-1.0317	2.61679	5.40886	0.0200348	0.172388	DOWN
FZD8	-0.855955	3.26063	5.40779	0.0200471	0.172398	NOT
PRSS36	-1.15909	2.32645	5.40627	0.0200646	0.172453	DOWN
SLC13A3	1.01043	7.3013	5.3999	0.0201379	0.172987	UP
COL11A2	-0.873768	4.75255	5.39774	0.0201628	0.173105	NOT
CCDC157	-0.780403	3.84392	5.39622	0.0201804	0.17316	NOT
WDR36	0.788527	5.23446	5.39504	0.0201941	0.173171	NOT
SLC6A16	-0.824789	4.16472	5.39348	0.0202121	0.173171	NOT
GNPNAT1	0.819013	4.33759	5.39321	0.0202153	0.173171	NOT
DTX3	-0.68021	5.30295	5.38916	0.0202623	0.173229	NOT
OSBPL7	-0.737581	4.40803	5.38861	0.0202686	0.173229	NOT
A1CF	1.0051	4.23508	5.3877	0.0202791	0.173229	UP
PIMREG	1.61757	1.83304	5.3877	0.0202792	0.173229	UP
ASB14	-0.901151	2.57262	5.38639	0.0202944	0.173229	NOT
NRAP	-1.3471	2.35107	5.38463	0.0203149	0.173229	DOWN
GNA15	1.54351	3.14188	5.38446	0.0203169	0.173229	UP
L3MBTL3	-0.731144	5.1893	5.38439	0.0203177	0.173229	NOT
WWC1	1.6719	6.96935	5.38332	0.0203302	0.173229	UP
DTX3L	0.772113	6.36063	5.383	0.0203339	0.173229	NOT
FMNL3	0.697125	7.08619	5.38106	0.0203565	0.173327	NOT
CLTC	0.714835	8.54513	5.37728	0.0204007	0.173607	NOT
ARRDC2	-0.69569	5.95973	5.37536	0.0204231	0.173703	NOT
RPS11	-0.667198	7.27355	5.37226	0.0204594	0.173916	NOT
LGMN	0.857707	7.1234	5.37024	0.0204832	0.174023	NOT
KAT8	-0.687452	5.30587	5.36751	0.0205152	0.174199	NOT
PARP4	0.752446	6.63383	5.36582	0.0205351	0.174273	NOT
ABL1	0.690816	6.2776	5.36302	0.0205682	0.174366	NOT
LUM	1.34099	4.76721	5.36297	0.0205687	0.174366	UP
LRG1	-1.2599	2.33525	5.35881	0.0206178	0.174687	DOWN
CLEC7A	1.20266	4.20978	5.35748	0.0206336	0.174725	UP
FGL2	0.828248	6.74057	5.35627	0.0206479	0.174745	NOT
RBM44	-1.50018	1.46759	5.3553	0.0206593	0.174745	DOWN
MED12	0.759741	5.85169	5.35443	0.0206697	0.174745	NOT
VCAN	1.00777	5.1011	5.35328	0.0206834	0.174765	UP
ADPRHL1	-0.831218	3.82527	5.35154	0.0207039	0.17479	NOT
ZNF814	-0.676078	5.54872	5.35113	0.0207089	0.17479	NOT
PFKFB2	1.44786	6.66976	5.34542	0.0207768	0.175209	UP
C7orf31	-0.848551	3.43267	5.34505	0.0207812	0.175209	NOT
DIP2C	0.769185	5.57493	5.34312	0.0208042	0.175307	NOT
MSN	0.737409	8.99312	5.33925	0.0208505	0.175602	NOT
SETD7	0.718119	6.49518	5.33557	0.0208945	0.175647	NOT
LOC105377622	0.718119	6.49518	5.33555	0.0208948	0.175647	NOT
ABTB1	-0.690107	6.51814	5.33532	0.0208975	0.175647	NOT
CDH20	-1.59188	1.2737	5.33502	0.0209011	0.175647	DOWN
CCDC168	-1.46038	2.55837	5.3329	0.0209265	0.17569	DOWN
KCNJ2	1.14301	3.01507	5.3327	0.020929	0.17569	UP
TEPSIN	-0.766561	3.82662	5.32495	0.0210222	0.176346	NOT
EGR2	1.27938	3.72392	5.32375	0.0210367	0.176346	UP
TMEM19	0.747977	5.8682	5.32309	0.0210447	0.176346	NOT
PPP4R3B	0.709001	7.13803	5.32243	0.0210526	0.176346	NOT
CTSC	0.735866	6.97688	5.31781	0.0211085	0.176718	NOT
RPL41	-0.722484	6.00187	5.30618	0.0212498	0.177719	NOT
RASA3	0.787836	5.55713	5.30547	0.0212586	0.177719	NOT
FOXN4	-0.983648	3.25418	5.30501	0.0212642	0.177719	NOT
SNAI3	-1.17575	1.73603	5.30421	0.0212739	0.177719	DOWN
PMF1-BGLAP	-0.884507	1.72384	5.30258	0.0212939	0.177727	NOT
ODAD2	-1.39215	2.24983	5.30199	0.0213011	0.177727	DOWN
PPP1R17	2.08665	1.28729	5.30131	0.0213094	0.177727	UP
ACSL1	0.809897	6.61788	5.29821	0.0213473	0.177908	NOT
L2HGDH	0.856036	3.97884	5.29766	0.0213541	0.177908	NOT
SERHL2	-0.900671	2.39729	5.29561	0.0213792	0.177931	NOT
FAM47E	-0.72483	4.74283	5.29557	0.0213797	0.177931	NOT
FRMD1	-0.684785	7.22491	5.29417	0.021397	0.177979	NOT
SPCS3	0.668279	6.99193	5.29242	0.0214184	0.178062	NOT
DCC	-1.34417	2.94202	5.29092	0.0214369	0.178119	DOWN
PTEN	0.673567	7.01552	5.288	0.0214729	0.178323	NOT
MGMT	-0.69409	5.63986	5.28596	0.021498	0.178436	NOT
IRGQ	0.688792	6.09707	5.2785	0.0215904	0.178746	NOT
GYS2	-1.31707	1.45704	5.27847	0.0215907	0.178746	DOWN
IFT52	-0.870209	5.24033	5.2782	0.0215941	0.178746	NOT
TMEM106B	0.740555	7.07038	5.27693	0.0216099	0.178746	NOT
TRPM7	0.770122	6.28239	5.27628	0.0216178	0.178746	NOT
ENC1	0.792042	5.42853	5.27618	0.0216191	0.178746	NOT
RUNX3	1.10907	3.73607	5.27613	0.0216197	0.178746	UP
ZNF99	-1.55788	1.34113	5.27478	0.0216365	0.178746	DOWN
UBC	-0.649617	8.79598	5.27435	0.0216418	0.178746	NOT
ZCCHC24	0.776902	6.2973	5.27363	0.0216508	0.178746	NOT
EPHX3	-1.17443	1.87025	5.26957	0.0217013	0.179024	DOWN
SLC8A1	0.753136	5.55265	5.26907	0.0217076	0.179024	NOT
NAV3	-1.31639	2.56977	5.26421	0.0217683	0.179426	DOWN
CSAG3	-1.32478	0.370792	5.26331	0.0217795	0.179426	DOWN
ACBD5	0.713634	6.5363	5.25977	0.0218239	0.179696	NOT
CFAP70	-0.773701	4.01693	5.25801	0.0218459	0.179782	NOT
TNFRSF10B	0.77634	5.33864	5.25465	0.0218883	0.179957	NOT
FGFR3	0.93633	5.92207	5.25448	0.0218904	0.179957	NOT
PLXNA1	0.740504	5.61237	5.25247	0.0219156	0.180048	NOT
EDEM3	0.774354	6.48803	5.25114	0.0219324	0.180048	NOT
RTL6	0.726026	5.65834	5.25042	0.0219415	0.180048	NOT
PTPRJ	0.79189	5.11925	5.2499	0.021948	0.180048	NOT
SHCBP1	1.35093	2.42759	5.24734	0.0219803	0.180132	UP
RBIS	-0.825478	4.33988	5.24725	0.0219815	0.180132	NOT
COL1A2	0.786831	6.48078	5.24474	0.0220133	0.180297	NOT
SLC6A8	0.928401	4.79419	5.2357	0.0221279	0.18114	NOT
FAM167B	-1.10543	5.01547	5.23293	0.0221631	0.181333	DOWN
CENPT	-0.668309	5.52387	5.22325	0.0222869	0.182249	NOT
ADRA2A	2.9475	5.0485	5.22175	0.0223061	0.18231	UP
UNC13C	-1.52053	2.01216	5.21976	0.0223316	0.182422	DOWN
PABPC1L	-0.772697	3.43576	5.21814	0.0223524	0.182496	NOT
PINLYP	-0.876809	3.85708	5.20685	0.022498	0.183588	NOT
OTULINL	1.09906	4.01866	5.20244	0.0225552	0.183958	UP
POLR3G	-1.03805	2.70851	5.20079	0.0225766	0.184035	DOWN
RARRES2	-0.6946	7.34825	5.19801	0.0226127	0.184232	NOT
CD79B	-0.884691	4.18544	5.19436	0.0226602	0.184314	NOT
HYPK	-0.704926	4.02746	5.19403	0.0226647	0.184314	NOT
CHAF1B	-1.03404	3.11056	5.19395	0.0226657	0.184314	DOWN
TRIM44	0.64337	7.82672	5.19285	0.02268	0.184314	NOT
ETV5	0.828962	4.85443	5.19268	0.0226822	0.184314	NOT
NT5C1B	-1.41382	0.740741	5.18609	0.0227684	0.184803	DOWN
STAT3	0.645316	7.97934	5.18563	0.0227744	0.184803	NOT
LINGO1	-0.779251	5.65502	5.18534	0.0227782	0.184803	NOT
LARP4	0.70677	5.93105	5.17953	0.0228545	0.185325	NOT
GNB1L	-0.717411	3.97947	5.17809	0.0228735	0.185381	NOT
MAGT1	0.690713	7.05746	5.17361	0.0229325	0.185763	NOT
RPL12	-0.770863	6.9814	5.17197	0.0229542	0.185841	NOT
CCR7	1.49111	3.13752	5.16567	0.0230376	0.186419	UP
LOC102725191	-1.35158	1.31934	5.16446	0.0230536	0.186451	DOWN
FAM91A1	0.735102	6.11526	5.15521	0.0231767	0.187309	NOT
SRARP	-1.43188	1.88515	5.15328	0.0232025	0.187309	DOWN
ATP1B2	-0.702295	4.91848	5.1532	0.0232036	0.187309	NOT
SPTA1	-1.34756	2.77529	5.15287	0.0232081	0.187309	DOWN
IFITM1	-0.814412	6.82948	5.15187	0.0232214	0.187319	NOT
DYRK4	-0.715088	4.68407	5.15065	0.0232376	0.187353	NOT
H1-2	-0.746005	4.40298	5.14912	0.0232581	0.18742	NOT
TAGLN	-0.648717	6.84748	5.14723	0.0232835	0.18748	NOT
SNCG	-0.798105	3.52866	5.14677	0.0232897	0.18748	NOT
ANGPTL4	-0.86428	5.63738	5.14485	0.0233155	0.18759	NOT
TRIM58	1.70917	4.33978	5.14219	0.0233512	0.18778	UP
IPMK	1.85045	5.80889	5.14042	0.023375	0.187873	UP
UGT1A9	1.18991	4.71441	5.13813	0.0234059	0.188024	UP
FAM53B	0.724673	6.04302	5.13598	0.0234349	0.188074	NOT
COTL1	0.744443	7.24546	5.13586	0.0234364	0.188074	NOT
ZNF502	-0.824689	4.09397	5.13182	0.0234911	0.188416	NOT
KRTCAP2	-0.715748	4.356	5.12999	0.0235159	0.188517	NOT
RPL21	-0.709089	8.00747	5.12856	0.0235352	0.188574	NOT
MAPK15	-0.829185	2.73931	5.12675	0.0235599	0.188674	NOT
RAPGEF1	0.650296	7.03187	5.12191	0.0236256	0.188899	NOT
LRRN3	-1.20169	2.7754	5.12176	0.0236277	0.188899	DOWN
FAT3	-1.10432	3.95968	5.1208	0.0236407	0.188899	DOWN
CNFN	3.49832	6.09199	5.12044	0.0236457	0.188899	UP
PSENEN	-0.764901	4.77411	5.1202	0.0236489	0.188899	NOT
DNAJC3	0.718054	6.88865	5.11736	0.0236876	0.18911	NOT
SYCE1L	-0.937683	1.85405	5.11187	0.0237627	0.189603	NOT
MEA1	-0.657595	6.21707	5.11106	0.0237738	0.189603	NOT
MYO1G	1.03168	4.3934	5.10883	0.0238044	0.189706	UP
TBC1D14	0.813538	5.10942	5.10753	0.0238222	0.189706	NOT
GXYLT1	0.72324	5.97754	5.10735	0.0238247	0.189706	NOT
HAUS7	-0.739661	3.36181	5.10655	0.0238357	0.189706	NOT
LMX1B	0.685914	6.96396	5.10198	0.0238986	0.190108	NOT
FLACC1	-1.04478	2.27554	5.10028	0.023922	0.190155	DOWN
ANKRD2	-1.62079	2.16336	5.09978	0.0239289	0.190155	DOWN
PRELP	-0.713753	5.57194	5.09748	0.0239607	0.190244	NOT
WNT6	-1.05363	1.65004	5.09637	0.0239759	0.190244	DOWN
CMTM2	-1.08864	1.23995	5.09594	0.0239819	0.190244	DOWN
EDC4	0.761388	5.59965	5.09523	0.0239917	0.190244	NOT
VILL	-0.681152	6.26179	5.09381	0.0240114	0.190244	NOT
CATSPER2	-0.885991	3.55461	5.09363	0.0240139	0.190244	NOT
HK3	1.1565	3.95113	5.08978	0.0240672	0.190569	UP
ZSWIM3	-0.848892	3.13576	5.08722	0.0241028	0.190657	NOT
RUNX2	-0.794816	4.00843	5.08721	0.0241029	0.190657	NOT
DRAM1	0.710488	5.65348	5.08472	0.0241376	0.190745	NOT
CCDC148	-0.705447	4.31895	5.08464	0.0241387	0.190745	NOT
RNF220	-0.636322	7.67008	5.08279	0.0241645	0.190852	NOT
SHF	-0.765922	4.14134	5.08083	0.0241919	0.19097	NOT
TRIM39-RPP21	-0.745948	3.60255	5.07704	0.0242447	0.19129	NOT
SHH	-1.01683	2.71268	5.07502	0.0242729	0.191415	DOWN
FUT6	0.937443	5.09648	5.06987	0.0243453	0.191888	NOT
SLC15A1	1.11925	2.5184	5.06795	0.0243723	0.191925	UP
FCF1	0.726507	4.67502	5.06679	0.0243885	0.191925	NOT
STK16	-0.852827	4.70996	5.06597	0.0244001	0.191925	NOT
SAMD3	-1.02432	3.87201	5.06514	0.0244117	0.191925	DOWN
RASGRP2	-0.656103	5.23309	5.06512	0.024412	0.191925	NOT
RPS17	-0.825674	6.32591	5.06181	0.0244587	0.192195	NOT
AFAP1	0.773561	5.80117	5.05876	0.0245017	0.192435	NOT
LRRC9	-1.2784	1.31101	5.05716	0.0245243	0.192515	DOWN
SYTL1	-0.753304	4.24416	5.05339	0.0245778	0.192838	NOT
CCDC88C	0.710606	5.30482	5.05142	0.0246058	0.192959	NOT
HIF3A	-0.718122	4.83985	5.0474	0.024663	0.193232	NOT
ND6	-0.736237	10.8366	5.04721	0.0246656	0.193232	NOT
KLHL24	0.681542	6.61086	5.04247	0.0247332	0.193664	NOT
ENAM	2.01012	5.2662	5.03965	0.0247736	0.193882	UP
ADCY9	0.782975	5.80034	5.03706	0.0248106	0.193995	NOT
C21orf58	-0.974708	3.2039	5.03689	0.024813	0.193995	NOT
GRIP1	-0.977206	3.03094	5.02759	0.0249466	0.1949	NOT
USP22	0.642926	7.23351	5.02703	0.0249546	0.1949	NOT
MTMR12	0.765815	6.43867	5.02621	0.0249665	0.1949	NOT
THBS2	0.900588	3.99817	5.02422	0.0249952	0.195012	NOT
AGPS	0.672906	6.20335	5.02346	0.0250061	0.195012	NOT
DDX21	0.704023	5.94852	5.01999	0.0250563	0.195306	NOT
FRS2	0.769521	5.7159	5.01194	0.025173	0.196057	NOT
DHTKD1	0.704064	6.18568	5.0116	0.0251781	0.196057	NOT
B3GNT7	0.970557	3.7957	5.00868	0.0252206	0.19629	NOT
XPNPEP2	1.16921	6.1038	5.00538	0.0252686	0.196565	UP
SGSM1	-0.7675	4.52162	5.00377	0.0252922	0.196649	NOT
GREB1	-1.0887	3.19233	5.00149	0.0253255	0.196654	DOWN
RBM12	0.678589	6.23685	5.00137	0.0253272	0.196654	NOT
PBX1	0.654212	8.15256	5.00112	0.0253309	0.196654	NOT
TRAPPC2L	-0.736199	5.19628	5.00025	0.0253436	0.196654	NOT
PIK3C2A	0.710299	7.53562	4.99787	0.0253785	0.196826	NOT
TMEM132C	-1.23792	2.6528	4.99489	0.0254222	0.197067	DOWN
[truncated: 13,490 more rows]
