# Supplementary material for: Urinary TYROBP and HCK as genetic biomarkers for non-invasive diagnosis and therapeutic targeting in IgA nephropathy
Source: Front Genet. 2024 Dec 24;15:1516513. doi: 10.3389/fgene.2024.1516513 (PMC11703869; doi:10.3389/fgene.2024.1516513)
Supplement: Supplementary file 8 [file DataSheet5.xlsx]

## Sheet: Intersection DEGs
DEGs upregulated only in second morning urine samples
TFR2
ND5
NSL1
ATP8
LINC00976
MGA
ENPEP
CYTB
CLN5
NFIB
DNPH1
ND4L
SHF
ZBTB20
CACNA1G
COX3
ASL
AP1S3
TMEM138
RPL3
MIEF1
MS4A4A
BCAM
SPATA21
RPS2
ADAMTS13
GSS
MPHOSPH9
ND2
NDUFA5
ZNF397
MYT1L
PDE8A
CUL9
DISP2
ATP6
ANGPT2
ADCY1
CDK18
AKAP5
EPRS1
CUBN
SPARC
SLC3A1
TEX41
NEIL1
FSD2
VCAM1
MEGF8
LGMN
CHRNB4
ZNF583
TYROBP
SNHG29
FLJ40194
C12orf75
DNASE1
ZNF318
ND4
LIX1L-AS1
THG1L
PEX6
LMOD3
LINC01122
LGALS1
IFI30
STAMBPL1
RGS22
TENM2
SLIT2
MRPS33
CAMK2B
RIPOR2
ZNF75A
ENDOV
DFFA
COX2
USP14
ABCC3
BLM
NUP42
FUT11
PDE7A
COL4A3
RPS6KL1
CATSPERG
RUNX1T1
LOC112267859
SHE
HAVCR2
TNC
ZNF785
LOC100505664
KIF7
IPCEF1
FRMPD1
SLC1A3
CYP2R1
TRAF5
LINC02532
DHX34
HEATR4
ADGRV1
LINC01241
GPX3
EARS2
CLNS1A
RBM43
IGFBP7
NEDD9
NOC2L
CTCFL
LOC100287792
TRPV3
ZNF268
GIT1
LAX1
MAP4K3-DT
PKD1L1
MTCL1
PLG
KNG1
DNAH6
CEACAM22P
CFAP298
RNF217-AS1
ZNF230
FBXO41
UBE2O
COQ7
A2M
CDH26
EMP3
PCDH12
TRAF3IP3
SLC6A11
ARHGAP25
PTRH1
MBTPS2
KLHL14
COX1
MGST3
LRP1
IGF1
CMBL
SNX10
MPDZ
NKG7
OR1A1
CADPS
EFCAB11
EFR3B
SEC22C
HBA2
DDC
PRKAA2
LINC01210
GRAMD1B
ELMOD3
CD81
OR1I1
LINC01852
DGKG
GFM1
BBOX1
LDHB
EIF3J-DT
DPP4
SLC2A11
KCNN3
CLASP1
FGFR1
PPARGC1B
SHISA9
ZNF507
HCK
TAF1A-AS1
SDCCAG8
CAMK1
NLRP1
PHYH
KIAA0586
ACAT1
LRRC8B
VWA7
GOLGA7B
COG7
TPH2
CBR4
CHRDL1
TTC13
GIMAP1
H4C3
COA4
AHCYL2
ORC3
SFRP2
SIK2
LTO1
METTL16
GAS7
ZDHHC4
NEB
MRPS24
ITIH5
LOC101927533
DBIL5P2
VEPH1
CHIT1
DYNC2LI1
ELF5
UNC79
CEP83
PLEKHG4B
RND2
WEE2-AS1
FHIT
RBM6
L2HGDH
GSTK1
CPLANE1
TSPAN16
ALG1
AGMO
HSD17B2
DDX51
CREB5
NT5C3B
RPS4Y1
HLA-DQB2
PRNP
VIRMA
CSMD3
ZNF605
SLC22A8
LINC00649
VPS53
ANO4
SNHG20
CIC
HERC2
CELF4
SMG9
ERFE
PPP1R1A
STRIT1
HS3ST2
BPIFA4P
CLASP2
GGH
CFAP65
EIF2A
TTL
SLC38A1
TMED1
CEP41
GFRA2
BIRC6
PCOLCE
PIWIL2
ERG
PHTF1
AP1M1
DALRD3
CDR2L
NRROS
TMEM176A
CD52
PALD1
C2CD2L
MMACHC
OR52I1
SULF1
NUGGC
PDCD5
ADGRL1
FDPS
ZNF765
RPSA
SNX30
KLK3
RBFOX1
ENTPD1
MICOS13
EFCAB2
ND1
ANKS4B
VWA3A
AGK
SPX
AKR1B1
PCID2
DLGAP1
HAND2-AS1
ATP5F1D
FBXL18
TTC5
LYPLAL1-DT
KIAA1614
TCTN3
ZNF721
ST7L
ABRAXAS1
GPNMB
PSG2
TMEM132A
NAT9
SLC37A3
MCAM
COL4A2
COLGALT2
IQCG
DDX21
MTR
MVP
AKR1D1
NFIC
CCR9
DSG1
PTDSS1
GRM1
COL4A1
CCDC159
GPRIN3
NREP
AKR1A1
CTSZ
RPS9
ABLIM2
ATP8A2
SPEF2
LOC107985579
EEFSEC
BAIAP3
HSPA13
NEURL3
ATP13A2
FAM124A
CZIB
CKAP5
NRSN2-AS1
C10orf67
MACF1
FERMT2
GFAP
TTTY15
PCA3
ENAH
GALNT14
DDX54
POP1
OSBPL6
MYH7B
ABCC9
PPIE
SULT2A1
MCPH1
FFAR1
ADGRE2
TCEAL4
HSCB
C11orf1
CYP2S1
TECPR1
CLSTN2
ASAP1
NFIX
SLC16A4
IPO13
ZNF557
MEIS3
UPB1
CWF19L1
COMMD2
TYRO3
MAGI2-AS3
PRICKLE1
PKN2-AS1
CAP2
PKHD1
TMEM205
RIC8B
RAB30
BUD23
ARHGEF15
COQ8A
MOV10L1
TLR10
METTL3
HBA1
MKLN1-AS
FXYD4
NPDC1
FAM210B
PRDM5
LOC389602
ARHGEF3
FXYD3
ABL2
RNF168
SAMD4A
ATP9B
ITGAM
ZNF462
LAMA3
MRPS12
TMEM126A
RINL
OR11G2
A1BG
KCNAB3
GAPT
FAM20A
OR4D9
TFDP1
ETV7
TH
NDUFA9
ITPRIPL1
LINC01192
SLC26A2
TET1
PRNT
TCEA3
ZNF69
MTO1
TAF1L
RPAP1
UNC13C
POMGNT1
PRKCQ-AS1
SLC12A3
ABI2
RAB32
MRPL50
ARRDC5
SPOCK2
AP4M1
ANKH
TRIML2
TM4SF19-AS1
AJAP1
OSCAR
OR10Z1
UBR1
CFAP43
SOX12
NEDD1
LOC101928012
KCNJ3
SPDYE1
MINAR2
HEATR3
SLCO1B1
RAPGEF4
CYB5A
TSBP1
TTC21B
EGOT
CDH18
LINC01994
MIR4435-2HG
RPL21
RIDA
CDH7
SLF1
LINC00705
FGF12
PLPPR2
SOX5
EPCAM
TMC8
EFTUD2
BRINP2
LINC02069
EPHA1
MYOM2
WSCD1
EIF4A1
C21orf58
CPB1
AK5
LRP2
RBM20
NFIA-AS2
C11orf80
GFOD1
ORAI2
CYP1A2
DIPK2B
CCR7
LDB2
CASR
TMC7
ALAD
BMPER
CCDC149
SRFBP1
IRGQ
ANKRD16
NIFK-AS1
CRLF1
HBD
CRLF2
SLC8A1-AS1
SLC5A4
RASSF4
C5orf64
PLA2G7
LINC02271
ATOX1
KCNE4
UBE3D
ZNF667
OSBPL10-AS1
SERAC1
ELP6
VWF
SNHG16
ITGB5
TSPAN31
IGF2BP2
EEA1
CFAP54
CLMP
HDDC3
CYB561A3
ASIC4
APOBEC3F
HVCN1
FAXDC2
P2RX1
TRAF1
FAM200B
CHD1L
LYRM4
RIMKLA
PEAK1
CNTRL
FAM135B
GRM3
TRAIP
FAM186A
SYNPO
AP4E1
FCAR
POC5
SLC6A20
CDH16
CCDC144A
FREM3
LINC01772
LZTFL1
UNC93A
SLC22A9
S100PBP
HRAT17
CHRNA6
LINC00654
ST8SIA5
LIPT1
PPARG
SEC14L1P1
STK31
SYCP1
DHX33
HNF1A-AS1
MIR4500HG
NHLRC3
GPR183
HLCS
KCNC4
PDE1C
TMEM160
MCRIP1
PIK3R5
CHST11
TCF7
CACNA1A
CSMD1
PTPN21
SELENOI
SLC25A42
HSD17B14
XPO4
ABCC8
METTL22
HPCAL4
HAUS2
DKC1
TMEM106C
HBS1L
EXD2
METTL6
SCGB2A2
ECI2
ASCC1
TRAPPC12
KLC1
DUSP19
FKBP3
PEX11G
TMPRSS15
ALDOB
DCBLD1
FBXL6
KRI1
CXCL12
PRKAR2A-AS1
TMPRSS9
ENTPD3-AS1
MCRIP2
GTDC1
LINC00299
IL31RA
SRL
RCCD1
ADAMTS5
BRF2
CES3
CLDN16
COMMD1
ECT2
LINC02607
MLIP
ESYT3
FXYD6
LCMT1
DIP2B
KCNA2
CDKN2C
CLEC11A
SLFN11
TDRD9
TLCD5
TPMT
ZNF678
MTHFD1L
RGL3
DTD1
CHDH
ST8SIA4
ZNF563
PSMC1
ZBTB40
MAP9
PCK1
SLC16A6
PHF21A
KIF3A
FKBP14
FGGY
LIMD1
ZNF689
C22orf46
ZBED9
CNGB1
ITFG2
CACNA2D4
EMILIN2
PRPF19
TACR1
CD226
CACNB4
GRHPR
SLC14A1
NAPEPLD
RPL6
PRPS2
AIMP2
CDC42BPA
AKAP12
IKZF3
HPS4
RPL13
FLVCR1-DT
SWSAP1
PRLR
SRRM3
KIAA1549
PEAR1
COL22A1
HEXA
HSD17B12
SLC25A4
ZNF385D
IARS1
QRICH2
KIF5C
KLHL35
DSEL
TIMM17A
SEMA4A
RHOBTB3
DCHS2
TTC39A
GABRB3
TMEM217
SEC63
USP32P1
DNAJA3
DYSF
C1QB
BPIFC
CDKL1
RMND5B
ITGA7
GAS8
SLC39A4
AKR7A2
SYTL1
OCIAD2
WDR12
TOPBP1
SBF2
RGL1
LINC02681
NDUFB2
SDS
CD84
TBCB
ST3GAL5
EDARADD
CATSPER2P1
ERICH6B
ZNF580
SLC22A11
OR10V1
LINC00877
CALHM5
NDUFB2-AS1
SMARCB1
CD33
FAM230I
NQO2
MEGF11
CAMKK1
MATN1-AS1
MYL3
FAM151A
ADORA1
ALG9
ZNF430
DPP6
EML6
RPL21P26
FRMPD3
SLC16A10
HAO2
PRX
HK3
RPL10A
PLBD2
RSL1D1
CHST1
PTPRM
COPS3
F2
PCDHGA1
NUCB2
NIPAL3
PAX7
TMEM241
CR2
KDM5D
MAP3K19
SORCS3
UTP4
ANO1
LYPD1
CCDC88A
LRRC69
LPCAT2
CT70
MIS18BP1
LRCH3
TNNT2
ZNF346
ADGRD1
HOXB-AS1
DNAI2
NTRK1
CREB3L1
CD6
LCT
RANBP10
MSRB2
ADGRB3
NTRK3
E2F5
CCDC148
SNTN
ITGA10
AATBC
CD37
MYLK-AS1
ZNF66
MLLT3
DHX57
LINC02068
ZNF699
KCNA1
P3H3
ERCC4
CCN3
GATA5
GRID2
PLEK2
ZMYM5
ADAMTS17
AOX1
FAM126A
SGMS2
DNAJC22
GAREM2
P2RX7
STOX1
CADM1
GRHL2
LINC01356
DNAH9
DYRK3
JCAD
SIRT3
TIMM9
LIG3
PROX1
CASP16P
NFE2
OR2A5
ANKRD44-IT1
H3P11
SAGE1
DLX3
NCALD
OR2G6
TP73
BHMT2
FBXL2
TAL1
SIGLEC11
CASKIN1
EIF3F
ANKRD33
ZNF200
OTOA
TRIM80P
TRIT1
ULBP2
PLOD3
MANBA
NEXMIF
AATK
FGF18
DRC3
EIF2B3
FAM227B
FRMD3
VLDLR-AS1
ZNF687-AS1
PHPT1
NOL11
PRELID2
PFN1
ATP7B
RBFA
TMEM263
ARMC7
PAQR8
TMEM53
NUTM2A-AS1
ZNF334
C9orf50
GLT8D1
HAUS6
METAP1D
MOCS1
MTIF2
NECAB2
LCTL
EIF1AY
TSTD1
TRAM2-AS1
ZNF549
PABPC1L
CLDN2
FOXRED2
PROX1-AS1
SLC7A14
ANGPT1
CMSS1
DKK3
ELAVL4
TIMM8A
ATP1B2
GYG2P1
KIAA0825
EGF
CDH2
DTYMK
FOXRED1
DLEC1
KCNE3
MRPS2
UBXN10
ZMYM3
CAV1
TSPAN2
CLEC18A
FAM174A
LEAP2
RPL13P5
SLC25A12
SPATA16
ADAM7
ZNF273
TMEM273
BICC1
RNF227
TBC1D2B
KY
AOAH
KCNJ5
RARRES2
ZNF19
EIF2B5
TTBK2
ZFAT
CEP57L1
LHX4
BICD1
SLC24A4
CCL19
CHAF1B
FOXB1
KCTD16
MMD2
MSL3P1
SNORD3G
TXNDC12
ZNF684
NUP188
USP31
PAG1
EXOC6
RAD51D
PRKN
ZNF536
FRMD4A
HPN
LINC00486
GABBR1
STEAP1B
SLC4A2
LINC00467
C1orf54
CC2D2A
PRDX4
MUCL3
LY86-AS1
IGSF6
PTPN2
TTC7B
SLC36A2
CACNA1I
LINC01524
AGMAT
NIN
CASQ2
HMGXB3
MIR4432HG
ROBO2
SLC36A4
SYTL3
GAMT
LINC01013
MKKS
RAI2
SPDEF
SSX2IP
SYNC
AQP10
CD34
HEATR6
LTB4R
PTCD3
RCN2
SLC25A39
ARHGAP4
EAF2
HSD17B7
MGAT5B
NAB1
NEU3
POLR2J4
TVP23B
USP46
ICAM4
REM2
LINC01133
PES1
CLEC18B
GPC6
KCND1
OTOP3
RORC
CD86
FGL2
KRT38
LYPLAL1
MMP24-AS1-EDEM2
PRPS1
SP4
SYT11
UAP1L1
CACNA1E
MUC5AC
TRIM46
AGPAT5
CALN1
CCDC62
IDI2
LHX4-AS1
NARS2
PCDHA9
PGAP1
RPGRIP1L
ZNF662
DBR1
CCP110
DHTKD1
ELP2
NR2F2
UTP6
TNFRSF9
C2CD6
HGSNAT
PCSK1N
DBT
PINLYP
C1orf109
KCNAB2
RYR3
CRX
POU2F3
ATP6V1B1
CFAP97
CHPF
FHOD3
HAAO
HIC1
HLTF
HTRA3
MROH2B
NOP58
RAD54L
TBATA
TBXAS1
TYMS
ZC2HC1C
GOLGA6L2
MDM4
GSTM3
EXD3
POLH
POGZ
AP3B2
AP3M2
CYP2U1
GRIN2D
KDM1A
MCM3AP
PPP1R9A
STAM
VAV2
CD4
SLC25A45
USP13
ZBTB7C
RFTN1
CRYZL1
SORL1
PGAP4
KIAA0100
ASGR1
KCNJ6
COLCA2
BBS2
SPART
NEUROD2
EYS
QPRT
SLC26A4
ZNF33B
FHL1
RCSD1
ANKRD36
ARMCX5-GPRASP2
CEP170P1
CHML
FAM53B
HOXC10
KCNJ1
MINPP1
MRPS27
OTOGL
RCAN2
RGS19
SH2D2A
SNHG32
RBMS3
TSNAXIP1
ADAMTS9-AS2
ANKRD10
NUDT22
GABRB1
LINC01134
DCXR
ZFYVE16
AFMID
PSG5
LEP
DNM1L
PGBD5
RFX2
IGSF22
ZMAT1
GPM6A
TMX4
ATP12A
ZZEF1
PAQR9-AS1
ADGRD2
SEC1P
OXA1L
APCDD1L-DT
DMXL2
CAPG
SLC13A3
GLYAT
P3H2
ELMO1
CPEB1
PTCD1
LRP12
MLXIPL
RNF130
CSKMT
CD74
FAM83B
SLC26A11
FAM189B
EXOSC2
KIAA0930
FTL
PDPR
AGBL3
FOXP2
SGIP1
GK5
FAM241A
EMILIN3
RTCB
LYRM7
CDHR3
PPHLN1
MS4A7
UCP2
C1QA
SCUBE1
SLC38A7
APOO
ATP1A4
RAB3IP
MELTF
HYDIN
ZNF568
CFAP70
BCL2L12
MFF-DT
PTPN4
FARP1
ICE2
SLC7A8
CYCS
PEPD
MYPN
ZNF714
PMM1
GRIP1
GLB1L3
TAF4B
COG8
ND3
LIPG
LINC01504
CA2
MPP1
LOC644135
ZZZ3
RGMA
MIOX
UBOX5-AS1
AOC1
KRT24
SNHG5
ROCK1
MARK4
TMEM108
SYT5
PWP1
PIP5K1B
NPHP4
SUPT6H
B9D1
DCAF10
ZFYVE26
PRXL2A
NUP210L
ZNF141
FGF10
NUBPL
TMEM245
SETD5
CLU
PIBF1
RPL5
HMGN3
CDKN2AIPNL
PLB1
EPB41L5
TIMELESS
ZNF573
CEP350
ANK3
PRR3
FAHD1
NFATC1
OTUD7A
LMLN
CD163
PAXIP1
MGAT4C
MCM8
NMNAT3
EPB41L4B
KIF3B
VIPAS39
SENP8
SNAP25-AS1
NCAN
SCRG1
CRLF3
ASB15
RPS26
SEC14L4
UQCRFS1
LTBP3
SUCLG1
MMP9
LRRC8E
KDM2B
ADGRG1
MICOS10
ARAP3
PTPRG
CHGB
GABPB2
SOAT1
