# Supplementary material for: Urinary TYROBP and HCK as genetic biomarkers for non-invasive diagnosis and therapeutic targeting in IgA nephropathy
Source: Front Genet. 2024 Dec 24;15:1516513. doi: 10.3389/fgene.2024.1516513 (PMC11703869; doi:10.3389/fgene.2024.1516513)
Supplement: Supplementary file 9 [file DataSheet7.zip]

Archive with 3 entries (3 files):
- FirstMorningUrine_ExpressionMatrix.csv
- RandomUrine_ExpressionMatrix.csv
- SecondMorningUrine_ExpressionMatrix.CSV
