# Supplementary material for: Urinary TYROBP and HCK as genetic biomarkers for non-invasive diagnosis and therapeutic targeting in IgA nephropathy
Source: Front Genet. 2024 Dec 24;15:1516513. doi: 10.3389/fgene.2024.1516513 (PMC11703869; doi:10.3389/fgene.2024.1516513)
Supplement: Supplementary file 9 [file DataSheet7.zip › FirstMorningUrine_ExpressionMatrix.csv]

	IgAN03	IgAN08	IgAN09	IgAN10	IgAN11	Control01	Control02	Control03	Control04	Control05	Control06	Control07	Control08	Control09	Control10	Control11
A1BG	0	0	0	0	0	0	0	0	0	0	0	1	0	1	0	0
A2M	0	0	0	0	1	0	1	0	0	0	0	2	0	0	2	0
A2ML1	0	1	2	0	1	3	14	9	123	17	3	331	10	5	389	4
A4GALT	0	0	0	0	0	0	3	2	4	2	0	25	4	0	14	0
AAAS	0	0	0	0	2	0	0	0	1	0	0	0	0	0	1	0
AACS	0	0	0	0	5	0	1	0	1	0	0	10	0	0	2	0
AADACL4	0	0	0	0	0	0	1	0	0	0	0	5	0	0	6	0
AAGAB	0	0	0	0	0	0	0	0	6	2	0	22	1	0	15	1
AAK1	0	0	0	1	1	0	0	1	9	3	1	19	2	1	31	0
AAMDC	0	0	0	0	0	0	0	0	3	2	1	13	0	0	6	0
AAMP	0	0	0	0	1	0	0	0	10	3	2	25	2	1	19	1
AANAT	0	0	0	0	0	0	0	0	0	0	0	1	0	0	2	0
AAR2	0	0	0	1	1	0	0	0	5	0	0	4	0	0	3	0
AARD	1	0	0	0	1	0	0	0	0	0	0	2	0	0	0	0
AARS1	0	0	0	0	2	0	0	0	1	0	0	4	0	0	1	0
AARS2	0	0	0	2	0	0	2	0	0	1	0	0	1	0	3	0
AASDH	0	0	0	0	1	0	0	0	0	0	0	3	0	0	3	0
AASDHPPT	0	0	0	0	0	1	0	0	2	0	0	7	0	0	4	0
AASS	0	0	0	0	1	0	0	0	1	1	0	2	0	0	3	0
AATBC	0	0	0	0	0	0	0	0	1	1	0	3	0	0	2	0
AATK	0	0	0	0	0	1	4	0	1	0	0	11	2	0	5	0
ABAT	0	0	0	1	1	0	1	2	9	1	0	15	2	1	24	1
ABCA1	1	0	2	0	0	2	0	2	19	2	1	58	8	5	50	2
ABCA10	0	0	0	0	0	0	0	0	0	0	0	3	0	0	1	0
ABCA12	1	0	0	0	0	1	0	2	8	1	1	10	0	1	4	0
ABCA13	0	0	0	0	1	0	1	0	0	0	0	1	0	0	3	0
ABCA17P	0	0	0	0	0	0	0	0	0	0	0	1	1	0	0	0
ABCA2	1	0	0	0	2	0	0	0	0	1	0	5	0	0	3	0
ABCA3	0	0	1	1	1	0	0	0	1	0	0	1	0	0	1	0
ABCA4	2	0	0	0	2	1	0	0	0	0	0	2	0	0	1	0
ABCA5	0	0	0	0	2	2	0	0	10	0	0	8	0	0	11	0
ABCA6	0	0	0	0	0	0	0	2	1	0	0	2	0	0	0	0
ABCA7	2	0	0	0	3	0	0	1	11	0	0	14	3	0	15	0
ABCA8	2	0	0	1	0	0	1	0	0	0	0	0	0	0	1	0
ABCA9	0	0	0	0	3	0	1	0	0	0	0	2	0	0	1	0
ABCB1	0	0	0	0	0	0	0	0	0	0	0	0	0	0	0	0
ABCB11	0	0	0	0	2	0	0	0	0	0	0	0	1	0	0	1
ABCB4	1	0	0	0	0	1	2	0	0	0	0	3	0	0	0	0
ABCB5	0	0	0	0	1	0	0	0	0	0	0	1	0	0	1	0
ABCB7	0	0	0	0	0	0	0	0	0	0	0	1	0	0	2	0
ABCB8	1	0	0	0	4	0	0	1	2	2	0	7	2	0	3	0
ABCB9	0	0	0	0	1	0	0	4	1	0	0	2	0	0	12	0
ABCC1	1	0	0	0	2	0	0	1	3	0	0	2	0	0	0	0
ABCC10	0	0	0	0	0	0	0	0	1	0	0	0	0	0	1	0
ABCC12	0	0	0	0	1	0	0	0	0	0	0	2	0	1	0	0
ABCC2	0	0	0	0	1	0	0	0	0	1	0	1	0	0	0	0
ABCC3	0	0	0	0	2	0	0	2	1	0	0	2	0	0	3	0
ABCC4	0	0	0	0	0	0	0	0	1	1	0	0	0	0	3	0
ABCC5	0	0	0	0	2	0	0	0	2	0	0	3	3	0	5	0
ABCC6	1	0	0	1	0	0	2	0	0	0	0	2	0	0	1	0
ABCC8	3	0	0	0	5	0	0	0	2	0	0	1	0	0	4	0
ABCC9	0	0	0	0	0	0	0	0	0	0	0	0	0	1	1	0
ABCD1	0	0	0	0	0	0	0	0	3	0	1	13	2	1	3	0
ABCD1P2	0	0	0	0	0	0	0	0	0	0	0	0	0	0	0	0
ABCD2	0	0	0	0	0	0	0	0	0	0	0	1	0	0	0	0
ABCD3	0	0	0	0	0	0	0	0	9	1	0	20	6	0	20	0
ABCD4	1	0	0	0	2	0	0	1	1	2	1	8	2	1	11	0
ABCE1	0	0	0	0	0	0	0	0	1	1	0	1	0	0	2	0
ABCF1	1	0	2	0	4	0	0	1	11	1	0	36	6	0	30	1
ABCF2	0	0	0	0	1	0	0	0	0	0	0	2	1	0	2	1
ABCF3	0	0	0	1	0	0	0	1	9	0	0	2	0	2	9	0
ABCG1	1	0	0	0	2	3	2	0	19	4	2	49	8	4	66	1
ABCG4	0	0	0	0	0	0	0	0	0	0	0	2	0	0	0	0
ABCG5	0	0	0	0	0	0	0	0	0	0	0	2	0	0	0	0
ABCG8	1	0	0	0	1	0	1	0	1	0	0	1	0	0	1	0
ABHD1	0	0	0	0	3	0	1	0	3	0	0	1	0	0	0	0
ABHD11	0	0	0	0	0	1	0	0	6	1	0	16	2	0	11	0
ABHD12	0	0	0	1	2	0	2	0	8	4	1	27	4	0	24	0
ABHD13	2	0	0	0	0	0	0	0	9	1	0	1	0	0	1	0
ABHD14B	0	0	0	0	0	0	0	0	0	0	0	2	0	0	3	0
ABHD15	1	0	0	0	1	0	0	0	0	0	1	1	0	0	0	2
ABHD17A	0	0	0	0	0	0	1	0	4	0	0	5	1	0	3	1
ABHD17B	0	0	0	0	0	2	0	6	26	6	0	120	3	4	118	3
ABHD17C	0	0	0	0	0	0	1	0	52	4	0	57	6	2	59	0
ABHD18	0	0	0	0	1	0	0	0	0	0	0	6	1	0	6	0
ABHD2	1	0	0	0	0	0	0	4	13	4	0	47	10	0	40	0
ABHD3	0	0	0	0	0	2	0	2	20	8	0	110	3	2	110	1
ABHD4	1	0	0	0	0	1	0	0	1	0	0	17	0	0	9	0
ABHD5	1	0	0	0	0	13	11	10	44	20	2	308	14	4	228	4
ABHD6	0	0	0	0	2	0	0	1	0	1	0	21	0	0	9	0
ABHD8	0	0	0	0	0	0	0	0	0	1	0	4	1	0	4	1
ABI1	0	0	1	0	0	1	4	3	61	3	0	104	3	4	101	2
ABI2	0	0	0	0	7	1	1	3	0	0	0	5	0	0	2	0
ABI3	0	0	0	0	0	0	0	0	0	1	0	1	0	0	2	0
ABI3BP	0	0	0	0	2	0	0	0	0	0	0	1	0	0	2	0
ABL1	0	0	0	0	0	0	0	0	0	0	0	3	1	0	3	0
ABL2	2	0	0	0	4	0	1	2	2	0	0	5	0	0	3	0
ABLIM1	1	0	1	1	1	4	6	7	66	12	1	264	13	4	283	3
ABLIM2	0	0	0	0	0	0	0	0	0	0	0	4	0	0	0	0
ABLIM3	0	0	0	0	0	1	0	1	15	3	0	38	1	2	18	1
ABO	0	0	0	0	0	0	0	1	1	0	0	1	0	0	3	0
ABR	0	0	0	0	2	1	1	0	0	1	0	20	0	1	15	0
ABRACL	0	0	1	0	0	0	3	5	18	4	0	82	4	4	74	3
ABRAXAS1	0	0	0	1	0	0	2	0	0	0	0	10	0	0	1	0
ABRAXAS2	0	0	0	0	1	0	0	0	2	1	0	4	0	1	6	0
ABT1	0	0	0	0	0	0	0	0	3	0	0	11	0	0	5	0
ABTB1	0	0	0	0	1	0	1	0	2	0	0	12	1	0	7	0
ABTB2	0	0	1	0	0	2	2	4	31	7	2	155	2	1	117	2
ACAA1	0	0	0	0	4	2	0	2	4	4	0	54	10	0	57	0
ACAA2	0	0	0	1	1	0	0	0	0	0	0	3	0	0	1	0
ACACB	3	0	1	0	3	0	3	0	5	2	0	37	2	0	21	0
ACAD10	1	0	0	2	0	0	0	0	1	0	0	6	0	0	4	0
ACAD8	0	0	1	0	0	1	1	2	10	6	1	66	7	2	52	2
ACAD9	0	0	0	0	0	0	0	0	0	0	0	3	0	1	1	0
ACADL	0	0	0	0	0	0	0	0	0	0	0	0	0	0	0	0
ACADM	0	0	0	0	1	3	1	1	60	3	1	77	7	4	90	1
ACADS	0	0	1	0	0	0	0	0	0	0	0	3	0	0	5	0
ACADSB	0	0	1	0	0	0	0	0	3	0	0	1	0	0	3	0
ACADVL	0	0	0	1	1	0	1	0	12	10	0	46	4	0	31	1
ACAN	2	0	0	1	2	0	0	0	0	0	0	5	0	0	1	0
ACAP1	0	0	0	0	0	0	0	0	0	0	0	5	0	0	3	0
ACAP2	0	0	0	0	1	0	0	1	12	6	0	23	0	1	34	0
ACAP3	0	0	0	1	1	0	0	2	1	1	0	20	4	0	18	1
ACAT1	0	0	0	1	0	0	2	0	0	0	0	8	0	0	4	0
ACAT2	0	0	0	0	0	0	1	0	0	0	0	7	0	0	4	0
ACBD3	0	0	0	0	0	0	1	0	3	0	0	28	3	1	27	1
ACBD4	0	0	0	0	0	0	0	0	0	0	0	4	0	0	1	0
ACBD5	0	0	1	0	0	0	0	2	1	0	0	11	1	0	10	0
ACBD7	0	0	0	0	0	0	0	0	0	0	0	3	0	0	0	0
ACCS	0	0	0	0	0	0	0	1	0	1	0	1	0	0	2	0
ACD	0	0	0	0	0	0	0	0	0	0	0	0	0	0	0	0
ACE	2	0	0	0	2	0	0	0	0	0	0	1	0	0	2	0
ACER1	0	0	0	0	1	0	0	0	1	0	0	2	0	0	0	0
ACER2	0	0	0	0	0	0	0	0	0	0	0	0	0	0	1	0
ACER3	0	0	0	0	2	1	0	0	1	1	1	3	0	0	6	0
ACHE	1	0	1	0	0	0	2	2	11	5	1	87	8	1	36	0
ACIN1	0	0	1	0	1	0	0	2	8	2	0	50	1	1	45	0
ACKR2	0	0	0	0	0	0	0	0	1	0	0	1	1	0	3	0
ACKR3	0	0	0	0	0	0	0	0	20	2	0	4	1	0	9	0
ACLY	0	0	0	0	0	0	1	1	0	4	0	7	3	0	7	0
ACO1	0	0	0	0	0	0	0	0	0	0	0	3	0	0	2	0
ACO2	0	0	0	0	0	0	0	3	3	0	0	12	0	0	23	0
ACOT11	0	0	0	0	3	0	1	0	0	0	0	6	0	0	13	2
ACOT13	0	0	0	0	0	0	0	0	1	0	0	2	1	0	2	0
ACOT4	0	0	0	0	0	0	0	0	2	0	0	5	1	0	5	0
ACOT7	0	0	0	0	0	0	0	0	0	0	0	2	0	0	4	0
ACOT8	0	0	0	0	3	0	0	1	9	0	0	10	0	0	8	0
ACOT9	0	0	0	1	1	0	0	0	5	5	0	5	2	0	6	0
ACOX1	0	0	0	0	0	2	0	1	14	3	1	66	3	1	68	2
ACOX2	0	0	1	0	1	0	1	0	0	0	0	1	0	0	0	0
ACOX3	1	0	0	0	0	0	0	0	0	1	0	5	2	0	5	0
ACOXL	0	0	0	0	2	0	4	2	0	0	0	0	0	0	1	0
ACOXL-AS1	0	0	0	0	0	0	0	0	0	0	0	2	0	0	0	0
ACP1	0	0	0	0	1	0	0	0	1	1	0	16	2	0	17	0
ACP2	0	0	1	0	0	0	0	0	0	0	0	3	0	0	2	0
ACP3	0	0	0	0	1	0	0	0	1	6	0	2	1	0	1	0
ACP5	0	0	0	0	0	0	0	5	3	0	0	2	0	0	3	0
ACP6	0	0	0	0	4	0	0	0	0	0	0	9	1	0	1	0
ACP7	2	0	0	0	0	0	1	0	0	0	0	6	0	2	9	0
ACRBP	0	0	0	0	0	0	0	0	0	0	0	1	0	0	1	0
ACSBG1	0	0	0	0	1	0	0	0	0	1	0	0	0	0	1	0
ACSBG2	0	0	1	0	0	0	0	1	0	0	0	6	0	0	0	0
ACSF2	0	0	0	0	2	0	0	0	0	1	0	4	0	0	3	0
ACSF3	0	0	0	0	3	0	0	0	2	0	0	4	0	0	3	0
ACSL1	0	0	0	1	0	1	1	1	7	13	0	15	2	1	12	0
ACSL3	0	0	0	0	0	0	1	0	15	4	1	33	4	0	53	0
ACSL4	0	0	0	0	1	0	0	0	0	1	0	0	0	0	2	0
ACSL5	0	0	0	0	0	0	0	2	0	1	0	21	0	0	4	0
ACSL6	5	0	0	2	2	0	1	1	0	0	0	10	0	0	4	0
ACSM2A	0	0	0	0	2	1	0	0	0	1	0	0	1	0	0	0
ACSM2B	2	0	1	0	3	0	0	0	0	1	0	1	0	0	1	0
ACSM3	0	0	1	0	0	0	0	0	0	0	0	2	0	0	0	0
ACSM4	0	0	0	0	1	0	0	0	0	0	0	1	0	0	0	0
ACSM6	0	0	0	1	0	0	0	0	0	0	0	0	0	0	2	0
ACSS1	0	0	0	0	1	0	0	1	0	0	0	1	0	0	1	0
ACSS2	1	0	1	0	2	0	1	0	7	1	0	4	3	0	7	1
ACSS3	1	0	0	0	0	0	0	2	0	0	0	3	0	0	1	0
ACTA2	0	0	0	1	1	1	0	0	0	0	0	6	0	0	0	0
ACTB	1	0	4	0	3	19	15	17	637	64	12	571	40	8	697	21
ACTG1	1	0	13	0	5	65	112	103	2119	281	29	4553	427	82	4923	57
ACTG2	0	0	0	0	0	0	0	0	0	0	0	2	0	0	1	0
ACTL6A	0	0	0	0	0	0	0	0	0	0	1	4	0	1	1	0
ACTL6B	0	0	0	0	1	0	0	0	0	0	0	0	0	0	0	0
ACTN1	0	0	0	1	0	0	0	0	7	0	0	3	4	0	2	0
ACTN2	0	0	0	0	0	0	0	0	0	0	1	2	0	0	1	0
ACTN4	1	0	1	0	1	4	2	0	70	7	3	189	18	0	179	3
ACTR10	0	0	1	0	0	0	0	1	6	2	1	26	0	2	11	0
ACTR1A	0	0	0	0	0	2	0	1	2	3	0	24	3	1	16	2
ACTR1B	0	0	0	0	0	0	0	0	1	0	0	5	0	0	6	0
ACTR2	0	0	0	0	0	1	3	6	46	10	3	143	20	2	131	2
ACTR3	0	0	0	0	0	4	1	0	68	13	2	113	9	3	119	1
ACTR3B	0	0	0	0	0	0	0	0	0	0	0	1	0	0	0	0
ACTR3C	0	0	0	0	1	0	1	2	1	0	0	0	1	0	1	0
ACTR6	0	0	0	0	0	1	0	0	10	1	0	8	0	0	10	0
ACTR8	0	0	0	0	0	0	0	0	0	1	0	1	0	0	6	0
ACVR1	0	0	0	0	1	2	0	1	5	1	0	18	2	0	8	0
ACVR1B	0	0	0	0	1	1	2	0	8	2	0	29	0	0	18	0
ACVR1C	0	0	0	0	0	0	0	0	0	0	0	1	0	0	0	0
ACVR2A	1	0	0	0	0	0	0	0	10	0	0	10	0	0	4	0
ACVR2B	0	0	0	0	0	0	0	0	0	0	0	1	0	0	2	0
ACY3	0	0	1	0	0	0	0	0	0	0	0	2	0	0	0	0
ACYP2	0	0	0	0	1	0	0	0	4	0	0	4	2	0	0	0
ADA	0	0	0	0	1	0	0	0	0	0	0	0	0	0	1	0
ADA2	0	0	0	0	1	0	0	0	3	0	0	2	0	0	5	0
ADAD2	0	0	0	0	0	0	0	0	0	0	0	0	0	0	3	0
ADAL	0	0	0	0	0	0	0	0	0	0	0	2	0	1	1	0
ADAM10	1	0	2	0	0	0	0	1	18	3	0	47	13	2	42	0
ADAM11	0	0	0	0	0	0	0	0	0	0	0	1	0	0	2	0
ADAM12	0	0	0	0	2	0	0	0	0	0	0	1	0	0	1	0
ADAM15	0	0	0	0	0	0	0	0	0	1	0	3	0	0	4	0
ADAM17	0	0	0	0	2	0	0	0	2	2	0	14	3	0	13	0
ADAM19	0	0	0	0	0	0	0	0	0	1	0	1	0	0	2	0
ADAM2	0	0	0	0	0	0	0	0	0	0	1	0	0	0	0	0
ADAM28	1	0	0	1	1	0	0	0	0	0	0	3	1	0	3	0
ADAM29	0	0	0	0	2	0	0	0	0	0	0	0	0	0	4	0
ADAM32	1	0	0	0	0	0	0	0	0	0	0	1	0	0	2	0
ADAM33	1	0	0	0	1	0	4	0	0	0	0	5	0	0	3	0
ADAM5	0	0	0	0	0	0	0	0	0	0	0	1	0	9	0	0
ADAM7	0	0	0	0	0	0	0	0	0	0	0	0	0	0	1	0
ADAM8	0	0	0	0	0	0	0	0	1	3	0	9	0	0	3	0
ADAM9	0	0	1	0	2	3	3	2	57	7	2	147	5	0	158	0
ADAMDEC1	0	0	0	0	0	0	0	0	7	1	0	1	0	0	1	0
ADAMTS1	0	0	0	0	1	0	0	0	1	0	0	2	0	0	1	0
ADAMTS10	1	0	0	0	1	1	3	0	1	0	0	2	0	0	0	0
ADAMTS12	0	0	1	0	0	0	0	0	0	0	0	0	0	0	1	1
ADAMTS13	0	0	0	1	0	0	0	2	0	0	0	1	0	0	2	0
ADAMTS14	0	0	0	1	1	0	0	0	1	0	0	0	0	0	1	0
ADAMTS15	0	0	0	0	0	0	1	0	0	0	0	0	0	0	1	0
ADAMTS17	0	0	0	0	0	1	0	0	1	0	0	4	0	0	6	0
ADAMTS18	0	1	0	0	1	0	2	0	0	0	0	1	0	0	1	0
ADAMTS19	0	0	0	0	1	0	0	0	0	0	0	0	0	0	0	0
ADAMTS2	0	0	0	2	1	0	0	0	0	2	0	2	0	1	1	0
ADAMTS3	0	0	0	0	0	0	0	0	0	0	0	2	0	0	3	0
ADAMTS4	3	0	0	2	1	0	0	0	0	0	0	3	1	1	0	1
ADAMTS5	1	0	0	0	1	0	0	1	0	0	0	0	0	0	1	0
ADAMTS6	1	0	1	0	0	0	0	0	0	0	0	0	0	0	2	0
ADAMTS7	0	0	0	0	0	0	1	0	0	0	0	3	0	0	4	0
ADAMTS7P4	0	0	0	1	0	0	0	0	0	1	0	2	0	0	2	0
ADAMTS8	5	0	0	1	1	0	0	1	0	1	0	2	0	0	0	0
ADAMTS9	1	0	1	0	2	0	0	0	0	0	0	0	0	0	4	0
ADAMTS9-AS2	0	0	0	0	0	0	0	0	0	0	0	0	0	0	0	0
ADAMTSL1	0	0	0	0	0	0	0	0	1	0	0	1	1	0	1	0
ADAMTSL2	0	0	0	0	0	0	0	0	0	0	0	1	0	0	0	0
ADAMTSL3	0	0	0	0	1	0	0	0	0	0	0	0	0	0	3	0
ADAMTSL4	0	0	0	0	2	0	4	2	3	5	0	22	0	0	30	0
ADAP1	0	0	0	0	0	1	2	0	2	0	0	11	0	0	10	0
ADAP2	0	0	1	0	0	0	2	0	0	0	0	3	0	0	0	0
ADAR	0	0	0	1	1	2	2	0	3	12	4	109	7	0	116	0
ADARB1	0	0	1	0	0	0	0	0	0	0	0	0	0	0	1	0
ADARB2	0	0	0	0	0	0	2	0	0	2	0	6	0	1	2	0
ADAT1	0	0	0	0	1	0	0	0	0	0	0	0	0	0	2	0
ADAT2	0	0	0	0	0	0	0	0	0	0	0	0	0	0	0	0
ADCK1	0	0	0	0	1	0	0	0	0	0	0	1	0	1	5	0
ADCK2	0	0	0	0	1	0	0	0	0	0	0	0	0	0	1	0
ADCY1	1	0	0	0	0	0	1	0	0	0	0	4	0	0	3	0
ADCY10	0	0	0	0	0	0	0	0	0	0	0	0	0	0	1	0
ADCY2	1	0	0	0	3	0	0	0	0	0	0	2	0	0	3	0
ADCY3	0	0	0	1	0	0	0	0	0	0	0	1	0	0	1	0
ADCY4	0	0	0	0	1	0	1	1	0	0	0	2	0	0	4	0
ADCY5	0	0	0	0	0	0	0	0	0	1	0	4	0	0	1	0
ADCY6	0	0	0	0	0	0	0	0	2	0	0	3	1	0	4	0
ADCY7	0	0	0	0	0	0	1	1	1	0	0	4	0	0	0	0
ADCY9	0	0	0	1	2	0	0	0	3	2	0	30	1	1	23	0
ADCYAP1R1	1	0	0	0	0	0	0	0	0	0	0	1	0	0	0	0
ADD1	0	0	0	1	0	0	0	1	10	3	1	32	2	1	22	1
ADD2	1	0	0	0	0	0	0	0	0	0	0	0	0	0	3	0
ADD3	0	0	0	0	0	0	0	0	5	0	0	10	0	0	9	0
ADD3-AS1	0	0	0	0	1	0	0	0	0	0	0	0	0	0	0	0
ADGB	0	0	0	0	2	0	0	0	0	0	1	1	0	0	0	0
ADGRA1	0	0	0	0	1	0	2	0	0	1	0	5	0	0	2	0
ADGRA2	0	0	0	0	0	0	0	0	0	0	0	3	0	0	1	0
ADGRA3	0	0	0	0	0	0	0	0	0	0	0	5	0	0	2	0
ADGRB1	1	0	0	1	0	0	0	0	0	0	0	1	0	0	7	0
ADGRB2	0	0	0	1	2	0	0	0	0	0	0	3	0	0	3	0
ADGRB3	0	0	0	0	0	0	0	0	0	0	0	1	0	0	0	0
ADGRD1	0	0	0	0	1	0	0	0	0	0	0	4	0	0	0	0
ADGRD2	0	0	0	0	0	0	0	1	1	0	0	0	0	0	3	0
ADGRE1	0	0	0	0	1	0	0	0	0	0	0	2	0	0	0	0
ADGRE2	0	0	0	0	1	0	0	2	3	4	0	7	1	0	2	0
ADGRE3	0	0	0	0	0	0	0	0	0	0	0	1	0	0	0	0
ADGRE5	0	0	0	0	0	0	0	0	0	3	0	8	1	0	7	0
ADGRF1	0	0	1	1	2	6	6	13	152	28	9	524	24	9	500	8
ADGRF3	0	0	0	0	1	0	0	0	0	0	0	2	0	0	1	0
ADGRF4	0	0	0	0	0	0	0	0	0	0	0	0	0	0	0	1
ADGRF5	0	0	0	0	2	0	0	0	0	0	0	2	0	0	0	0
ADGRG1	0	0	0	1	1	0	0	1	4	1	1	10	0	0	14	0
ADGRG2	0	0	0	0	1	0	0	0	1	0	0	1	0	0	0	0
ADGRG3	0	0	0	0	1	0	2	2	2	17	0	5	0	0	4	0
ADGRG4	0	0	0	0	0	0	1	0	0	0	0	0	0	0	1	0
ADGRG5	1	0	0	0	1	0	0	0	1	0	0	0	0	0	1	1
ADGRG6	0	0	0	2	0	1	0	2	10	0	0	29	1	1	11	0
ADGRG7	0	0	0	0	1	0	0	0	0	0	0	0	0	1	0	0
ADGRL1	0	0	0	2	0	0	0	1	0	0	0	2	1	0	4	0
ADGRL2	0	0	0	0	0	0	1	0	0	0	0	1	0	0	1	0
ADGRL3	0	0	0	0	0	0	0	0	0	0	0	2	0	0	0	0
ADGRV1	0	0	0	0	1	0	0	1	5	0	0	9	1	0	11	0
ADH1B	0	0	0	0	2	0	0	0	0	0	0	2	0	0	1	0
ADH5	0	0	0	0	0	1	0	0	0	0	0	8	1	0	2	1
ADI1	0	0	0	0	0	1	0	3	14	1	1	19	2	2	20	0
ADIPOQ-AS1	0	0	0	0	2	0	0	0	0	0	0	0	0	0	1	0
ADIPOR1	0	0	0	1	0	2	8	4	54	11	7	206	21	5	153	0
ADIPOR2	0	0	1	0	0	3	3	1	59	7	2	165	7	4	200	2
ADIRF	0	0	0	0	1	3	9	10	77	17	2	183	16	3	142	1
ADK	0	0	0	1	1	1	0	1	3	1	0	23	1	1	20	1
ADM	0	0	0	1	0	11	3	6	240	17	3	291	28	7	301	2
ADM2	0	0	0	0	1	0	1	0	0	1	0	2	0	0	0	0
ADNP	0	0	0	0	0	2	1	0	14	3	0	26	3	0	22	2
ADNP2	0	0	0	0	1	0	1	1	7	0	1	16	0	0	29	0
ADO	0	0	0	0	0	0	0	0	1	0	1	1	0	0	3	0
ADORA1	0	0	0	0	0	0	0	0	0	0	0	1	0	0	1	0
ADORA2A-AS1	0	0	0	0	1	0	7	0	0	1	0	2	0	0	1	0
ADORA2B	0	0	1	0	0	0	0	0	0	0	0	0	0	0	0	0
ADPGK	0	0	1	0	2	0	0	0	0	0	0	14	0	0	7	0
ADPRHL1	0	0	0	1	4	0	0	1	0	0	0	2	0	0	3	0
ADPRS	0	0	0	0	0	0	0	1	4	1	0	3	0	0	6	0
ADRA1D	0	0	0	0	0	0	0	0	0	0	0	0	0	0	0	0
ADRB1	0	0	0	0	0	0	1	1	4	0	0	19	0	0	12	0
ADRM1	0	0	0	1	1	2	1	0	28	3	0	44	13	0	49	0
ADSL	0	0	0	0	0	0	0	0	0	0	0	1	0	0	1	0
ADSS1	0	0	0	0	1	0	0	0	0	0	0	8	0	0	4	0
ADSS2	1	0	0	0	0	0	0	0	3	2	0	12	1	0	5	0
ADTRP	1	0	0	0	1	0	0	0	0	0	0	2	0	0	0	0
AEBP2	0	0	0	0	0	0	0	0	3	1	0	3	0	0	10	1
AEN	0	0	1	0	1	1	0	0	2	0	0	8	3	0	18	0
AFAP1	1	0	0	0	1	0	0	0	4	1	0	4	0	0	10	1
AFAP1L1	0	0	0	0	1	0	0	0	0	0	0	0	0	0	2	0
AFAP1L2	1	0	0	0	1	0	0	1	15	0	0	16	2	0	10	0
AFDN	0	0	0	0	1	2	1	1	24	7	2	94	5	1	83	2
AFF1	0	0	0	2	1	3	0	0	14	1	0	44	1	2	37	1
AFF3	0	0	0	0	0	0	0	0	1	0	0	3	0	0	2	0
AFF4	0	0	0	0	2	1	0	1	31	3	0	78	7	0	93	1
AFG1L	0	0	0	0	0	0	0	0	0	1	0	4	0	0	0	0
AFG3L1P	0	0	0	0	1	0	0	0	1	0	0	6	0	0	1	1
AFG3L2	0	0	0	0	0	0	0	2	2	0	0	6	1	1	2	0
AFMID	0	0	0	0	2	0	0	3	0	0	1	15	3	1	9	0
AFP	0	0	0	0	0	0	0	0	0	0	0	1	0	0	1	0
AFTPH	0	0	0	0	3	0	0	1	14	5	0	64	5	3	37	2
AGAP1	0	0	0	0	0	0	0	0	0	0	1	1	0	0	1	0
AGAP2	0	0	0	0	2	0	0	1	1	0	0	3	0	0	3	0
AGAP3	0	0	0	0	0	0	0	0	5	1	1	21	2	0	5	0
AGBL2	0	0	0	0	0	0	0	0	0	0	0	0	0	0	0	0
AGBL3	0	0	0	1	0	0	0	0	0	0	0	1	0	1	0	0
AGBL4	0	0	0	0	0	0	2	0	0	0	0	0	0	0	1	0
AGBL5	1	0	0	0	0	0	0	0	0	0	0	1	0	0	1	0
AGER	0	0	0	0	0	0	0	0	0	0	0	0	1	0	0	0
AGFG1	0	0	0	0	0	1	0	0	12	3	0	46	4	2	36	1
AGFG2	0	0	1	0	2	0	1	3	28	7	1	157	12	1	137	3
AGGF1	0	0	0	0	0	0	0	0	1	1	0	4	1	0	2	0
AGK	1	0	1	0	0	0	0	0	0	1	0	3	0	0	2	0
AGL	0	0	0	0	0	0	0	0	0	0	0	5	1	0	3	0
AGMAT	0	0	0	0	4	0	0	0	0	0	0	1	0	0	3	0
AGMO	0	0	0	0	0	0	0	0	0	0	0	0	1	0	0	0
AGO1	0	0	0	1	1	0	0	0	1	0	0	2	0	0	4	0
AGO2	0	0	0	1	3	1	1	0	10	0	0	4	0	0	8	1
AGO3	2	0	1	0	2	1	1	0	0	1	0	3	2	0	6	0
AGO4	0	0	0	0	1	0	0	0	2	0	0	5	0	0	7	0
AGPAT1	0	0	0	0	1	0	0	0	2	0	0	5	0	0	5	0
AGPAT2	1	0	0	1	2	0	0	0	0	0	0	3	0	0	11	0
AGPAT3	1	0	1	1	1	0	2	0	2	1	0	18	1	0	12	0
AGPAT4	1	0	0	1	4	0	0	0	0	0	0	2	0	0	1	0
AGPAT5	1	0	0	0	0	0	0	0	0	2	0	2	0	5	2	0
AGPS	0	0	0	0	0	0	0	1	0	1	0	2	0	0	0	0
AGR2	0	0	0	0	0	1	1	2	11	1	0	77	21	2	40	0
AGR3	0	0	0	0	0	0	0	0	0	0	0	4	1	0	0	0
AGRN	1	0	1	0	3	0	1	2	1	0	0	6	0	1	8	0
AGTPBP1	0	0	0	0	0	0	0	0	1	0	0	1	0	0	4	0
AGTRAP	0	0	0	0	0	0	0	0	2	2	0	26	0	0	12	0
AGXT	0	0	0	1	1	0	1	0	1	0	0	3	0	0	2	0
AGXT2	0	0	0	0	0	0	0	0	0	0	0	0	1	0	0	0
AHCTF1	0	0	0	0	0	0	0	1	0	0	0	2	0	0	0	0
AHCY	3	0	0	0	6	0	1	3	6	0	0	16	1	0	26	0
AHCYL1	0	0	1	0	0	0	1	1	14	5	0	28	1	0	30	0
AHCYL2	0	0	0	0	1	0	0	0	0	0	0	1	1	0	0	0
AHDC1	0	0	0	0	2	1	0	0	2	1	0	30	0	2	32	1
AHI1	0	0	0	0	0	0	0	0	0	0	0	2	0	0	1	0
AHI1-DT	0	1	0	0	2	0	1	0	1	0	0	2	0	0	1	0
AHNAK	0	0	0	3	0	2	0	1	30	4	0	82	10	0	52	1
AHNAK2	1	0	0	1	2	0	0	2	0	0	0	25	1	1	25	0
AHR	0	0	0	0	0	4	1	1	22	8	3	59	7	1	68	1
AHRR	0	0	0	0	0	0	0	0	0	0	0	4	0	0	0	0
AHSA1	1	0	0	0	0	0	0	1	4	0	1	14	1	0	4	0
AHSA2P	0	0	0	1	0	0	0	0	8	0	0	11	1	0	40	0
AICDA	1	0	0	0	1	0	0	0	0	0	0	4	0	0	0	0
AIDA	0	0	0	0	0	0	0	0	0	0	1	0	0	0	0	0
AIF1	0	0	0	0	0	0	0	0	4	11	0	3	0	0	2	0
AIF1L	0	0	0	0	1	1	5	1	46	10	3	225	9	3	276	3
AIFM1	0	0	0	0	1	0	0	0	1	0	0	1	1	0	4	0
AIFM2	0	0	0	0	1	1	0	0	2	1	0	4	0	0	3	0
AIFM3	0	0	0	1	2	0	0	1	0	0	0	1	0	0	0	1
AIG1	0	0	0	0	1	0	2	1	2	0	0	7	0	0	5	0
AIMP1	1	0	0	0	0	1	1	0	12	0	0	17	2	1	5	0
AIMP2	0	0	0	0	1	0	0	0	0	0	0	1	0	0	4	0
AIP	0	0	0	0	0	0	0	1	3	0	0	4	0	0	5	0
AIPL1	0	0	0	0	1	0	0	0	0	0	0	3	0	0	0	0
AIRE	1	0	0	0	0	0	0	0	0	0	0	1	0	0	0	0
AJAP1	1	0	0	0	2	0	0	0	0	0	1	3	0	0	3	0
AJUBA	0	0	0	0	0	0	0	0	0	0	0	2	0	0	2	0
AK1	0	0	0	1	1	0	1	0	0	0	0	2	0	0	0	0
AK2	0	0	0	0	0	0	1	0	1	2	0	11	0	1	7	0
AK3	0	0	0	0	0	1	0	1	19	4	1	39	3	0	38	2
AK4	0	0	0	0	1	0	0	0	0	0	0	10	1	0	5	0
AK5	0	0	0	0	0	0	0	0	0	1	0	0	0	0	1	0
AK6	0	0	0	0	0	0	0	1	3	0	0	5	0	0	3	0
AK7	0	0	0	0	1	0	2	0	0	0	0	1	0	0	0	0
AK9	0	0	0	0	0	0	0	0	0	0	0	3	0	0	5	1
AKAP1	1	0	0	0	1	0	1	0	0	0	0	1	1	0	1	0
AKAP10	0	0	0	0	0	0	0	3	0	0	0	9	0	0	4	0
AKAP11	0	0	0	1	0	0	0	0	2	1	0	10	3	0	5	1
AKAP12	1	0	0	0	0	0	0	0	5	0	0	10	0	0	1	0
AKAP13	0	0	0	0	0	3	3	1	17	3	2	24	3	0	29	0
AKAP17A	0	0	1	0	1	0	0	0	2	1	0	11	1	0	25	0
AKAP5	0	0	0	0	1	0	0	0	0	0	0	0	0	0	0	0
AKAP6	0	0	0	0	0	0	0	0	0	0	0	0	0	0	2	0
AKAP8	0	0	1	0	0	1	0	1	0	0	0	18	1	0	11	0
AKAP8L	0	0	0	0	0	0	0	0	2	2	0	21	0	1	13	0
AKAP9	2	0	0	3	1	1	0	0	34	3	0	38	5	0	31	1
AKIP1	0	0	0	0	0	0	0	0	0	0	0	0	0	7	0	0
AKIRIN1	0	0	0	0	1	0	0	3	10	4	0	41	2	1	23	0
AKIRIN2	0	0	0	0	0	1	1	1	14	0	1	30	2	2	34	0
AKNA	0	0	0	1	1	0	0	1	1	0	0	1	1	0	9	0
AKR1A1	1	0	0	0	3	0	0	1	7	0	0	8	4	0	10	0
AKR1B1	0	0	0	0	0	0	1	1	1	0	0	6	1	0	10	0
AKR1B10	0	0	0	0	1	0	0	0	0	0	0	1	1	0	1	0
AKR1C1	0	0	0	0	0	0	0	0	0	0	0	0	0	0	2	0
AKR1C2	0	0	0	0	0	0	0	0	0	0	0	2	1	0	2	0
AKR1C3	0	0	0	0	0	0	0	0	0	0	0	0	0	0	1	0
AKR1D1	0	0	0	0	0	0	0	0	0	0	0	0	0	0	0	0
AKR7A2	1	0	0	0	1	0	2	0	2	1	0	3	3	0	4	0
AKR7A3	0	0	0	0	0	0	0	0	0	0	0	2	0	0	0	0
AKR7L	1	0	0	1	0	0	0	0	0	0	0	0	0	0	0	0
AKT1	1	0	0	0	1	0	0	1	2	2	0	19	1	1	14	1
AKT1S1	0	0	0	0	0	0	1	0	5	1	1	38	1	0	24	0
AKT2	1	0	1	2	4	0	0	1	1	0	0	16	1	0	17	0
AKT3	1	0	0	0	0	0	0	0	1	0	0	2	0	0	4	0
AKTIP	0	0	0	1	1	0	1	0	4	0	0	6	3	0	3	0
ALAD	0	0	0	0	1	0	0	0	0	1	0	13	1	0	3	0
ALAS1	0	0	0	0	0	0	1	1	15	0	0	36	2	0	24	0
ALAS2	1	0	0	0	0	0	0	0	0	0	1	0	0	0	0	0
ALB	0	0	0	0	0	0	0	0	1	0	0	1	0	0	0	0
ALCAM	0	0	0	0	0	1	0	1	4	1	0	10	3	0	7	1
ALDH16A1	0	0	0	0	1	0	0	1	0	0	0	7	0	0	3	0
ALDH18A1	0	0	0	0	0	0	0	0	0	0	0	2	0	0	0	0
ALDH1A1	0	0	0	1	1	0	2	1	0	0	1	8	1	0	3	0
ALDH1A2	0	0	0	0	0	0	0	1	1	0	0	1	0	0	1	0
ALDH1A3	0	0	0	0	0	5	2	5	68	6	1	189	12	0	104	0
ALDH1L1	0	0	0	1	1	1	0	0	8	3	1	25	2	0	27	3
ALDH1L2	0	0	0	0	1	0	0	0	0	0	0	1	0	0	0	0
ALDH2	0	0	0	1	3	0	1	2	0	0	1	3	0	0	1	0
ALDH3A1	1	0	0	0	1	1	0	1	6	0	0	13	3	0	6	1
ALDH3A2	0	0	0	2	2	1	0	0	4	3	0	9	4	0	18	0
ALDH3B1	1	0	0	1	1	1	1	0	4	2	0	6	0	0	9	0
ALDH3B2	0	0	0	0	1	0	1	2	1	0	1	2	1	0	2	0
ALDH4A1	0	0	1	0	1	0	0	0	0	0	0	1	0	0	2	0
ALDH5A1	0	0	0	0	1	0	0	0	0	0	0	1	1	0	2	0
ALDH6A1	0	0	0	0	0	1	0	0	1	0	0	9	1	0	12	0
ALDH7A1	1	0	0	1	5	0	0	0	3	2	0	19	0	0	16	0
ALDH9A1	0	0	2	0	0	0	0	0	0	1	0	1	0	0	3	0
ALDOB	7	0	4	0	41	1	3	14	1	4	0	19	10	0	46	0
ALDOC	0	0	0	0	1	0	0	0	2	0	0	7	0	1	5	0
ALG1	0	0	0	0	0	0	0	0	0	2	0	0	0	0	1	0
ALG12	1	0	0	1	1	0	0	1	1	2	0	23	1	0	21	0
ALG13	0	0	0	0	0	1	0	0	11	1	1	10	9	0	19	0
ALG14	0	0	0	0	2	0	2	0	0	0	0	4	0	1	0	0
ALG1L	0	0	0	0	0	0	0	0	1	2	0	10	1	1	13	0
ALG2	0	0	0	0	0	1	0	0	0	1	0	4	1	0	5	0
ALG3	0	0	0	0	1	0	0	0	0	0	0	0	0	0	3	0
ALG6	0	0	0	0	0	0	0	0	0	0	0	1	0	0	2	0
ALG9	0	0	0	0	0	0	0	0	0	0	0	0	0	0	0	0
ALK	0	0	0	0	3	0	0	0	0	0	0	2	0	0	2	0
ALKBH1	0	0	0	0	0	0	0	0	0	0	0	4	0	0	2	0
ALKBH4	0	0	0	0	0	0	0	0	1	0	0	5	0	0	1	0
ALKBH5	0	0	0	0	2	1	0	0	3	0	1	8	0	0	7	0
ALKBH6	0	0	0	0	0	0	1	0	1	1	0	4	0	0	4	0
ALKBH7	0	0	2	0	1	0	0	0	10	0	0	11	1	0	9	0
ALMS1	0	0	0	0	3	0	0	0	0	0	0	3	0	0	1	1
ALMS1-IT1	0	0	0	0	0	0	0	0	0	0	0	0	0	0	0	0
ALOX12	0	0	0	0	0	4	8	14	71	30	2	323	8	8	495	2
ALOX12-AS1	0	0	0	0	0	0	0	0	0	0	0	5	0	0	2	0
ALOX12B	0	0	0	0	0	0	1	0	0	0	0	0	0	0	3	0
ALOX15	0	0	0	0	0	0	0	0	3	0	0	0	0	0	1	0
ALOX15B	0	0	0	1	1	0	0	0	0	0	0	2	0	0	2	0
ALOX15P2	0	0	0	0	3	0	0	0	0	0	0	1	0	0	0	0
ALOX5	0	0	0	0	1	0	0	0	0	0	1	3	0	0	2	0
ALOX5AP	0	0	0	1	0	0	0	1	15	17	0	14	1	0	7	1
ALOXE3	0	0	0	0	3	0	0	0	0	0	0	0	0	0	1	0
ALPK1	1	0	0	0	0	0	0	0	3	0	4	6	1	0	9	1
ALPK3	0	0	0	2	0	1	1	0	9	0	1	16	2	0	12	0
ALPL	0	0	0	0	2	0	0	0	0	1	0	0	0	0	2	0
ALS2	0	0	0	1	0	0	0	0	0	0	0	2	0	0	2	0
ALS2CL	0	0	0	0	5	0	0	2	4	1	0	32	3	1	37	1
ALX4	0	0	0	0	0	0	0	0	0	0	0	1	0	0	2	0
ALYREF	0	0	0	0	0	0	0	0	3	0	0	14	1	0	4	0
AMBP	0	0	0	0	0	0	1	0	0	0	0	0	0	0	0	0
AMBRA1	0	0	0	2	1	1	1	0	7	7	1	50	4	0	40	0
AMD1	0	0	0	0	1	0	0	1	2	0	0	19	1	0	14	0
AMDHD2	0	0	0	0	1	3	0	0	2	1	0	20	2	2	21	0
AMER1	0	0	0	1	0	0	0	0	0	0	0	0	0	0	2	0
AMER2	0	0	0	0	0	0	0	0	0	0	0	1	0	0	1	0
AMER3	0	0	0	1	1	0	0	0	0	0	0	1	0	0	2	0
AMFR	0	0	3	0	0	0	0	1	12	0	0	47	1	0	31	0
AMHR2	0	0	0	1	0	0	0	0	0	0	0	0	0	0	1	0
AMIGO2	0	0	0	0	0	0	0	0	0	0	0	3	0	0	1	0
AMMECR1	0	0	0	0	0	0	0	0	4	0	0	4	0	0	8	0
AMMECR1L	0	0	0	0	0	0	0	0	9	1	0	5	0	0	5	0
AMN	0	0	0	0	0	1	0	0	1	0	1	4	0	0	6	0
AMN1	0	0	0	0	0	0	0	0	0	0	0	3	0	0	2	0
AMOTL1	0	0	0	0	0	0	0	0	0	0	0	3	0	0	0	0
AMOTL2	0	0	0	0	0	0	0	1	38	5	1	100	7	2	86	2
AMPD2	0	0	0	1	0	0	0	1	1	1	0	1	1	0	3	0
AMPD3	0	0	0	0	0	1	0	0	14	1	0	26	4	1	15	1
AMPH	0	0	0	1	0	0	0	0	0	0	0	2	0	0	3	0
AMT	0	0	0	0	0	0	0	0	0	0	0	3	0	0	0	0
AMY2B	0	0	0	0	0	0	0	0	0	0	0	0	0	0	3	0
AMZ1	0	0	0	0	2	0	0	0	0	0	1	1	0	0	1	0
AMZ2	0	0	0	0	0	0	0	0	0	0	0	0	0	0	1	0
AMZ2P1	0	0	0	1	0	0	0	0	0	2	0	2	0	0	3	0
ANAPC1	0	0	0	0	0	0	0	0	0	0	0	3	0	0	1	0
ANAPC10	0	0	0	0	0	0	0	0	3	0	0	7	0	0	5	0
ANAPC11	0	0	0	0	0	0	0	1	7	1	1	24	2	1	21	0
ANAPC13	1	0	0	0	0	0	0	0	1	0	0	12	1	0	2	3
ANAPC15	0	0	0	0	0	0	0	1	1	0	0	4	0	0	2	0
ANAPC16	0	0	1	0	2	0	0	0	9	5	0	31	0	1	28	1
ANAPC2	0	0	0	0	0	0	0	0	1	0	0	3	0	0	0	0
ANAPC4	0	0	0	0	0	0	1	0	0	0	0	1	0	0	2	0
ANAPC5	0	0	0	0	2	0	0	0	1	2	0	18	1	1	8	0
ANAPC7	0	0	0	0	3	1	0	0	0	1	0	5	0	0	11	0
ANGEL1	0	0	0	0	0	0	0	0	0	0	0	2	0	0	2	0
ANGPT1	1	0	0	0	0	0	0	0	0	0	0	0	0	0	1	0
ANGPT2	1	0	0	0	2	0	0	1	0	2	0	2	0	0	1	0
ANGPTL2	0	0	0	1	0	0	0	0	0	0	0	0	0	0	0	0
ANGPTL3	0	0	0	0	1	0	0	0	0	0	0	1	0	0	1	0
ANGPTL4	0	0	0	0	0	1	2	1	15	1	0	49	5	1	53	1
ANK1	1	0	0	0	3	0	0	2	0	0	0	2	0	0	4	0
ANK2	0	0	1	2	4	0	0	0	0	1	0	1	0	0	0	1
ANK3	1	0	0	0	1	0	1	1	1	0	0	2	2	0	1	1
ANKAR	0	0	0	0	0	0	0	0	0	0	0	0	0	0	1	0
ANKDD1A	0	0	0	0	0	0	1	0	0	0	0	1	0	0	0	0
ANKDD1B	0	0	0	0	2	0	0	0	1	2	0	1	0	0	16	0
ANKFN1	1	0	1	0	0	0	0	0	0	0	0	1	0	0	2	0
ANKFY1	0	0	0	0	0	2	0	1	3	1	0	29	2	1	15	0
ANKH	0	0	1	0	1	0	0	0	0	0	0	1	0	0	1	0
ANKHD1	0	0	1	0	0	0	0	0	0	0	0	3	0	0	3	0
ANKIB1	0	0	0	0	1	0	0	0	4	1	0	19	0	0	14	0
ANKK1	0	0	0	0	1	0	0	0	0	0	0	0	0	0	0	0
ANKLE2	0	0	1	0	0	0	2	3	34	1	2	50	1	0	30	0
ANKMY1	0	0	0	0	1	0	0	1	2	1	0	18	3	0	14	0
ANKMY2	0	0	0	0	0	0	0	0	4	0	0	11	0	0	3	0
ANKRA2	0	0	0	0	1	0	0	1	3	0	0	22	1	0	19	0
ANKRD10	0	0	0	0	0	0	0	0	8	1	0	12	0	0	6	0
ANKRD11	0	0	0	0	5	3	1	6	12	2	2	77	6	2	53	1
ANKRD12	1	0	0	0	0	3	1	1	53	6	2	76	10	1	91	1
ANKRD13A	0	0	0	0	1	7	1	11	25	14	2	129	13	1	121	4
ANKRD13B	0	0	0	1	2	0	0	0	0	0	0	1	0	0	1	0
ANKRD13C	0	0	0	0	0	1	0	1	4	1	0	3	0	0	8	0
ANKRD13D	0	0	0	0	3	0	0	0	5	1	1	10	0	0	18	0
ANKRD16	0	0	0	0	0	0	0	0	0	0	0	2	0	0	0	0
ANKRD17	0	0	0	2	0	0	1	0	3	0	1	6	2	0	9	0
ANKRD20A11P	0	0	0	0	0	3	0	0	0	0	0	7	0	0	27	0
ANKRD20A8P	0	0	0	0	0	0	0	0	0	0	0	1	0	0	0	0
ANKRD22	0	0	0	1	0	0	1	0	1	0	0	2	1	0	2	0
ANKRD24	0	0	0	0	0	0	0	0	0	0	0	3	1	0	0	0
ANKRD26	0	0	0	0	1	0	0	0	0	0	1	1	0	0	1	0
ANKRD26P3	0	0	0	0	0	0	0	1	0	0	0	0	0	0	0	0
ANKRD27	0	0	0	0	1	0	1	0	4	5	0	11	1	1	7	0
ANKRD28	0	0	0	0	1	1	0	0	2	0	0	15	1	1	10	0
ANKRD29	0	0	0	0	0	0	0	0	0	0	0	0	0	0	0	0
ANKRD30B	0	0	1	0	1	0	1	0	1	1	0	7	0	0	8	0
ANKRD33	0	0	0	0	0	0	0	0	0	1	0	0	0	0	0	0
ANKRD33B	0	0	0	2	1	0	0	0	0	0	0	3	0	0	1	0
ANKRD34B	0	0	0	0	0	0	0	0	0	0	0	0	0	0	0	0
ANKRD36	0	0	0	0	0	0	0	0	0	0	0	1	11	0	4	0
ANKRD36B	0	0	0	0	1	0	0	0	0	0	0	1	6	0	7	0
ANKRD36BP1	0	0	0	0	2	0	0	0	0	0	0	1	0	0	3	0
ANKRD36BP2	0	0	1	0	1	0	0	0	0	0	0	0	0	0	1	0
ANKRD36C	0	0	0	0	1	2	0	2	52	1	0	44	24	0	44	1
ANKRD37	0	0	2	0	0	1	6	6	52	9	1	171	21	2	178	1
ANKRD39	0	0	0	0	0	0	0	0	0	0	0	4	0	0	0	0
ANKRD40	0	0	2	0	0	0	0	0	3	0	0	5	1	0	4	0
ANKRD40CL	0	0	0	0	0	0	0	0	0	0	0	0	0	0	0	0
ANKRD42	1	0	0	0	0	0	0	0	0	0	0	1	2	0	2	0
ANKRD44	0	1	1	1	3	0	0	0	0	0	0	2	0	0	2	0
ANKRD44-IT1	0	0	0	0	0	0	0	0	0	0	0	0	0	0	0	0
ANKRD45	0	0	0	0	0	0	0	0	0	0	0	0	0	0	0	0
ANKRD46	0	0	0	0	1	0	0	0	0	0	0	0	0	0	0	0
ANKRD49	0	0	0	0	1	0	0	0	0	0	0	4	0	0	3	0
ANKRD50	1	0	0	1	1	0	0	1	0	0	1	1	0	0	2	0
ANKRD52	0	0	0	0	1	0	0	0	1	0	0	3	0	0	1	0
ANKRD53	0	0	0	0	0	0	1	0	0	0	0	0	0	0	0	0
ANKRD54	0	0	0	0	2	0	1	0	0	1	0	8	1	0	0	0
ANKRD6	1	0	0	0	0	0	0	0	2	1	0	0	0	0	0	0
ANKRD62	0	0	0	0	1	0	1	0	0	0	0	8	0	0	0	0
ANKRD65	0	0	1	0	0	0	0	0	0	2	0	23	5	0	13	1
ANKRD9	0	0	0	0	1	1	1	1	18	3	1	22	1	0	12	0
ANKS1A	0	0	0	0	0	0	1	2	8	3	0	53	2	1	42	0
ANKS1B	2	0	1	0	5	0	1	0	0	0	0	0	0	0	1	0
ANKS3	0	0	0	0	0	0	0	0	0	0	0	4	0	0	3	0
ANKS4B	0	0	0	0	0	0	0	0	0	0	0	1	0	0	1	0
ANKS6	0	0	0	1	3	0	0	0	1	0	0	0	0	0	7	0
ANKUB1	0	0	0	0	1	0	0	0	0	0	0	4	0	0	0	0
ANKZF1	0	0	0	0	0	0	0	0	0	0	2	9	0	0	6	0
ANO1	0	0	4	0	1	0	1	2	3	2	0	6	0	0	7	0
ANO10	0	0	0	0	2	0	0	2	0	1	0	3	0	0	5	0
ANO2	0	0	1	0	1	0	0	0	0	0	0	0	0	0	0	0
ANO3	1	0	0	0	1	0	0	0	0	0	0	3	0	0	0	0
ANO4	0	0	0	0	1	0	0	0	0	0	0	0	0	0	0	0
ANO6	0	0	0	0	0	0	0	0	0	1	0	2	1	0	2	0
ANO7	0	0	0	0	1	0	1	0	0	0	0	0	0	0	0	0
ANO8	1	0	0	1	0	1	2	2	3	2	0	22	3	1	34	0
ANO9	1	0	0	0	0	0	0	1	4	0	0	2	1	0	0	0
ANOS1	0	0	0	0	1	0	1	0	0	0	0	2	0	0	0	0
ANP32A	0	0	0	0	2	0	2	1	18	2	1	35	1	0	29	1
ANP32B	0	0	0	0	0	0	6	1	24	2	2	71	5	2	76	0
ANP32E	0	0	0	0	0	1	0	0	4	0	1	11	0	0	6	0
ANPEP	0	0	3	0	2	0	0	1	0	3	0	2	1	0	1	0
ANTKMT	0	0	0	1	0	0	0	0	0	0	0	3	0	0	0	0
ANTXR1	0	1	0	1	0	0	0	1	2	0	0	0	0	0	2	0
ANTXR2	0	0	0	0	0	0	0	0	0	0	0	4	0	0	4	0
ANXA1	2	0	8	0	2	24	36	31	747	77	17	1938	166	20	1160	12
ANXA10	0	0	0	0	0	0	2	1	0	0	0	0	0	0	0	1
ANXA11	1	0	0	2	2	8	10	8	184	33	4	571	49	14	468	9
ANXA13	0	0	0	0	1	0	1	0	0	0	0	0	0	0	1	0
ANXA2	2	0	0	2	1	6	3	8	88	8	2	198	20	4	127	4
ANXA2R-OT1	1	0	0	0	1	0	0	0	1	0	0	0	0	0	0	0
ANXA3	3	0	1	0	0	3	5	2	21	2	1	51	8	1	54	1
ANXA4	0	0	0	0	0	0	0	0	1	2	2	17	6	0	19	4
ANXA5	0	0	0	0	0	0	3	1	3	1	0	8	6	0	5	0
ANXA6	0	0	1	0	0	0	0	0	0	0	0	6	0	0	3	0
ANXA7	0	0	0	0	1	0	0	0	19	1	2	15	3	0	18	1
ANXA9	0	0	0	0	0	0	2	0	18	5	2	37	1	1	50	2
AOAH	1	0	0	1	0	0	0	0	0	0	0	3	0	0	0	0
AOC1	0	0	0	0	1	0	0	0	0	0	0	5	0	0	3	0
AOC2	0	0	0	0	0	0	0	1	0	0	0	4	0	0	5	0
AOC3	0	0	0	0	0	0	0	0	0	0	0	1	0	0	2	0
AOPEP	1	0	0	0	2	1	0	0	6	0	0	6	2	0	8	1
AOX1	0	0	0	1	0	0	0	0	0	0	0	1	0	0	0	0
AP1AR	0	0	0	0	0	0	0	0	3	0	0	13	0	0	7	0
AP1B1	1	0	0	0	1	1	0	0	10	4	0	45	7	2	33	0
AP1G1	1	0	1	0	0	1	0	1	9	1	0	29	7	0	37	0
AP1G2	0	0	1	0	0	0	0	0	5	2	0	10	2	0	5	0
AP1M1	2	0	0	0	1	0	1	0	0	0	0	3	0	0	2	0
AP1M2	0	0	1	0	0	0	0	1	8	2	0	11	3	1	11	1
AP1S1	0	0	1	0	0	0	3	1	0	0	0	7	0	0	5	1
AP1S2	0	0	0	0	0	0	2	1	0	0	0	1	0	0	0	0
AP1S3	0	0	0	1	0	0	0	0	0	0	0	1	0	0	1	0
AP2A1	1	0	0	0	0	0	2	0	9	0	0	21	2	1	24	0
AP2A2	0	0	0	0	2	0	0	0	22	2	0	16	1	0	17	0
AP2B1	0	0	0	1	0	0	0	0	1	0	0	2	0	0	2	0
AP2M1	0	0	1	1	1	1	4	0	18	7	1	44	7	3	33	0
AP2S1	0	0	1	0	0	1	3	7	25	5	0	32	4	1	22	0
AP3B1	0	0	0	1	0	0	0	0	1	0	0	29	1	0	29	0
AP3B2	0	0	0	0	1	0	0	0	0	0	0	0	0	0	3	0
AP3D1	0	0	1	0	0	2	1	3	30	7	2	65	3	1	56	1
AP3M1	0	0	0	0	0	0	0	0	0	0	0	9	0	0	10	0
AP3M2	0	0	0	0	0	0	0	0	0	0	0	5	0	0	1	0
AP3S1	1	0	0	0	0	0	0	2	8	0	0	10	4	1	4	0
AP3S2	1	0	0	0	3	0	0	0	1	0	0	3	0	0	2	0
AP4B1	0	0	0	0	0	0	1	0	1	1	0	16	0	0	10	0
AP4E1	1	0	0	1	0	0	0	0	0	0	0	6	0	0	4	1
AP4M1	2	0	0	1	2	0	0	0	0	1	0	7	2	0	4	0
AP4S1	0	0	0	0	1	0	0	1	0	0	0	2	0	0	0	0
AP5M1	0	0	0	0	0	0	0	0	6	1	0	8	2	0	13	1
AP5S1	0	0	0	0	0	0	1	0	0	0	0	3	0	0	3	0
APAF1	0	0	0	0	0	0	0	0	9	0	2	6	0	0	5	0
APBA1	0	0	1	0	3	0	0	1	0	0	0	2	2	0	5	0
APBA2	0	0	0	0	1	0	0	0	0	0	0	0	0	0	1	0
APBA3	0	0	0	0	1	0	0	0	0	0	0	4	0	0	4	0
APBB1	0	0	0	0	1	0	0	1	2	1	0	2	0	0	2	0
APBB1IP	0	0	0	0	0	0	0	0	1	0	0	2	1	0	1	0
APBB2	1	0	0	0	0	0	1	0	0	0	0	2	0	0	0	0
APBB3	0	0	0	0	0	0	0	1	0	1	0	10	0	1	9	1
APC	0	0	0	0	2	0	0	1	3	0	0	7	3	0	15	0
APC2	0	0	0	0	1	0	0	0	0	0	0	7	0	0	4	0
APCDD1	0	0	0	0	1	0	0	1	0	0	0	1	0	0	2	0
APCDD1L	0	0	0	0	4	0	0	2	0	0	0	0	0	0	0	0
APCDD1L-DT	0	0	0	0	2	0	0	1	0	0	0	4	0	0	0	0
APEH	0	0	0	1	1	0	0	1	0	0	0	7	0	1	5	0
APEX1	0	0	1	0	0	0	0	0	2	2	0	2	0	0	2	0
APEX2	0	0	0	2	1	1	0	0	6	0	0	7	0	0	5	0
APH1A	0	0	0	0	0	0	1	0	2	2	0	40	0	2	30	0
APH1B	0	0	1	0	0	0	0	0	0	0	0	2	1	0	0	0
API5	0	0	1	0	0	0	0	0	7	0	0	5	0	0	2	0
APIP	0	0	0	0	0	0	1	0	0	0	0	0	0	0	1	0
APLF	0	0	0	0	0	0	0	0	0	0	0	2	0	0	2	0
APLP2	3	0	0	0	2	1	4	0	52	7	1	83	9	4	64	1
APMAP	0	0	0	0	0	1	0	0	0	0	0	10	0	1	3	0
APOA1-AS	0	0	0	0	0	0	0	0	0	0	0	1	0	0	0	0
APOB	0	0	0	0	1	0	0	0	0	1	0	0	0	0	1	0
APOBEC3A_B	0	0	0	0	1	2	3	3	147	8	3	165	22	2	86	1
APOBEC3F	0	0	0	0	1	0	0	0	0	0	0	2	0	0	1	0
APOBEC3G	0	0	0	0	0	0	0	0	0	0	0	0	0	0	0	0
APOBEC3H	0	0	0	0	2	0	2	0	0	0	0	0	1	0	1	0
APOBR	0	0	0	0	1	0	0	0	1	1	0	10	0	0	8	0
APOC1	0	0	1	0	0	0	0	0	4	0	0	2	0	0	0	0
APOD	0	0	0	0	1	0	0	0	0	1	0	7	0	0	3	1
APOE	0	0	0	4	10	0	0	0	2	0	0	1	0	0	1	0
APOL1	3	0	0	0	0	0	0	0	2	1	1	45	10	0	14	0
APOL2	1	0	0	0	0	0	1	0	1	2	0	32	2	0	10	0
APOL3	0	0	0	0	1	0	0	0	0	0	0	3	1	0	2	0
APOL4	0	0	0	0	1	0	0	0	0	0	0	0	0	0	3	0
APOL6	0	0	0	0	3	1	0	3	11	3	1	43	7	0	37	0
APOLD1	0	0	0	0	0	0	0	1	1	0	0	2	0	0	0	0
APOM	0	0	0	0	2	1	0	0	0	0	0	1	0	0	2	0
APOO	0	0	0	0	0	0	0	0	0	0	0	1	0	0	2	0
APOOL	0	0	0	0	0	0	0	0	10	0	0	5	0	0	1	0
APP	0	0	1	1	0	0	0	1	1	5	0	65	5	1	51	1
APPBP2	0	0	0	0	1	2	2	0	3	1	0	8	7	0	12	0
APPL2	1	0	0	0	0	1	0	0	0	0	0	6	1	1	9	0
APRT	0	0	0	0	2	0	0	2	1	1	0	4	0	0	1	0
APTR	0	0	0	1	0	0	1	0	3	2	0	4	1	1	5	0
APTX	1	0	0	0	2	1	3	0	2	0	0	9	0	5	10	0
AQP1	0	0	0	0	0	0	1	0	1	0	0	4	0	0	6	0
AQP10	0	0	0	0	0	0	0	0	0	0	0	0	0	0	0	0
AQP2	0	0	0	0	1	0	0	0	1	0	0	2	0	0	7	0
AQP3	0	0	0	0	1	1	0	0	24	4	0	31	7	0	26	0
AQP9	1	0	0	0	0	0	0	0	16	17	0	11	0	1	16	0
AQR	2	0	1	0	0	1	0	0	5	1	0	17	2	0	15	1
AR	0	0	0	0	0	0	0	0	0	0	0	3	0	0	1	0
ARAF	0	0	0	1	0	0	1	0	5	0	0	4	0	0	2	0
ARAP1	0	0	0	0	3	0	0	0	0	1	0	8	0	0	9	0
ARAP2	0	0	0	0	0	0	0	1	20	2	1	15	0	0	10	0
ARAP3	0	0	0	0	0	0	0	0	0	0	0	2	0	0	0	0
ARC	0	0	0	0	0	0	0	0	1	0	0	3	0	0	12	0
ARCN1	0	0	0	0	1	1	1	1	12	1	1	25	5	0	19	0
AREG	0	0	0	0	2	0	0	0	78	2	0	24	21	0	41	0
AREL1	0	0	0	0	1	0	0	0	0	0	0	13	0	0	5	1
ARF1	0	0	1	0	0	0	0	2	75	8	0	108	9	0	107	4
ARF3	0	0	0	0	1	0	0	0	10	1	0	21	2	1	27	1
ARF4	0	0	1	0	0	5	2	5	67	8	2	124	17	2	83	4
ARF6	0	0	0	0	0	1	2	1	32	5	2	47	2	0	58	0
ARFGAP1	1	0	0	0	0	0	0	0	6	0	0	19	0	1	11	0
ARFGAP2	0	0	1	1	0	1	0	0	5	6	0	31	0	0	30	0
ARFGAP3	0	0	0	0	0	2	0	1	13	5	0	39	10	0	38	1
ARFGEF1	0	0	0	0	1	0	0	0	1	0	0	30	1	0	20	0
ARFGEF2	0	0	0	1	0	0	0	0	3	1	0	15	1	1	18	0
ARFGEF3	0	0	0	0	0	0	0	0	3	3	0	15	0	0	5	0
ARFIP1	0	0	0	0	0	0	0	1	5	0	1	16	1	1	14	0
ARFIP2	0	0	0	1	1	0	0	0	0	0	0	7	1	0	9	0
ARFRP1	0	0	0	0	0	0	0	0	7	1	0	10	0	0	12	0
ARG2	0	0	0	0	0	0	0	0	1	1	0	11	0	2	11	0
ARGFX	0	0	1	0	0	0	0	1	0	1	0	1	0	0	0	0
ARGLU1	0	0	0	0	0	0	0	1	26	7	0	68	8	0	53	0
ARHGAP1	0	0	0	0	1	0	1	1	3	0	0	36	0	0	30	0
ARHGAP10	0	0	0	0	0	0	0	2	8	1	0	22	0	0	25	0
ARHGAP11A	0	0	1	0	1	0	0	2	0	3	0	43	0	1	37	0
ARHGAP12	0	0	0	0	2	2	4	0	6	1	0	10	0	0	10	0
ARHGAP15	0	0	0	0	0	0	1	0	0	0	0	0	0	0	0	1
ARHGAP17	0	0	1	0	2	0	1	1	6	1	2	25	5	2	31	0
ARHGAP18	0	0	0	0	0	0	0	0	0	0	0	2	0	0	1	0
ARHGAP21	0	0	0	0	0	1	0	0	8	3	0	12	2	0	17	0
ARHGAP22	1	0	0	0	1	1	1	1	0	0	0	0	0	0	2	0
ARHGAP24	0	0	0	0	0	0	1	0	0	0	0	2	0	0	0	0
ARHGAP25	0	0	0	1	0	0	0	0	0	0	0	0	0	0	2	0
ARHGAP26	0	0	0	0	5	0	2	2	6	2	0	8	2	0	14	0
ARHGAP27	0	0	0	0	2	3	0	3	12	10	7	121	8	4	105	4
ARHGAP27P1-BPTFP1-KPNA2P3	0	0	0	1	0	0	0	0	0	0	0	5	1	0	5	0
ARHGAP28	0	0	0	1	0	0	0	0	0	0	0	1	0	0	0	0
ARHGAP29	0	0	0	0	0	1	2	0	1	0	0	6	2	1	9	0
ARHGAP29-AS1	0	0	1	0	1	0	0	0	0	0	0	0	0	0	0	0
ARHGAP30	0	0	0	1	0	0	0	1	5	5	1	18	15	0	27	1
ARHGAP31	0	0	0	0	0	0	1	0	0	0	0	1	0	0	1	0
ARHGAP32	0	0	0	0	0	0	1	1	15	4	2	41	2	0	34	0
ARHGAP33	0	0	0	0	0	0	0	1	0	0	0	2	0	0	1	0
ARHGAP35	0	0	0	1	1	0	1	0	0	1	0	12	3	0	8	0
ARHGAP36	0	0	0	0	0	0	0	0	0	0	0	0	0	0	1	0
ARHGAP39	0	0	0	0	1	0	0	0	0	0	0	2	0	0	2	0
ARHGAP4	0	0	0	0	0	1	0	0	0	1	0	3	0	0	1	0
ARHGAP40	0	0	0	0	0	0	0	0	1	0	0	7	0	0	9	0
ARHGAP42	1	0	0	0	0	0	0	0	0	0	0	0	0	0	1	1
ARHGAP44	0	0	0	0	3	0	1	0	0	0	0	3	0	0	1	0
ARHGAP45	0	0	0	0	2	0	0	0	0	1	2	6	1	0	2	0
ARHGAP5	1	0	0	0	0	1	0	0	24	3	1	55	5	0	49	0
ARHGAP6	0	0	0	0	0	0	0	0	0	0	0	1	1	0	1	0
ARHGAP8	0	0	0	0	0	0	0	0	0	0	0	0	0	0	2	0
ARHGAP9	0	0	0	0	0	0	0	0	0	2	0	4	0	0	6	0
ARHGDIA	0	0	0	0	0	1	3	2	20	9	0	55	5	3	67	0
ARHGDIB	2	0	1	0	1	9	5	12	123	29	4	338	25	6	357	8
ARHGEF1	0	0	0	0	3	1	1	0	0	1	0	7	0	0	2	0
ARHGEF10	0	0	0	0	0	0	0	1	0	0	0	2	0	0	1	0
ARHGEF10L	0	0	0	0	1	1	1	4	28	8	2	109	6	1	117	1
ARHGEF11	0	0	0	0	1	0	0	0	1	0	1	7	0	0	2	0
ARHGEF12	1	0	0	1	3	0	0	3	15	5	1	59	4	3	61	2
ARHGEF15	0	0	0	0	2	0	0	0	0	0	0	1	1	0	1	0
ARHGEF16	0	0	0	1	0	1	0	0	0	0	1	13	1	1	14	0
ARHGEF17	0	0	0	1	0	0	0	0	0	0	0	4	0	0	3	0
ARHGEF18	0	0	0	0	0	1	0	0	10	3	0	24	4	1	28	0
ARHGEF19	0	0	0	0	0	0	0	0	1	0	0	0	0	0	5	0
ARHGEF2	0	0	0	1	6	0	1	1	3	1	3	23	0	1	17	0
ARHGEF26	0	0	0	0	2	2	1	0	5	1	0	43	1	0	50	0
ARHGEF28	0	0	2	0	1	0	0	0	1	0	0	4	0	1	3	0
ARHGEF3	0	0	0	0	1	1	1	0	1	0	0	1	0	0	4	0
ARHGEF37	0	0	0	0	0	0	0	0	3	0	1	28	2	0	16	0
ARHGEF39	1	0	0	0	2	0	0	0	0	0	0	1	0	0	1	0
ARHGEF4	0	0	0	0	1	0	0	0	0	1	0	3	0	0	4	1
ARHGEF40	1	0	0	0	1	0	0	1	1	1	0	7	0	0	7	0
ARHGEF5	0	0	0	0	0	0	1	0	0	0	0	5	0	1	11	0
ARHGEF7	1	0	0	2	0	0	0	0	1	0	1	6	0	0	9	0
ARHGEF9	1	0	0	0	0	0	0	0	0	0	0	3	0	1	0	0
ARID1A	0	0	0	0	1	0	3	1	21	3	0	41	3	1	36	1
ARID1B	0	0	0	0	4	0	4	1	4	3	0	35	1	0	29	0
ARID2	1	0	0	0	0	0	0	1	1	1	0	8	1	0	3	0
ARID3A	0	0	0	0	1	1	0	0	26	0	0	16	5	0	14	0
ARID3B	0	0	0	0	0	0	1	1	0	0	0	4	1	0	2	0
ARID4A	0	0	0	0	2	1	8	0	8	3	1	16	0	0	17	0
ARID4B	0	0	1	0	1	0	2	0	15	7	2	38	7	0	28	0
ARID5A	0	0	0	0	2	0	0	0	2	1	0	3	0	0	10	0
ARID5B	0	0	0	0	2	2	0	0	37	3	0	40	1	0	40	0
ARIH1	1	0	0	0	0	0	3	0	11	2	1	42	8	0	43	1
ARIH2	0	0	0	0	0	0	0	1	0	1	0	6	0	0	9	0
ARL1	0	0	1	0	0	0	0	0	9	0	1	8	3	1	11	0
ARL10	0	0	0	0	1	0	2	0	0	0	1	0	0	0	1	0
ARL11	0	0	0	0	0	0	0	0	0	2	0	1	0	0	2	0
ARL14	0	0	1	0	0	0	0	0	0	0	0	3	0	0	0	0
ARL15	0	0	0	0	0	0	0	0	0	0	0	6	0	0	8	0
ARL16	0	0	0	0	0	0	1	0	3	0	1	9	0	0	7	0
ARL17B	0	0	0	0	1	0	0	0	0	0	0	1	0	0	1	0
ARL2	0	0	0	1	2	0	1	0	0	1	0	3	0	0	2	1
ARL3	0	0	0	0	0	0	0	0	0	0	0	1	0	0	1	0
ARL4A	0	0	1	0	0	0	2	0	38	0	1	27	5	1	23	1
ARL4C	0	0	1	0	0	1	0	3	37	2	1	77	9	3	75	0
ARL4D	0	0	1	0	0	0	0	1	8	1	0	18	1	0	19	0
ARL5A	0	0	0	0	1	0	0	2	0	0	0	16	0	1	14	0
ARL5B	1	0	2	0	0	0	0	0	15	1	0	5	5	0	13	0
ARL5C	0	0	0	0	0	0	0	0	0	0	0	1	0	0	1	0
ARL6IP1	0	0	2	0	1	1	2	3	16	9	0	104	5	2	72	0
ARL6IP5	0	0	0	0	1	0	0	0	1	0	0	15	0	0	6	0
ARL6IP6	0	1	0	0	0	0	1	0	0	0	0	1	0	0	2	0
ARL8A	0	0	0	0	1	0	1	1	8	4	0	55	4	1	38	1
ARL8B	0	0	0	0	0	1	1	3	16	10	0	79	5	2	69	0
ARL9	0	0	0	0	1	0	0	0	0	0	0	0	0	0	0	0
ARMC1	0	0	0	0	0	0	0	0	0	0	0	5	0	0	8	0
ARMC10	0	0	0	0	0	0	0	1	0	0	0	0	0	0	2	0
ARMC2	0	0	0	0	0	0	0	0	0	0	0	1	0	0	0	0
ARMC3	0	0	0	0	0	0	0	0	0	0	0	2	0	0	0	0
ARMC5	0	0	0	0	3	0	0	0	1	0	0	2	9	0	1	0
ARMC6	0	0	0	0	3	0	1	0	2	1	0	5	0	0	2	0
ARMC7	0	0	0	0	2	0	0	1	0	0	0	1	0	0	3	0
ARMC8	0	0	0	0	1	0	0	0	0	0	0	10	1	0	1	0
ARMC8P1	0	0	0	0	0	0	0	0	0	0	0	0	0	0	0	0
ARMC9	1	0	0	0	4	0	0	0	0	0	0	0	1	0	3	0
ARMCX2	2	0	0	0	0	0	0	0	0	0	0	0	0	0	2	0
ARMCX3	0	0	0	0	0	0	0	1	11	0	0	30	1	0	12	1
ARMCX4	0	0	0	0	1	0	0	0	0	0	0	3	0	0	9	0
ARMCX5-GPRASP2	0	0	0	0	0	0	0	0	0	1	0	0	0	0	0	0
ARMH1	0	0	0	0	0	0	0	0	0	0	0	0	0	0	0	0
ARMH3	0	0	0	0	0	0	0	4	0	0	0	3	0	0	9	0
ARMH4	1	0	0	0	0	0	0	0	0	1	0	0	0	0	1	0
ARMT1	0	0	0	0	0	0	0	0	3	0	0	9	6	1	11	0
ARNT	0	0	0	0	0	0	0	1	5	1	0	9	1	0	17	0
ARNT2	0	0	0	0	0	0	0	0	1	0	0	0	0	0	7	1
ARNTL	0	0	0	0	1	0	1	1	0	1	0	1	0	0	3	0
ARNTL2	0	0	0	1	0	1	1	2	34	0	1	47	9	0	45	0
ARPC1A	0	0	0	0	0	5	0	2	31	7	2	80	3	1	67	0
ARPC1B	0	0	1	0	1	0	1	0	1	2	0	17	1	0	10	1
ARPC2	1	0	1	1	3	1	1	1	51	9	2	81	8	2	72	1
ARPC3	1	0	1	0	1	2	7	10	64	29	6	300	15	4	233	4
ARPC4	0	0	0	0	0	5	0	0	15	3	1	60	3	2	67	1
ARPC5	1	0	0	0	0	0	0	5	22	8	2	73	2	1	75	2
ARPC5L	1	0	0	0	0	1	1	2	11	0	0	37	6	0	38	0
ARPIN	0	0	0	0	0	1	0	0	0	2	0	12	0	0	16	0
ARPP19	0	0	0	0	0	0	0	0	2	0	0	15	2	0	14	1
ARPP21	0	0	0	0	0	0	0	0	0	0	0	1	0	0	0	0
ARRB1	0	0	0	0	1	0	0	0	6	2	0	8	1	1	13	2
ARRB2	0	0	0	0	2	0	0	2	8	6	0	29	10	0	24	0
ARRDC1	0	0	0	1	0	1	0	0	20	5	0	68	9	0	91	0
ARRDC1-AS1	0	0	0	0	0	0	0	0	0	0	0	2	0	0	1	0
ARRDC2	0	0	0	0	2	1	0	2	3	2	0	32	8	0	34	0
ARRDC3	0	0	1	0	0	6	6	5	33	23	2	329	15	5	271	1
ARRDC4	0	0	0	0	0	1	0	0	4	2	1	7	1	0	7	0
ARRDC5	0	0	0	0	1	0	0	0	0	0	0	2	0	0	0	0
ARSA	0	0	0	1	1	0	1	2	12	0	0	30	2	0	18	0
ARSB	0	0	0	0	2	0	0	0	0	0	0	3	0	0	4	0
ARSD	0	0	0	1	1	0	0	0	0	0	0	6	1	0	3	0
ARSG	0	0	0	0	1	0	1	0	0	0	0	2	0	0	1	0
ARSH	0	0	0	0	0	0	0	0	0	0	0	0	0	0	0	0
ARSI	0	0	0	0	2	1	0	0	1	0	0	5	0	0	3	0
ARSK	0	0	0	0	0	0	0	0	0	0	0	0	0	0	0	0
ARSL	0	0	0	0	0	0	1	0	0	0	0	1	0	0	0	0
ART3	1	0	0	0	0	0	0	0	0	0	0	0	0	0	0	0
ART4	0	0	0	0	0	0	0	0	1	0	0	0	0	0	0	0
ART5	1	0	0	0	0	0	0	2	0	0	0	1	0	0	0	0
ARTN	0	0	0	1	0	0	0	0	0	0	0	2	0	0	0	0
ARVCF	0	0	0	0	0	0	0	1	1	0	0	1	0	0	8	0
ARX	0	0	0	0	0	0	1	0	0	0	0	0	0	0	0	0
ASAH1	1	0	0	1	1	4	7	4	47	9	6	140	9	4	134	0
ASAP1	0	0	0	0	0	0	1	0	5	0	0	3	3	0	4	0
ASAP2	0	0	0	1	0	2	4	0	13	2	0	50	4	2	68	1
ASAP3	0	0	0	0	2	0	0	1	0	1	0	1	0	0	0	0
ASB1	0	0	0	0	0	0	0	0	0	0	0	2	0	0	1	0
ASB10	0	0	0	0	0	0	0	0	0	0	0	0	0	0	0	0
ASB11	0	0	0	0	1	0	0	0	0	0	0	0	0	0	0	0
ASB13	0	0	1	0	0	0	0	0	1	0	0	3	0	0	3	0
ASB15	0	0	0	0	4	0	3	0	0	0	0	0	0	0	0	0
ASB18	0	0	0	0	0	0	0	0	0	0	0	0	0	0	0	0
ASB2	1	0	0	0	2	0	0	0	0	0	0	0	0	0	0	0
ASB6	1	0	0	0	0	0	0	0	1	2	0	9	2	0	5	0
ASB7	0	0	0	0	1	0	1	0	1	1	0	2	0	0	4	0
ASB8	0	0	1	0	0	0	0	0	2	0	0	26	11	0	15	0
ASCC1	0	0	5	0	2	1	0	0	2	0	0	2	0	0	2	0
ASCC2	0	0	1	0	0	1	2	5	29	7	2	83	6	1	95	4
ASCC3	0	0	0	0	0	0	0	0	2	1	0	8	0	0	12	0
ASCL1	0	0	0	0	0	0	0	0	0	0	0	2	0	0	1	0
ASF1A	0	0	0	0	0	0	0	0	0	0	0	0	0	0	4	0
ASF1B	1	0	0	1	2	0	0	0	0	0	0	2	0	0	0	0
ASGR1	0	0	0	0	0	0	1	0	0	0	0	2	0	0	1	0
ASGR2	4	0	0	0	2	0	0	0	0	0	0	1	0	0	0	0
ASH1L	2	0	0	1	2	0	1	7	11	2	0	25	8	1	26	1
ASH2L	0	0	0	0	0	0	0	0	2	0	0	20	1	0	5	0
ASIC2	1	0	0	0	1	0	0	0	0	0	0	2	0	0	0	0
ASIC4	1	0	0	0	2	0	0	0	0	0	0	3	0	0	3	0
ASL	0	0	0	0	0	0	0	1	2	1	0	8	0	0	4	1
ASMT	0	0	0	0	0	0	0	0	0	0	0	2	0	0	4	0
ASMTL	3	0	0	0	0	0	0	1	0	1	0	3	1	0	4	0
ASNSD1	0	0	0	0	0	0	0	0	2	1	0	5	0	0	2	0
ASPA	0	0	0	0	0	0	0	0	1	0	0	1	0	0	0	0
ASPDH	0	0	0	0	0	0	0	0	0	0	0	2	3	0	1	0
ASPG	1	0	0	0	1	0	0	3	11	2	0	9	1	0	4	0
ASPH	0	0	0	2	1	3	0	2	10	5	1	98	9	1	78	1
ASPHD2	0	0	0	0	0	0	0	0	0	0	0	1	0	0	0	0
ASPRV1	2	0	1	0	2	2	1	0	33	8	1	111	2	1	78	0
ASPSCR1	0	0	0	0	0	0	0	0	0	0	0	4	0	0	3	0
ASRGL1	0	0	0	0	2	0	0	1	0	0	0	1	0	0	0	0
ASS1	0	0	1	1	3	2	2	3	44	3	2	76	17	1	56	2
ASS1P2	0	0	0	0	0	0	0	0	0	0	0	3	0	0	0	0
ASS1P5	0	0	0	0	0	0	0	0	0	0	0	2	0	0	0	0
ASTE1	1	0	0	0	0	0	0	0	0	0	0	1	1	0	1	0
ASTN1	0	0	0	0	0	0	0	0	0	0	0	1	0	0	2	0
ASXL1	1	0	0	0	2	0	0	0	0	1	0	4	0	0	3	0
ASXL2	0	0	0	0	1	0	0	1	6	1	0	4	0	1	13	0
ASXL3	0	0	0	0	0	0	0	0	0	0	0	2	0	0	0	0
ATAD1	0	0	0	0	1	0	0	0	2	0	0	12	1	0	14	0
ATAD2	0	0	0	0	2	0	1	1	1	0	0	10	1	0	23	2
ATAD2B	0	0	0	0	0	0	0	0	0	0	0	5	0	0	3	0
ATAD3A	0	0	0	0	2	0	0	0	0	0	0	0	0	0	2	0
ATAD3B	1	0	0	0	0	0	0	0	1	0	0	2	0	0	3	0
ATAD3C	1	0	0	0	1	0	5	2	0	1	0	7	0	0	4	0
ATAD5	0	0	0	0	0	0	1	0	0	0	0	1	0	0	0	0
ATAT1	0	0	0	0	0	0	0	0	5	0	1	2	1	0	4	0
ATCAY	0	0	0	0	0	1	2	0	0	0	0	0	0	0	1	0
ATE1	0	0	0	0	0	0	0	0	4	0	0	11	0	0	9	0
ATF1	1	0	0	0	0	0	0	0	1	0	0	1	0	0	3	0
ATF2	0	0	0	0	0	0	0	0	0	0	0	6	0	0	8	0
ATF3	0	0	2	0	0	5	2	5	264	36	2	242	32	9	359	4
ATF4	0	0	0	0	0	2	0	1	59	2	2	33	6	1	32	1
ATF5	0	0	0	0	0	0	3	1	0	1	0	7	0	0	6	0
ATF6	0	0	0	1	0	0	1	1	4	0	0	6	1	1	6	0
ATF6B	2	0	0	1	0	0	2	0	0	0	0	4	0	0	0	0
ATF7	0	0	0	0	0	0	0	0	0	0	0	2	0	0	3	0
ATF7IP	0	0	0	0	1	3	0	3	3	2	0	22	1	0	12	0
ATF7IP2	0	0	0	0	1	0	0	1	0	0	0	18	1	0	17	1
ATG10	0	0	0	0	1	0	0	0	0	0	0	1	0	0	0	0
ATG101	0	0	0	0	0	0	0	0	4	1	0	14	0	1	18	0
ATG12	0	0	0	0	2	0	1	1	4	1	0	23	0	1	25	3
ATG13	0	0	0	0	2	0	1	0	17	2	0	28	2	0	29	2
ATG14	0	0	0	0	0	0	0	0	3	0	0	5	1	0	3	1
ATG16L1	0	0	0	0	0	0	1	1	0	1	0	4	0	0	4	0
ATG16L2	0	0	0	2	0	0	0	1	0	1	0	4	0	0	2	0
ATG2A	0	0	0	0	2	0	1	1	8	9	0	26	4	0	19	0
ATG2B	1	0	0	0	0	0	0	0	0	0	0	5	0	1	1	0
ATG3	0	0	1	0	0	0	3	0	5	5	2	24	2	0	17	0
ATG4A	0	0	0	0	0	0	0	0	4	0	0	9	0	1	13	0
ATG4B	0	0	0	0	0	0	1	2	11	0	0	15	0	0	19	0
ATG4D	0	0	0	0	0	0	2	0	10	0	0	6	0	0	9	1
ATG5	0	0	0	0	3	0	0	0	2	2	0	9	0	0	7	0
ATG7	1	0	0	0	0	0	0	1	4	0	0	6	0	0	5	1
ATG9A	0	0	0	0	0	0	0	0	0	0	0	0	0	0	1	0
ATG9B	0	0	1	0	0	3	1	2	25	10	1	110	4	1	95	0
ATIC	0	0	2	0	0	0	0	0	4	0	0	24	0	0	12	1
ATL1	0	0	0	0	0	0	0	0	4	0	0	1	0	0	3	0
ATL2	0	0	0	1	0	0	0	0	1	0	0	7	2	0	1	0
ATL3	0	0	1	0	0	0	0	1	3	0	1	13	1	0	9	0
ATM	0	0	0	0	5	0	0	0	4	0	0	5	0	0	0	0
ATMIN	0	0	0	1	1	0	1	3	14	2	0	53	2	3	46	0
ATN1	0	0	0	0	2	0	0	0	3	0	1	15	1	0	10	0
ATOH8	0	0	0	0	0	0	0	0	0	0	0	2	0	0	0	0
ATOX1	0	0	0	0	0	0	0	0	6	0	0	2	1	0	3	0
ATP10A	1	0	0	0	4	0	0	0	0	0	0	5	0	0	2	0
ATP10B	2	0	0	1	0	3	1	1	11	3	0	106	13	3	82	2
ATP10D	0	0	0	1	1	0	0	0	2	0	0	0	0	0	2	0
ATP11A	1	0	0	0	2	0	1	0	7	1	0	25	3	0	22	0
ATP11A-AS1	0	0	0	0	1	0	1	0	0	0	0	1	0	0	1	0
ATP11B	0	0	1	0	1	1	0	0	9	0	0	19	0	0	20	1
ATP12A	0	0	0	0	3	0	0	1	0	0	0	0	0	0	2	0
ATP13A1	1	0	0	0	1	0	0	0	0	0	0	8	0	0	13	0
ATP13A2	0	0	0	0	6	0	0	2	6	0	0	12	1	0	7	1
ATP13A3	5	0	1	0	0	0	0	0	2	2	1	13	1	0	11	0
ATP13A4	0	0	0	0	0	0	0	0	0	0	0	0	0	0	1	1
ATP1A1	0	0	0	0	0	0	1	1	3	1	0	26	2	0	24	0
ATP1A1-AS1	0	0	0	0	0	0	0	1	0	0	0	1	0	0	3	0
ATP1A2	1	0	0	0	1	0	0	0	0	0	0	2	0	0	5	0
ATP1A3	1	0	0	0	2	0	0	0	0	0	0	0	0	0	0	0
ATP1A4	0	0	0	0	0	0	0	0	0	0	0	1	0	0	1	0
ATP1B1	0	0	6	0	0	8	6	15	63	27	5	369	48	6	348	5
ATP1B2	0	0	0	0	0	0	0	0	0	0	0	1	0	0	1	0
ATP1B3	0	0	0	0	1	1	0	0	15	1	1	11	2	1	11	1
ATP23	2	0	0	0	0	0	0	0	0	0	1	0	0	1	1	1
ATP2A1	0	0	0	1	2	0	0	0	0	0	0	1	0	0	2	0
ATP2A2	1	0	0	2	2	2	1	3	30	11	1	75	12	4	85	2
ATP2A3	0	0	1	0	0	0	0	0	2	0	0	2	0	0	8	0
ATP2B1	0	0	0	0	0	0	1	0	11	3	0	10	3	0	7	0
ATP2B2	0	0	0	1	3	0	0	0	1	0	0	6	0	0	3	0
ATP2B3	0	0	0	0	0	0	0	0	0	0	0	3	0	0	3	0
ATP2B4	0	0	0	0	1	0	0	0	1	0	0	1	0	0	1	0
ATP2C1	0	0	0	0	0	0	0	2	1	1	0	4	0	0	2	0
ATP2C2	0	0	0	0	0	1	2	0	0	0	0	5	0	0	1	0
ATP5F1A	0	0	1	0	1	0	0	1	7	5	0	23	2	0	22	0
ATP5F1AP2	8	0	0	0	0	0	0	0	0	0	0	0	0	0	0	0
ATP5F1B	0	0	1	0	0	1	3	3	14	8	0	52	6	0	40	1
ATP5F1C	0	0	1	0	0	1	0	5	0	0	0	6	2	0	10	0
ATP5F1D	0	0	0	0	1	0	0	0	5	0	1	11	0	0	6	1
ATP5F1E	0	0	0	1	2	3	4	5	30	15	4	104	10	5	104	1
ATP5IF1	0	0	0	0	0	1	0	0	4	4	0	39	0	0	46	0
ATP5MC1	1	0	0	0	2	0	0	0	0	0	0	3	0	0	10	0
ATP5MC2	0	0	0	2	0	1	1	1	4	2	1	18	1	1	20	0
ATP5MC3	1	0	2	0	1	0	0	1	4	0	0	9	1	0	18	0
ATP5ME	0	0	1	0	0	0	5	8	9	1	0	23	3	1	14	0
ATP5MF	0	0	0	0	0	0	0	4	19	6	0	52	1	2	38	0
ATP5MFP1	0	0	0	0	1	0	0	0	0	0	0	0	0	0	0	0
ATP5MG	0	0	0	0	0	1	1	2	16	5	0	60	2	3	49	0
ATP5MJ	1	0	1	0	2	1	0	5	28	4	2	51	12	1	41	1
ATP5MK	0	0	0	0	1	0	0	2	3	0	0	15	1	0	6	0
ATP5PB	0	0	0	0	2	0	2	0	9	1	0	22	3	0	16	0
ATP5PD	0	0	0	0	2	0	0	0	7	2	0	13	6	1	18	0
ATP5PF	0	0	0	0	0	1	1	1	9	0	0	53	8	2	40	1
ATP5PO	0	0	0	0	0	1	0	0	8	1	0	12	3	0	8	0
ATP6	450	1	65	67	128	63	119	299	1329	178	193	3342	440	117	5020	336
ATP6AP1	1	0	0	0	0	1	2	0	9	1	3	31	0	0	17	0
ATP6AP2	0	0	1	1	0	0	2	0	6	3	0	16	0	1	14	1
ATP6V0A1	0	0	2	1	1	0	0	1	5	0	0	13	3	1	11	0
ATP6V0A2	2	0	0	0	1	0	0	0	0	0	0	3	0	0	0	0
ATP6V0A4	0	0	0	0	0	0	0	0	0	0	0	3	2	0	0	0
ATP6V0B	0	0	0	0	0	1	2	3	25	10	1	117	16	1	93	3
ATP6V0D1	0	0	1	0	0	0	3	2	40	4	0	71	4	4	50	0
ATP6V0D2	0	0	0	0	0	0	1	0	0	0	0	0	0	0	0	0
ATP6V0E1	3	0	0	0	2	3	7	5	93	11	6	235	19	6	172	6
ATP6V0E2	1	0	0	0	3	0	0	0	0	0	0	0	0	0	4	0
ATP6V1A	1	0	1	0	0	0	0	4	14	0	0	35	2	0	31	0
ATP6V1B1	0	0	0	0	0	0	0	0	0	0	0	4	0	0	0	0
ATP6V1B2	0	0	0	0	1	0	3	1	29	2	0	42	3	0	36	1
ATP6V1C1	0	0	0	0	1	0	0	0	4	1	0	19	0	0	17	0
ATP6V1C2	0	0	0	0	1	0	0	0	3	2	0	26	1	0	30	1
ATP6V1D	0	0	0	1	0	0	2	0	25	3	2	91	5	1	51	1
ATP6V1E1	0	0	1	0	0	5	0	4	57	7	3	124	12	1	119	2
ATP6V1F	0	0	0	0	4	2	1	1	34	5	1	67	12	3	63	2
ATP6V1G1	0	0	0	0	1	5	9	10	64	16	1	191	20	4	169	2
ATP6V1H	1	0	1	0	2	0	0	2	9	2	1	39	6	3	26	1
ATP7B	0	0	0	1	1	0	0	1	0	0	0	3	0	0	1	0
ATP8	22	0	4	4	42	0	4	7	49	6	4	83	13	3	116	4
ATP8A1	0	0	0	0	1	0	0	0	0	0	0	0	0	0	2	0
ATP8A2	0	0	0	0	0	0	0	0	0	0	0	1	0	0	0	0
ATP8B1	0	0	0	0	2	0	5	1	6	3	4	40	1	0	31	4
ATP8B2	0	0	0	0	0	0	0	0	0	0	0	3	0	0	2	0
ATP8B3	0	0	0	0	1	0	0	0	0	1	0	2	0	0	1	0
ATP8B4	0	0	1	0	0	0	0	0	0	0	0	3	0	0	1	0
ATP8B5P	0	0	0	0	0	0	1	0	4	0	0	4	0	0	5	0
ATP9A	0	0	0	0	0	0	0	2	3	0	0	9	1	1	10	1
ATP9B	2	0	0	0	2	0	0	0	0	0	0	12	1	0	6	0
ATPAF1	0	0	0	0	0	0	0	0	0	0	0	6	3	0	4	0
ATPAF2	1	0	0	0	0	0	0	0	0	0	0	3	0	0	3	0
ATPSCKMT	0	0	0	0	0	0	0	0	0	0	0	4	0	0	1	0
ATR	0	0	0	0	1	0	0	0	4	0	0	0	0	0	2	1
ATRAID	0	0	0	0	0	1	0	1	8	0	0	0	0	0	3	0
ATRN	0	0	0	0	0	0	0	0	0	0	0	7	0	0	5	0
ATRNL1	0	0	0	0	2	0	0	0	0	0	0	0	0	0	3	0
ATRX	2	0	0	0	1	2	1	1	14	3	0	30	3	0	30	0
ATXN1	0	0	0	1	1	1	0	1	0	0	0	5	1	0	4	0
ATXN10	0	0	0	0	0	1	0	0	1	3	0	5	0	0	16	0
ATXN1L	0	0	0	0	1	0	0	0	1	0	0	7	0	0	4	2
ATXN2	2	0	0	1	4	2	4	1	6	1	1	45	9	1	38	0
ATXN2L	0	0	0	0	0	0	1	2	1	2	0	26	1	0	18	0
ATXN3	0	0	0	0	1	2	0	1	4	0	0	13	0	0	8	0
ATXN7L1	0	0	0	0	1	0	0	1	4	0	0	6	1	0	3	0
ATXN7L2	0	0	0	0	0	0	0	0	0	1	0	3	0	1	4	1
ATXN7L3	0	0	0	0	2	0	0	0	8	2	0	15	2	0	30	0
AUH	0	0	0	0	0	0	0	0	0	0	0	15	1	1	7	0
AUP1	0	0	0	0	0	0	0	0	4	0	0	20	0	1	8	1
AURKA	0	0	0	0	0	0	0	0	0	0	0	0	0	0	0	0
AURKAIP1	0	0	0	0	0	0	3	1	8	1	0	17	1	0	21	2
AURKB	1	0	0	0	0	0	0	2	0	0	0	1	1	0	0	0
AURKC	0	0	0	0	0	0	0	0	0	0	0	2	0	0	3	0
AUTS2	0	0	0	2	0	0	0	2	1	2	0	4	2	0	2	0
AVIL	0	0	0	0	0	0	0	0	1	0	0	6	0	0	8	0
AVL9	0	0	0	0	2	0	0	0	13	0	1	9	1	1	15	0
AVPI1	0	0	0	0	0	1	0	2	46	2	0	88	9	1	73	2
AVPR1A	0	0	0	0	1	0	0	0	0	0	0	2	0	0	0	0
AXDND1	0	0	0	0	0	0	0	0	0	0	0	0	0	0	0	0
AXIN1	0	0	1	1	0	0	0	1	0	0	0	10	0	1	4	0
AXIN2	0	0	0	0	1	0	0	1	0	0	0	1	0	0	0	0
AXL	0	0	0	0	0	0	0	0	0	1	0	3	0	0	5	0
AZGP1	0	0	0	0	0	0	0	1	5	1	1	9	10	1	5	0
AZI2	1	0	1	0	0	1	0	1	1	1	0	6	1	0	13	0
AZIN1	0	0	0	0	1	0	0	1	17	3	1	67	15	1	58	0
AZIN2	0	0	0	0	1	1	0	1	0	0	0	3	0	0	0	0
AZU1	0	0	0	0	0	0	0	0	0	0	0	0	0	0	0	0
B2M	3	0	23	2	3	110	67	153	834	514	81	6395	520	134	4576	78
B3GALNT1	0	0	0	0	1	0	0	0	0	0	0	2	0	0	3	0
B3GALNT2	0	0	0	0	1	0	0	0	0	0	0	2	0	0	0	0
B3GALT4	0	0	0	0	0	0	0	1	11	1	0	10	4	0	12	0
B3GALT5	1	0	1	1	2	2	0	3	44	14	1	227	11	4	248	5
B3GALT6	0	0	0	0	0	0	0	0	0	0	0	0	0	0	2	0
B3GAT1	0	0	1	0	1	0	1	0	2	0	0	1	0	0	2	0
B3GAT3	0	0	0	0	0	0	0	0	0	0	0	3	0	0	0	0
B3GLCT	0	0	0	0	0	0	1	0	0	0	0	3	0	0	1	0
B3GNT2	0	0	0	0	0	0	0	1	0	1	0	12	1	0	8	0
B3GNT3	0	0	0	0	0	1	0	1	5	2	1	33	3	0	36	1
B3GNT5	0	0	1	0	1	3	3	5	19	3	3	72	17	0	66	0
B3GNT6	0	0	0	0	2	0	0	0	0	0	0	6	1	0	3	0
B3GNT7	0	0	0	0	1	0	0	0	4	0	0	1	3	0	2	0
B3GNT8	0	0	1	0	0	0	0	1	18	3	0	44	1	1	43	2
B3GNTL1	0	0	0	1	1	0	0	0	0	0	0	2	0	0	0	0
B4GALNT1	0	0	0	0	0	0	0	0	0	0	0	1	0	0	1	0
B4GALNT2	0	0	0	0	0	0	0	0	3	0	0	0	0	0	1	0
B4GALNT3	0	0	0	0	0	0	0	0	2	0	0	5	0	0	2	0
B4GALNT4	0	0	0	0	1	0	0	0	0	0	0	3	0	0	2	0
B4GALT1	0	0	3	0	0	10	10	10	158	45	7	633	19	9	568	7
B4GALT2	0	0	0	0	0	0	0	0	2	0	0	4	0	1	3	0
B4GALT3	0	0	0	0	0	1	0	0	0	1	0	13	0	0	14	0
B4GALT4	0	0	0	0	0	0	0	0	7	1	0	25	2	0	19	0
B4GALT5	0	0	1	0	1	2	3	1	47	21	6	232	7	4	193	4
B4GALT7	0	0	0	1	0	0	0	1	0	0	0	2	0	0	5	0
B4GAT1	0	0	0	0	0	0	0	0	0	0	0	2	0	0	0	0
B9D1	1	0	0	0	0	0	0	0	0	0	0	3	0	0	3	0
B9D2	0	0	0	0	0	0	1	2	1	0	0	12	1	0	16	0
BABAM1	0	0	0	0	0	0	0	1	0	0	0	9	2	1	9	0
BABAM2	0	0	0	0	0	0	1	0	8	0	0	13	1	0	19	0
BACE1	1	0	0	0	3	0	0	0	0	0	0	1	1	0	3	0
BACE2	0	0	0	1	1	3	4	2	20	7	1	109	4	2	89	1
BACH2	1	0	0	0	4	0	0	0	0	0	0	1	0	0	0	0
BAD	2	0	0	0	0	0	0	0	3	0	0	4	1	0	8	0
BAG1	0	0	0	0	5	1	2	4	40	4	0	53	13	7	71	2
BAG2	0	0	0	0	0	0	0	0	0	0	0	6	0	0	2	0
BAG3	0	0	2	0	0	3	2	5	44	6	0	238	22	3	128	3
BAG4	0	0	0	0	0	0	0	0	0	0	0	5	0	0	3	0
BAG5	0	0	0	0	0	0	0	0	5	0	1	2	0	0	5	0
BAG6	0	0	0	0	3	1	0	1	21	5	0	54	4	1	61	0
BAHD1	0	0	0	0	0	0	0	1	6	1	3	32	3	1	28	1
BAIAP2	0	0	0	0	4	0	0	0	10	2	0	51	7	3	46	0
BAIAP2-DT	0	0	0	0	0	0	0	0	0	0	0	2	0	0	4	0
BAIAP2L1	0	0	0	0	0	1	0	2	16	9	2	35	5	1	28	0
BAIAP2L2	0	0	0	0	0	0	0	0	0	0	0	2	0	0	2	0
BAIAP3	0	0	0	1	1	0	0	0	0	0	0	5	0	0	3	0
BAK1	0	0	1	0	0	2	0	0	0	0	1	15	1	1	8	1
BAMBI	0	0	0	1	0	0	0	0	1	0	0	0	0	0	4	0
BANF1	0	0	0	0	0	0	0	0	1	1	0	22	2	0	2	0
BANF2	5	0	0	0	0	0	0	0	0	0	0	1	0	0	0	0
BANK1	0	0	0	0	0	0	0	0	0	0	0	2	0	0	1	0
BANP	0	0	1	0	0	0	1	0	2	0	0	2	0	0	8	1
BAP1	0	0	2	0	0	0	1	1	3	2	0	21	0	0	18	0
BARD1	0	0	0	0	4	0	0	2	1	1	0	6	0	0	3	0
BARX2	0	0	0	0	1	0	0	0	5	0	0	16	2	0	12	0
BASP1	0	0	1	0	0	2	0	1	12	9	0	35	2	1	19	0
BASP1-AS1	1	0	0	0	1	0	1	2	0	0	0	1	0	0	0	0
BATF	0	0	0	0	0	0	0	1	21	4	0	25	6	1	18	1
BATF2	0	0	0	0	0	0	0	0	0	1	0	12	0	0	0	0
BAX	0	0	1	1	1	0	0	0	5	0	0	11	6	0	24	0
BAZ1A	0	0	0	0	0	3	0	3	27	7	4	80	6	0	91	3
BAZ1B	0	0	0	1	0	0	0	0	10	0	0	8	0	0	15	0
BAZ2A	0	0	1	0	0	1	2	0	5	3	1	61	3	2	53	2
BAZ2B	7	0	0	0	5	0	1	1	33	2	1	55	6	1	65	2
BAZ2B-AS1	0	0	0	0	0	1	0	1	2	0	0	12	0	0	9	0
BBC3	0	0	0	0	0	0	1	1	8	1	3	27	1	2	41	3
BBIP1	1	0	0	0	0	0	0	1	0	2	0	7	0	0	15	0
BBLN	0	0	0	0	0	6	2	5	35	10	2	134	18	2	122	2
BBOX1	0	0	0	0	2	0	0	1	0	0	0	0	0	0	0	0
BBS1	1	0	0	0	1	0	0	0	0	0	0	2	0	0	0	0
BBS10	0	0	0	0	0	0	0	0	1	0	0	1	0	0	4	0
BBS12	0	0	0	0	1	0	0	0	0	0	0	1	0	0	2	0
BBS2	0	0	0	0	0	0	0	0	0	0	0	3	0	0	1	0
BBS4	0	0	1	0	0	0	0	0	1	0	0	4	0	0	4	0
BBS5	0	0	0	0	0	0	1	0	1	0	0	0	0	0	2	0
BBS9	0	0	0	0	2	1	0	0	0	0	0	0	0	0	1	0
BBX	0	0	0	0	1	0	0	2	1	0	0	5	0	0	7	0
BCAM	0	0	0	1	9	0	0	3	0	0	0	4	0	0	4	0
BCAN	0	0	0	0	1	0	0	0	0	1	0	1	0	0	1	0
BCAP29	0	0	0	0	0	0	0	0	0	0	0	2	0	0	2	0
BCAP31	0	0	0	0	0	0	0	0	18	1	0	26	6	0	15	0
BCAR1	0	0	0	0	1	1	2	1	8	3	1	45	1	2	36	0
BCAR3	0	0	0	1	2	1	0	1	8	1	0	33	0	1	29	1
BCAS1	0	0	0	0	0	2	8	5	72	3	2	185	23	2	144	2
BCAS2	0	0	0	0	0	2	0	1	12	0	0	27	1	1	28	0
BCAS3	0	0	0	0	3	0	4	0	1	1	0	7	0	1	6	0
BCAS4	1	0	0	0	0	0	0	0	0	0	0	7	2	0	0	0
BCAT1	0	0	0	0	1	0	0	0	24	2	0	21	1	1	14	0
BCAT2	0	0	0	0	1	0	2	0	0	1	0	7	0	0	3	0
BCCIP	0	0	1	0	0	0	0	0	2	2	0	1	0	0	12	0
BCDIN3D	2	0	0	0	0	0	0	1	0	0	0	0	0	0	0	0
BCKDK	0	0	0	0	0	0	1	2	5	0	0	12	3	1	7	0
BCL10	0	0	0	0	0	1	4	0	20	3	2	60	5	4	72	0
BCL11A	1	0	0	0	2	0	3	0	0	1	0	5	0	0	1	0
BCL11B	0	0	0	0	1	1	0	0	0	0	0	0	0	0	0	0
BCL2	0	0	0	0	1	0	0	1	1	0	0	7	0	0	22	0
BCL2A1	0	0	0	0	0	0	0	0	1	15	0	9	0	0	7	0
BCL2L1	0	0	1	0	1	0	0	2	24	5	0	47	3	0	46	0
BCL2L11	0	0	0	1	1	0	2	0	9	0	1	22	2	0	27	0
BCL2L12	0	0	0	0	0	0	0	0	0	0	0	1	0	0	2	0
BCL2L13	1	0	0	1	0	0	0	0	0	2	0	5	0	0	8	0
BCL2L14	0	0	0	0	1	0	0	1	0	0	0	0	0	0	0	0
BCL2L15	0	0	0	1	1	3	0	0	0	2	0	21	1	0	14	0
BCL2L2	0	0	0	0	1	0	0	0	0	0	0	3	0	0	3	0
BCL3	0	0	1	0	0	0	0	4	26	12	1	71	7	1	56	0
BCL6	0	0	0	0	2	3	2	3	30	11	3	129	6	4	134	2
BCL7A	0	0	0	0	0	0	0	0	1	1	0	4	0	0	3	0
BCL7B	0	0	0	0	0	0	0	4	14	1	0	10	0	0	11	0
BCL7C	1	0	0	0	1	0	0	0	0	0	0	1	0	0	1	0
BCL9	0	0	0	0	0	0	0	0	0	0	0	2	0	0	0	0
BCL9L	1	0	0	0	0	1	1	3	11	4	0	73	1	0	30	1
BCLAF1	2	0	2	0	0	0	1	0	13	0	1	19	0	0	14	0
BCLAF3	0	0	0	0	0	0	0	0	0	0	0	4	1	1	7	0
BCO1	0	0	0	0	2	1	0	0	1	0	0	0	0	0	1	0
BCO2	0	0	0	0	0	0	1	0	1	0	1	6	1	0	8	0
BCOR	0	0	1	0	0	0	0	1	22	3	1	38	1	0	37	2
BCORL1	0	0	0	0	2	0	0	0	0	0	0	5	0	0	1	0
BCR	1	0	0	0	1	0	1	1	5	4	0	30	3	0	40	1
BDH1	1	0	0	0	0	0	0	1	1	0	0	2	0	0	1	0
BDH2	0	0	0	0	1	0	0	0	1	0	0	2	1	0	1	1
BDKRB1	0	0	0	0	0	0	0	0	0	0	0	5	1	1	1	0
BDKRB2	0	0	0	0	0	0	0	2	4	2	1	17	5	0	15	1
BDNF	0	0	0	0	2	0	0	0	0	0	0	0	0	0	1	0
BDP1	0	0	1	0	2	0	0	0	0	2	0	5	6	0	5	0
BEAN1	0	0	0	0	0	0	0	0	0	0	0	3	0	0	2	0
BECN1	0	0	1	0	0	1	0	2	9	2	1	27	4	0	27	1
BEGAIN	0	0	0	0	2	0	0	1	0	1	0	1	0	0	0	0
BEND3	0	0	0	0	0	0	0	0	0	0	0	2	0	0	2	0
BEND6	0	0	0	1	0	0	0	0	0	0	0	0	0	0	0	0
BEND7	0	0	0	1	0	1	1	0	0	0	1	2	0	0	0	0
BEST1	0	0	0	0	0	0	0	4	13	5	0	55	7	3	56	0
BEST2	0	0	0	0	0	0	0	0	0	0	1	0	0	0	1	0
BEST3	0	0	0	0	0	0	0	0	0	0	0	4	0	0	1	0
BEST4	0	0	0	0	2	0	0	0	0	0	0	1	0	0	1	0
BET1	0	0	0	0	0	0	1	0	2	0	0	10	0	0	8	0
BET1L	0	0	0	0	0	0	0	0	2	1	0	21	1	0	14	0
BEX3	0	0	0	0	0	0	0	0	0	0	0	9	0	0	6	0
BEX4	0	0	0	0	0	2	0	2	1	0	0	15	2	0	14	0
BFAR	0	0	0	0	0	0	0	0	0	1	0	6	0	0	2	0
BFSP1	0	0	0	0	0	0	0	0	0	0	0	0	0	0	0	0
BGN	0	0	0	0	0	0	0	0	0	0	0	0	0	0	3	0
BHLHE22	0	0	0	0	0	0	0	0	0	0	0	0	0	0	2	0
BHLHE40	0	0	1	0	0	1	3	7	95	12	3	225	10	5	208	2
BHLHE40-AS1	0	0	0	0	0	0	0	0	2	0	0	2	0	0	5	0
BHLHE41	0	0	0	0	0	0	0	0	2	0	0	0	0	0	0	0
BHMT	1	0	0	0	3	0	2	3	0	1	0	2	1	0	0	0
BHMT2	0	0	0	0	1	0	0	0	0	0	0	1	0	0	1	0
BICC1	0	0	0	0	1	0	0	0	0	0	0	2	0	0	0	0
BICD1	0	0	1	0	1	0	0	0	0	0	0	2	0	0	2	0
BICD2	4	0	0	0	1	0	0	0	1	1	0	8	0	0	17	0
BICDL1	0	0	0	0	1	0	2	4	15	8	0	80	3	4	93	2
BICDL2	0	0	0	0	1	1	4	2	18	1	1	90	17	2	63	1
BICRA	1	0	0	0	0	0	0	0	2	2	1	13	1	1	10	0
BICRAL	0	0	1	1	0	0	0	0	2	1	0	7	0	0	7	1
BID	0	0	1	0	1	0	1	0	10	2	0	16	0	1	12	0
BIK	0	0	0	0	0	0	0	0	2	1	1	3	0	2	7	0
BIN1	0	0	1	0	1	0	0	0	0	0	0	2	0	0	3	0
BIN2	0	0	0	0	1	0	0	0	3	2	0	3	0	0	5	0
BIN3	0	0	0	0	1	1	0	1	3	1	1	6	0	0	8	0
BIRC2	0	0	0	0	0	0	0	0	5	1	0	17	1	0	26	0
BIRC3	0	0	0	1	0	3	1	0	35	3	1	96	2	1	47	0
BIRC5	0	0	0	0	0	0	0	1	0	0	0	1	0	0	0	0
BIRC6	0	0	0	0	0	0	0	0	2	1	0	7	2	0	5	0
BIRC7	0	0	0	1	0	0	0	0	0	0	0	0	0	0	2	0
BIVM	0	0	0	0	0	0	0	0	0	0	0	0	0	0	0	0
BLCAP	0	0	0	1	0	0	0	0	9	1	0	38	3	1	23	0
BLK	0	0	0	0	1	0	0	0	0	1	0	2	0	0	0	0
BLM	0	0	0	0	0	0	0	0	0	0	0	2	0	0	1	0
BLMH	0	0	0	0	1	0	0	0	0	0	0	1	0	0	0	0
BLNK	1	0	0	0	0	0	0	1	11	1	1	20	4	0	16	1
BLOC1S1	0	0	0	0	0	0	1	2	5	0	0	21	2	2	20	0
BLOC1S2	2	0	0	0	0	1	0	2	2	2	1	6	1	1	7	0
BLOC1S3	0	0	0	0	0	0	0	0	1	0	0	2	0	0	3	0
BLOC1S4	0	0	0	0	0	1	0	0	0	0	0	1	0	0	6	0
BLOC1S5	0	0	0	0	2	0	0	0	0	0	0	0	0	0	0	0
BLOC1S6	0	0	0	0	0	0	0	0	3	1	0	10	0	1	7	0
BLVRA	0	0	0	0	1	1	0	1	5	1	0	16	0	0	23	0
BLVRB	0	0	0	0	2	3	1	1	52	7	3	166	5	4	124	2
BLZF1	0	0	0	0	0	1	0	1	11	0	1	32	1	2	18	0
BMERB1	0	0	0	0	0	0	0	0	0	0	0	1	0	0	1	0
BMF	0	0	0	0	0	0	0	0	0	2	0	1	0	0	7	0
BMI1	0	0	0	0	0	0	0	0	0	0	1	2	1	0	2	0
BMP1	0	0	0	0	0	1	0	0	2	1	0	37	1	0	24	0
BMP2	1	0	0	0	1	0	0	0	6	0	0	2	0	0	0	0
BMP2K	0	0	0	0	0	0	0	0	0	0	0	8	0	0	0	0
BMP3	0	0	0	0	0	0	0	0	0	1	1	3	0	0	2	0
BMP4	0	0	0	0	1	0	0	0	3	0	1	2	0	0	0	0
BMP7	1	0	0	0	3	0	0	0	0	0	0	1	1	0	0	0
BMP8A	0	0	0	0	0	0	0	0	0	0	0	1	0	0	0	0
BMPER	0	0	0	0	2	0	0	1	0	0	0	0	0	0	1	0
BMPR1A	0	0	0	1	1	0	0	0	2	0	0	3	0	0	1	0
BMPR1B	0	0	0	0	0	0	0	1	0	0	0	2	0	0	0	0
BMPR2	0	0	1	0	1	1	1	0	7	3	1	37	2	2	40	0
BMS1	0	0	0	1	0	2	0	0	0	0	0	0	0	0	1	0
BMS1P1	0	0	0	0	1	0	0	0	0	0	0	0	0	0	0	0
BMS1P10	0	0	0	0	0	0	0	0	0	0	0	4	0	0	5	0
BMT2	0	0	0	0	0	0	1	0	1	0	0	12	0	0	13	0
BNC2	0	0	0	0	1	0	0	0	0	1	0	0	0	0	1	0
BNIP2	0	0	0	0	2	0	0	1	3	1	1	23	3	1	22	1
BNIP3	1	0	0	0	2	0	6	0	10	1	0	18	0	0	17	0
BNIP3L	3	0	0	0	0	2	2	3	17	5	2	56	8	0	69	0
BNIP5	0	0	0	1	1	0	0	0	0	0	0	2	0	0	0	0
BNIPL	0	0	0	0	0	0	1	2	13	5	1	47	0	0	39	0
BOC	0	0	0	0	0	0	0	0	0	0	0	7	0	0	2	0
BOD1	0	0	0	0	0	1	0	0	2	0	0	2	0	1	1	0
BOD1L1	0	0	0	0	0	1	1	0	14	2	0	16	4	0	19	0
BOK	0	0	0	0	0	0	1	0	5	1	0	7	1	0	17	0
BOLA1	0	0	0	0	0	0	0	2	2	0	0	6	0	0	3	0
BOLA3	0	0	0	1	0	0	0	0	0	0	0	2	0	0	0	0
BOLA3-DT	0	0	0	0	0	0	0	0	0	0	0	0	0	0	1	0
BORCS6	0	0	0	0	1	0	1	2	4	0	0	9	2	0	5	0
BORCS7	0	0	0	0	1	0	0	0	1	0	0	11	0	0	2	0
BPGM	0	0	0	0	0	6	5	9	92	16	6	281	21	5	238	7
BPHL	3	0	0	0	2	0	0	0	0	0	0	1	0	0	0	0
BPI	0	0	0	0	1	0	0	0	0	0	0	1	0	0	1	0
BPIFA3	0	0	0	0	0	0	0	1	0	0	0	0	0	0	0	0
BPIFA4P	0	0	0	0	0	0	1	0	0	0	0	0	0	0	0	0
BPIFB1	0	0	0	1	0	0	1	0	0	1	0	1	0	0	0	0
BPIFB2	0	0	0	0	0	0	0	0	0	0	0	1	0	0	2	0
BPIFB4	0	0	0	0	0	0	0	0	0	0	0	1	0	0	0	0
BPIFB5P	0	0	0	0	2	0	0	0	0	0	0	0	0	0	0	0
BPIFC	0	0	1	0	1	0	0	0	0	0	0	1	0	0	0	0
BPNT1	0	0	0	0	2	0	0	0	1	1	0	7	0	0	2	0
BPNT2	1	0	0	0	0	0	0	0	0	0	1	6	0	1	5	0
BPTF	0	0	0	0	0	0	0	1	0	1	0	9	2	0	11	0
BRAF	0	0	1	2	3	0	2	1	6	2	1	17	0	0	12	1
BRAP	0	0	0	0	0	0	0	0	10	0	0	12	0	1	9	0
BRAT1	0	0	0	0	2	0	0	1	0	0	0	1	0	0	2	0
BRCA1	0	0	0	1	0	0	0	0	0	1	0	0	0	0	1	0
BRCA2	0	0	0	0	0	0	0	0	1	0	0	0	0	0	1	0
BRCC3	0	0	0	0	0	1	1	0	1	0	0	3	0	0	10	0
BRD1	0	0	0	0	0	2	0	1	21	1	1	8	1	0	17	1
BRD2	1	0	2	0	0	0	0	2	68	3	0	73	13	3	85	1
BRD3	0	0	0	0	0	1	0	0	2	0	1	7	1	0	5	0
BRD3OS	0	0	0	0	0	0	0	0	0	0	0	1	0	0	3	0
BRD4	0	0	0	0	1	1	1	2	18	5	0	43	8	0	47	0
BRD7	1	0	0	1	1	0	1	0	5	1	0	15	0	0	15	1
BRD8	0	0	0	0	0	0	1	0	5	0	0	28	1	0	25	1
BRD9	1	0	2	0	1	0	0	0	2	1	0	3	1	0	7	0
BRDT	0	0	0	0	2	0	0	0	0	0	0	0	0	0	0	0
BRF1	0	0	0	0	2	0	0	1	0	0	0	5	2	0	7	1
BRF2	0	0	0	0	0	0	0	0	0	2	0	2	0	0	6	0
BRI3	0	0	1	0	1	2	2	0	25	9	1	84	7	3	63	2
BRI3BP	0	0	0	0	0	0	0	0	0	0	0	2	0	0	4	0
BRINP2	0	0	0	0	0	0	0	0	0	0	0	3	0	0	0	0
BRIP1	3	0	0	0	1	0	0	0	0	0	0	1	0	0	3	0
BRIX1	1	0	0	0	1	0	0	1	0	0	0	1	0	0	4	1
BRME1	1	0	0	0	0	0	0	0	0	0	0	6	0	1	2	0
BRMS1	0	0	0	0	0	0	0	0	1	0	0	10	0	2	10	0
BRMS1L	0	0	0	0	0	1	0	0	0	0	0	4	0	0	2	0
BROX	1	0	1	0	0	1	0	2	12	4	0	52	3	1	41	0
BRPF1	0	0	1	0	0	0	0	0	1	0	0	5	0	0	5	0
BRPF3	0	0	0	1	0	0	0	0	0	0	0	5	2	1	7	0
BRSK1	0	0	0	0	0	0	0	0	0	0	0	2	0	0	3	0
BRSK2	0	0	0	0	1	0	0	0	0	0	0	1	0	0	2	0
BRWD1	0	0	0	0	0	0	6	0	7	3	1	50	4	0	62	1
BRWD3	0	0	0	0	1	0	0	1	5	2	1	22	1	0	18	1
BSDC1	0	0	0	2	1	0	2	10	17	1	0	30	8	1	26	1
BSG	1	0	0	0	0	0	0	1	12	4	0	39	2	2	47	0
BSN	0	0	0	1	1	0	0	1	0	0	0	1	0	1	7	0
BSN-DT	1	0	0	0	1	0	0	0	0	0	0	0	0	0	0	0
BSND	0	0	0	0	1	0	0	0	0	0	0	2	0	0	0	0
BSPRY	0	0	0	0	0	0	0	0	0	0	1	4	0	0	2	0
BST1	0	0	0	1	0	1	0	0	0	0	0	0	0	0	0	0
BST2	0	0	1	0	1	1	3	2	8	3	0	164	1	0	35	0
BTAF1	0	0	0	0	0	0	3	0	0	0	0	10	1	0	13	0
BTBD1	0	0	0	0	0	0	0	0	0	0	0	3	0	0	2	0
BTBD10	0	0	0	0	0	1	1	1	9	1	0	8	0	2	15	0
BTBD11	0	0	0	0	0	0	0	0	2	0	0	4	0	0	6	0
BTBD16	0	0	0	0	0	0	0	0	1	2	0	4	0	0	10	0
BTBD19	0	0	0	1	2	0	0	0	7	0	0	5	0	0	3	0
BTBD2	0	0	0	0	0	0	0	1	1	0	1	14	1	0	13	0
BTBD3	0	0	0	0	0	0	0	0	0	0	0	2	0	0	7	0
BTBD6	0	0	0	0	0	0	0	0	1	0	0	3	0	0	3	0
BTBD7	0	0	0	0	1	0	0	0	4	0	2	20	1	0	6	0
BTBD8	1	0	0	0	1	0	0	2	0	1	0	2	1	0	3	0
BTBD9	0	0	0	0	0	0	0	0	2	0	0	5	0	0	3	0
BTC	0	0	0	0	0	0	0	0	2	0	0	9	0	0	4	0
BTD	1	0	0	0	0	0	0	1	0	2	0	3	1	0	9	0
BTF3	0	0	0	0	1	2	2	7	34	4	1	51	3	0	41	1
BTF3L4	1	0	0	1	0	0	0	0	3	0	0	8	0	1	11	0
BTG1	0	0	0	0	0	0	0	2	40	13	1	40	12	3	51	0
BTG2	1	0	0	0	0	2	0	1	38	14	1	26	0	0	36	0
BTG3	0	0	0	0	0	2	1	1	4	3	0	26	0	1	20	0
BTK	0	0	0	0	0	0	0	0	0	0	1	2	1	0	2	0
BTN2A1	1	0	1	0	1	1	0	0	2	7	1	26	0	0	22	0
BTN2A2	0	0	0	2	0	0	0	0	0	0	1	4	0	0	6	0
BTN2A3P	1	0	0	0	0	0	0	1	0	0	0	2	0	0	0	0
BTN3A1	1	0	0	0	0	0	4	0	0	0	0	4	1	0	5	0
BTN3A2	0	0	0	1	3	0	8	0	0	0	1	2	0	0	3	0
BTN3A3	0	0	0	0	1	0	0	0	0	0	0	1	0	0	1	0
BTNL8	0	0	0	0	0	0	0	0	1	1	0	2	0	0	1	0
BTRC	0	0	1	0	0	0	0	0	3	0	0	6	1	0	3	0
BUB1	1	0	0	0	1	0	1	1	0	0	0	0	0	0	0	0
BUB1B	0	0	0	0	0	0	0	0	0	0	0	0	0	0	0	0
BUB1B-PAK6	1	0	1	0	0	0	0	0	0	0	0	0	0	0	0	0
BUB3	0	0	1	0	0	0	0	0	3	0	0	5	0	0	4	0
BUD13	0	0	1	0	0	1	0	0	1	0	2	1	0	0	1	0
BUD23	1	0	0	1	1	0	0	0	0	0	0	5	0	0	1	0
BUD31	0	0	2	0	0	3	1	3	16	6	2	59	6	0	49	1
BVES-AS1	0	0	0	0	0	0	0	2	0	0	0	0	0	0	0	1
BYSL	0	0	0	0	0	0	0	0	0	0	0	0	0	0	1	0
BZW1	0	0	1	0	2	2	3	1	44	0	0	38	2	0	28	3
BZW2	0	0	0	0	2	0	0	0	0	0	0	3	0	0	5	0
C10orf105	0	0	0	0	1	0	0	0	0	0	0	0	0	0	2	0
C10orf126	0	0	1	0	1	0	0	0	0	1	0	1	0	0	1	0
C10orf143	0	0	0	0	0	0	3	0	0	0	0	2	0	0	1	0
C10orf53	0	0	0	0	0	0	0	0	0	0	0	1	0	0	1	0
C10orf55	0	0	0	0	0	0	0	0	1	0	0	2	1	0	0	0
C10orf67	1	0	0	0	1	0	0	0	1	1	0	11	0	0	11	0
C10orf71	0	0	0	1	0	0	0	0	0	0	0	2	0	0	3	0
C10orf90	0	0	0	1	0	0	0	0	0	0	0	0	0	0	0	0
C10orf95	0	0	1	0	0	0	0	0	0	0	0	0	1	0	0	0
C11orf1	2	0	0	0	3	0	0	1	0	0	0	3	0	0	2	0
C11orf21	0	0	0	0	1	0	0	0	0	0	0	2	0	0	1	0
C11orf54	2	0	0	0	0	0	0	1	10	0	1	3	1	0	4	0
C11orf58	0	0	1	1	3	1	1	2	13	2	3	33	5	0	41	0
C11orf68	0	0	1	0	0	1	2	3	12	1	0	10	2	0	36	0
C11orf71	0	0	0	0	0	0	0	0	1	0	0	5	0	0	5	0
C11orf80	0	0	0	0	1	0	0	0	0	0	0	0	0	0	0	0
C11orf96	0	0	0	0	0	0	0	0	2	1	0	14	1	1	10	0
C12orf29	0	0	0	0	0	0	0	1	11	2	1	32	1	1	18	0
C12orf4	0	0	0	0	0	0	0	0	4	0	0	4	0	0	1	0
C12orf42	0	0	0	0	0	0	0	0	1	0	0	0	0	0	0	0
C12orf43	1	0	0	0	3	0	0	0	0	0	0	2	0	0	2	0
C12orf50	1	0	0	0	0	0	0	0	0	0	0	0	0	0	1	0
C12orf54	0	0	0	0	0	0	0	0	0	0	0	0	0	0	0	0
C12orf56	1	0	0	0	0	0	0	0	2	1	0	7	0	0	5	0
C12orf57	0	0	0	0	0	0	0	0	0	0	0	4	2	1	2	0
C12orf60	0	0	0	0	0	0	0	0	0	0	0	1	0	0	0	0
C12orf75	0	0	0	0	0	0	0	0	1	0	0	1	0	0	1	0
C12orf76	0	0	1	0	0	0	0	1	0	0	0	1	0	0	1	0
C14orf119	0	0	0	0	0	1	0	2	9	2	0	18	1	0	25	0
C14orf132	0	0	0	0	0	0	0	0	1	0	0	0	0	0	2	0
C14orf180	0	0	0	0	0	0	0	0	0	0	0	2	0	0	3	0
C14orf28	1	0	0	0	0	0	0	0	2	0	0	5	0	0	4	0
C15orf39	0	0	0	0	1	0	0	0	14	8	0	59	4	2	64	1
C15orf40	0	0	0	0	0	0	0	0	2	0	0	11	3	0	3	0
C15orf48	0	0	0	0	0	9	17	25	279	66	13	725	74	13	600	8
C15orf61	0	0	0	0	0	0	0	0	0	0	0	8	0	0	2	0
C15orf62	0	0	0	0	0	0	0	1	5	0	1	11	1	0	18	0
C16orf72	0	0	0	0	0	0	2	4	21	6	0	94	1	2	80	3
C16orf78	0	0	0	0	1	0	0	0	0	0	0	0	0	0	0	0
C16orf87	0	0	0	0	0	0	0	0	1	0	0	2	0	0	1	0
C16orf89	0	0	0	0	0	0	0	0	0	0	0	0	0	0	0	0
C16orf91	0	0	0	0	0	0	0	0	0	0	0	1	5	0	2	0
C16orf96	0	0	0	0	0	0	0	0	0	0	0	1	0	0	2	0
C17orf107	0	0	0	0	1	0	0	0	0	0	1	1	0	0	1	0
C17orf58	0	0	0	0	0	0	2	0	4	0	0	2	0	0	3	1
C17orf75	0	0	0	0	1	0	0	0	0	0	0	1	1	0	3	0
C17orf80	0	0	0	0	0	0	0	0	0	0	0	1	0	0	2	0
C17orf97	1	0	0	1	0	0	0	0	0	0	0	0	0	0	1	0
C17orf99	0	0	0	0	0	0	0	0	0	0	0	0	0	0	1	0
C18orf21	0	0	0	0	0	1	0	0	0	0	0	5	0	0	6	0
C18orf25	0	0	1	0	0	1	0	3	19	6	1	71	3	3	64	1
C18orf63	0	0	0	0	1	0	0	0	0	1	0	0	0	0	0	0
C19orf12	0	0	0	0	0	0	0	0	0	0	0	3	0	0	1	0
C19orf18	0	0	0	0	0	0	0	0	0	0	0	1	0	0	4	0
C19orf25	0	0	0	0	0	0	0	0	18	0	0	5	0	0	5	0
C19orf33	0	0	1	0	0	0	1	0	10	0	0	9	3	0	15	0
C19orf38	0	0	0	0	3	0	0	0	1	0	0	0	1	0	2	0
C19orf47	1	0	0	0	2	0	0	0	0	0	0	6	0	0	13	0
C19orf48	2	0	0	1	3	0	0	0	0	0	0	2	0	0	0	0
C19orf53	1	0	0	0	0	0	1	3	5	3	0	16	3	1	22	1
C19orf54	0	0	0	0	1	0	0	1	1	0	0	0	0	0	3	0
C19orf73	0	0	0	0	1	0	0	0	0	0	0	0	0	0	0	0
C1D	0	0	0	0	2	0	1	0	13	0	0	19	0	1	10	0
C1GALT1	0	0	0	0	0	1	1	1	5	2	1	37	0	0	36	0
C1GALT1C1	0	0	0	0	0	0	0	1	1	0	0	19	1	0	15	0
C1orf109	0	0	0	2	0	0	0	0	0	0	0	1	0	0	2	0
C1orf116	0	0	1	0	1	5	2	6	65	8	2	238	17	7	156	3
C1orf122	0	0	0	0	0	0	0	0	1	0	0	9	3	0	6	0
C1orf127	1	0	0	0	2	0	0	0	0	0	0	2	0	0	1	0
C1orf131	0	0	0	0	1	0	0	0	0	0	0	4	1	0	3	0
C1orf159	0	0	0	0	0	0	1	0	2	0	0	10	0	0	11	0
C1orf162	0	0	0	0	0	0	0	0	0	0	0	0	0	0	0	0
C1orf167	6	0	0	0	4	0	2	0	1	0	0	3	1	0	3	0
C1orf174	0	0	0	0	1	0	0	0	0	0	0	2	0	0	0	0
C1orf198	0	0	0	0	1	0	0	0	0	0	0	2	0	0	1	0
C1orf21	1	0	0	0	0	0	0	0	1	0	0	8	1	1	6	0
C1orf226	0	0	0	0	0	1	0	0	0	2	0	10	0	0	9	0
C1orf35	0	0	0	0	1	0	0	0	0	0	0	4	3	0	1	0
C1orf43	1	0	2	0	1	0	0	0	18	1	0	40	0	1	30	0
C1orf50	0	0	0	0	1	0	0	0	0	0	0	2	0	0	0	0
C1orf52	0	0	0	0	1	0	0	0	3	0	0	6	0	0	5	0
C1orf54	0	0	0	0	0	0	0	0	0	0	0	1	0	0	0	0
C1orf56	0	0	0	0	0	0	0	0	0	0	0	3	0	0	5	0
C1orf74	0	0	0	0	0	0	0	0	1	0	0	1	0	0	0	0
C1orf87	0	0	0	0	0	0	0	0	0	0	0	0	0	0	1	0
C1QA	0	0	2	0	0	0	0	0	1	1	1	19	0	0	3	0
C1QB	1	0	1	0	0	0	0	0	3	0	0	15	0	0	3	0
C1QBP	0	0	0	0	2	0	0	0	0	0	0	0	0	1	0	0
C1QC	0	0	0	0	0	0	0	0	0	0	0	1	0	0	0	0
C1QTNF1	0	0	0	0	0	0	2	0	0	0	0	3	0	0	0	0
C1QTNF12	0	0	0	0	2	0	0	0	0	0	0	2	0	0	0	0
C1QTNF2	0	0	0	0	2	0	0	0	0	0	0	0	0	0	0	0
C1QTNF6	0	0	0	0	2	0	0	0	9	1	0	16	0	0	21	1
C1R	2	0	1	0	0	0	0	0	0	0	0	9	0	0	0	0
C1RL	0	0	0	0	0	1	0	1	1	0	0	5	0	1	4	1
C1RL-AS1	0	0	0	0	1	0	0	0	0	0	0	1	0	0	0	0
C1S	0	0	0	0	0	0	0	0	0	0	0	2	0	0	1	0
C2	2	0	0	0	1	0	1	0	1	0	0	5	0	0	7	0
C20orf144	0	0	0	0	0	0	0	0	0	1	0	1	0	0	0	0
C20orf204	0	0	0	0	0	0	0	0	0	0	0	2	0	0	1	0
C20orf27	0	0	0	0	2	0	0	0	0	0	0	2	0	1	1	0
C20orf96	0	0	0	0	1	0	0	0	0	0	0	1	0	0	1	0
C21orf58	1	0	0	1	1	0	0	1	0	0	0	0	0	0	1	0
C21orf62	0	0	0	0	0	0	0	1	0	0	0	0	0	0	0	0
C21orf91	0	0	0	0	0	0	0	0	2	0	0	8	1	0	6	0
C22orf15	0	0	0	0	0	0	1	0	0	0	0	2	0	0	1	0
C22orf31	0	0	0	0	1	0	0	0	0	0	0	0	0	0	1	0
C22orf39	0	0	0	0	0	0	0	0	0	0	1	3	3	0	3	1
C22orf46	0	0	0	1	1	0	2	0	0	1	0	3	0	0	2	0
C2CD2	0	0	0	0	2	1	0	2	1	1	0	11	0	0	8	0
C2CD2L	0	0	0	0	0	0	0	1	3	0	0	8	0	0	9	0
C2CD3	2	0	0	0	1	0	2	0	1	0	0	8	0	0	1	0
C2CD4B	0	0	0	0	0	0	0	0	0	0	0	5	0	0	1	0
C2CD5	0	0	0	0	0	0	0	0	1	0	0	2	1	0	0	0
C2CD6	0	0	0	1	0	0	0	0	0	0	0	0	0	0	0	0
C2orf16	0	0	1	1	0	0	0	0	0	0	0	1	0	0	1	0
C2orf42	0	0	0	0	0	0	0	0	0	0	0	2	0	0	0	0
C2orf49	0	0	0	0	0	0	0	1	0	1	0	6	0	0	3	0
C2orf50	0	0	0	1	0	0	0	0	0	0	0	0	0	0	3	0
C2orf68	0	0	0	0	2	0	0	1	3	1	0	6	4	0	11	0
C2orf69	0	0	0	0	0	0	0	1	1	2	0	4	2	0	3	0
C2orf74-DT	0	0	0	0	6	0	0	0	0	0	0	1	0	0	1	0
C2orf76	0	0	0	0	0	0	0	0	0	0	0	3	0	0	1	0
C2orf78	0	0	0	0	0	0	0	0	0	0	0	0	0	0	0	0
C2orf88	0	0	0	0	0	0	0	0	0	0	0	1	0	0	0	0
C2orf92	0	0	0	0	0	0	0	0	0	0	0	1	0	1	1	0
C3	0	0	0	0	2	1	0	1	3	1	0	12	0	1	23	0
C3AR1	0	0	1	0	0	0	0	0	2	3	0	2	0	0	1	0
C3orf14	0	0	0	0	0	0	0	0	0	0	0	1	0	0	1	1
C3orf20	0	0	0	0	0	0	0	1	0	0	0	0	0	0	0	0
C3orf38	0	0	0	0	0	1	0	1	2	0	0	32	1	0	16	0
C3orf52	0	0	0	0	0	0	0	0	1	1	1	7	0	0	0	0
C3orf62	0	0	0	0	1	0	0	0	0	0	0	7	0	0	2	0
C3orf80	0	0	0	0	0	0	0	1	2	1	0	20	1	0	21	1
C3orf85	0	0	0	0	0	0	0	0	0	0	0	0	0	0	0	0
C3P1	0	0	0	0	1	0	0	0	0	1	0	2	0	0	3	0
C4orf19	0	0	1	0	4	4	4	3	66	12	2	135	11	4	194	2
C4orf3	0	0	0	0	2	2	2	4	48	8	2	116	12	4	126	0
C4orf33	0	0	0	0	2	0	0	0	4	0	0	4	1	0	2	0
C4orf46	0	0	0	0	0	0	0	0	0	0	0	0	0	0	2	0
C4orf47	0	0	0	0	0	0	0	0	0	0	0	0	1	0	2	0
C4orf50	0	0	0	0	0	0	1	0	0	0	0	2	0	0	3	0
C5	0	0	0	0	0	0	0	0	0	0	0	0	0	0	0	0
C5AR1	0	0	1	0	0	0	0	0	7	8	0	5	3	0	3	0
C5AR2	0	0	0	0	3	0	0	1	2	0	0	0	0	0	0	0
C5orf15	0	0	0	0	0	0	0	1	0	0	0	3	0	0	2	0
C5orf22	0	0	0	0	0	0	0	0	2	0	0	9	5	1	2	0
C5orf24	0	0	1	0	0	1	0	0	2	0	0	3	0	0	2	0
C5orf63	0	0	0	0	1	0	0	0	0	1	0	4	0	0	0	0
C5orf64	0	0	0	0	4	0	0	0	0	0	0	0	0	0	3	0
C6	0	0	0	1	0	0	0	0	0	0	0	1	0	0	2	0
C6orf120	0	0	0	0	0	0	0	0	4	0	0	6	0	1	0	1
C6orf132	1	0	1	0	1	3	7	7	102	24	7	353	29	5	340	7
C6orf136	0	0	0	0	0	0	0	0	0	2	0	4	0	0	5	0
C6orf223	0	0	0	0	0	0	0	0	0	0	0	0	0	1	3	0
C6orf226	0	0	0	0	0	0	0	0	1	0	0	4	0	0	1	0
C6orf47	0	0	0	0	0	0	0	0	0	0	1	3	0	0	1	0
C6orf62	0	0	0	0	0	1	1	3	17	6	3	90	6	2	35	1
C6orf89	2	0	1	0	5	0	0	1	3	1	0	34	1	1	28	0
C7	0	0	0	0	2	0	0	0	0	0	0	0	0	0	1	0
C7orf50	0	0	0	1	0	0	0	1	5	3	0	25	0	0	29	1
C8A	0	0	0	0	1	0	0	0	1	0	0	1	0	0	0	0
C8orf33	1	0	0	0	0	0	0	0	3	0	0	5	0	0	4	0
C8orf34	0	0	0	1	2	0	0	0	0	0	0	0	0	0	1	0
C8orf58	0	0	0	0	0	0	0	0	2	0	0	2	0	0	2	0
C8orf74	0	0	0	0	1	0	1	0	0	0	0	0	0	0	2	0
C8orf76	0	0	0	0	0	0	0	1	3	2	0	9	1	0	8	1
C8orf82	3	0	0	0	0	0	0	0	0	0	0	1	0	0	3	0
C9orf131	1	0	0	0	0	0	0	0	0	1	0	1	0	0	1	0
C9orf153	0	0	0	0	0	0	0	0	0	0	0	0	0	0	1	1
C9orf50	0	0	1	0	1	0	2	0	0	0	0	1	0	0	0	0
C9orf64	0	0	1	0	0	0	0	1	0	0	0	0	0	0	0	0
C9orf72	1	0	0	0	0	0	1	0	1	0	0	4	0	0	3	0
C9orf78	0	0	0	0	3	0	2	0	0	4	0	9	0	0	5	0
C9orf85	0	0	0	1	1	0	3	1	7	2	0	19	1	1	22	0
CA10	0	0	0	0	1	0	0	0	0	0	0	0	0	0	1	0
CA11	0	0	0	0	0	0	0	0	0	0	0	1	0	0	1	0
CA12	0	0	1	0	2	0	2	2	0	0	0	1	0	0	3	0
CA13	0	0	0	0	0	0	0	0	7	0	0	2	0	0	2	0
CA2	0	0	0	0	0	0	0	0	1	0	0	2	0	0	5	0
CA3	0	0	0	0	0	0	0	0	0	0	0	1	0	0	5	0
CA4	1	0	0	1	0	0	0	0	0	0	0	2	0	0	2	0
CA5B	0	0	0	0	0	0	1	0	0	0	0	3	0	0	0	0
CA7	0	0	0	1	3	0	0	0	0	0	0	0	0	1	1	0
CA9	0	0	0	0	1	0	0	0	1	0	0	1	0	0	0	0
CAAP1	0	0	0	0	0	0	0	0	0	0	0	2	0	1	5	0
CAB39	0	0	0	0	0	4	0	1	23	3	0	64	2	3	60	1
CAB39L	0	0	1	0	1	0	0	0	1	1	0	5	3	1	11	1
CABIN1	0	0	0	1	2	0	0	0	0	0	0	4	0	0	1	0
CABLES1	0	0	0	0	0	0	0	0	2	3	1	6	0	0	10	0
CABLES2	0	0	0	0	0	0	1	0	1	0	0	2	0	0	0	0
CABP1	0	0	0	0	1	0	0	0	0	2	0	1	0	0	0	0
CABP2	0	0	0	1	0	0	0	0	0	0	0	2	0	0	0	0
CABP4	2	0	0	0	0	0	0	2	0	0	0	3	0	0	0	0
CABP7	0	0	0	1	0	0	0	0	6	0	1	2	0	0	0	0
CACFD1	0	0	0	0	1	1	0	1	8	1	0	14	3	0	15	0
CACHD1	0	0	0	0	0	0	0	0	0	0	0	7	0	2	9	0
CACNA1A	3	0	0	1	13	0	2	2	1	0	0	32	2	0	9	0
CACNA1B	0	0	0	0	1	0	0	1	0	0	0	6	0	1	5	0
CACNA1C-IT2	0	0	1	2	2	0	0	1	0	0	2	21	0	0	15	0
CACNA1D	1	0	0	3	4	0	1	3	0	0	0	1	0	0	3	0
CACNA1E	0	0	0	1	0	0	0	0	0	0	0	6	0	0	4	0
CACNA1F	1	0	0	0	2	0	0	0	0	0	0	1	0	1	2	0
CACNA1G	2	0	0	1	0	0	0	0	0	0	0	2	1	0	9	0
CACNA1H	0	0	0	0	2	1	0	0	0	0	0	0	0	0	4	0
CACNA1I	0	0	0	0	1	0	0	0	0	0	0	5	0	0	4	0
CACNA1S	0	0	0	0	2	0	0	0	0	0	0	1	0	0	2	0
CACNA2D1	0	0	0	1	0	0	0	0	0	0	1	0	0	0	1	0
CACNA2D2	0	0	0	0	1	0	0	1	0	1	0	2	0	0	0	1
CACNA2D3	0	0	0	0	0	0	0	0	0	0	0	2	0	0	1	0
CACNA2D4	0	0	0	0	0	0	0	0	0	1	0	1	0	0	4	0
CACNB1	0	0	0	1	2	1	0	1	10	2	0	28	2	0	27	1
CACNB2	0	0	0	0	1	0	0	0	0	0	0	0	0	0	0	0
CACNB3	1	0	1	1	0	0	0	0	0	1	0	2	0	0	2	0
CACNB4	0	0	0	0	9	0	0	0	0	1	1	6	0	0	2	0
CACNG2	0	0	0	0	0	0	0	1	0	0	0	0	0	0	2	0
CACNG3	0	0	0	1	0	0	0	0	0	0	0	1	0	0	2	0
CACNG5	0	0	0	1	1	0	0	0	0	0	0	0	0	0	1	0
CACNG7	0	0	0	0	0	0	0	0	0	0	0	0	0	0	0	0
CACNG8	0	0	0	0	6	0	0	0	0	1	0	2	0	0	9	0
CACTIN	0	0	0	0	1	0	1	0	0	0	0	1	0	0	7	0
CACUL1	1	0	0	0	1	2	1	2	18	5	2	85	12	0	65	0
CACYBP	0	0	0	0	0	0	1	1	16	0	0	40	3	1	16	0
CAD	0	0	0	0	1	0	1	3	0	0	0	9	0	0	0	0
CADM1	0	0	0	0	6	0	0	4	0	0	0	0	0	0	0	0
CADM2	2	0	0	0	1	0	0	0	0	0	0	2	0	0	1	0
CADM3	0	0	0	0	0	0	0	0	0	0	0	0	0	0	0	0
CADPS	1	0	0	0	1	0	0	0	0	0	1	3	0	0	0	0
CADPS2	0	0	0	1	0	0	0	0	0	0	0	0	0	0	0	0
CAGE1	0	0	0	0	0	0	1	0	0	0	0	3	0	0	0	0
CALB1	1	0	0	0	0	0	0	4	0	0	0	1	0	0	0	0
CALCA	0	0	0	0	1	0	0	2	0	1	0	6	0	0	1	0
CALCOCO1	0	0	0	0	0	1	0	1	16	0	1	20	4	1	18	2
CALCOCO2	2	0	0	0	1	0	0	1	1	0	0	8	1	0	11	0
CALCRL	0	0	0	0	0	0	0	0	0	0	0	0	0	0	2	0
CALD1	1	0	2	1	5	0	0	1	0	1	0	3	0	0	1	0
CALHM2	0	0	0	0	0	0	0	0	0	0	0	1	0	0	0	0
CALHM5	0	0	0	0	1	0	0	0	0	0	0	1	0	0	0	0
CALHM6	0	0	0	0	0	0	0	0	0	1	2	4	0	0	1	0
CALM1	1	0	0	0	1	0	3	0	51	3	0	70	11	0	62	1
CALM2	0	0	1	0	2	0	0	0	18	2	0	29	4	2	23	0
CALM3	0	0	1	0	0	1	1	1	31	5	0	66	12	4	37	0
CALML3	0	0	2	0	0	0	2	0	4	0	0	4	0	0	4	1
CALML5	0	0	0	0	0	0	0	0	4	1	0	2	1	0	1	0
CALN1	0	0	0	0	0	0	0	0	0	0	0	1	0	0	0	0
CALR	1	0	1	0	0	1	2	2	55	4	1	82	12	0	71	0
CALU	0	0	0	0	1	0	0	0	0	2	0	7	0	0	4	0
CAMK1	0	0	0	0	2	0	0	0	0	0	0	0	0	0	1	0
CAMK1D	0	0	0	0	2	0	2	0	0	0	0	3	0	2	1	0
CAMK1G	0	0	0	1	1	0	0	0	0	1	0	2	0	0	1	0
CAMK2A	0	0	0	0	1	0	0	0	0	0	0	0	0	0	2	0
CAMK2B	0	0	2	0	3	0	2	0	0	1	0	2	0	0	1	0
CAMK2D	0	0	0	0	0	0	1	1	0	3	0	9	0	0	15	0
CAMK2G	0	0	0	1	0	0	0	2	6	1	1	13	1	0	15	1
CAMK2N1	0	0	3	0	0	1	3	0	31	1	1	54	11	1	37	0
CAMK4	1	0	0	0	0	0	0	0	0	0	0	1	0	0	1	0
CAMKK1	2	0	0	1	2	0	0	0	0	0	0	0	1	0	3	0
CAMKK2	0	0	0	1	1	0	0	1	0	1	0	5	0	0	2	0
CAMKV	0	0	0	1	0	0	0	0	0	0	0	2	0	0	2	0
CAMLG	0	0	1	0	0	1	1	2	4	2	0	13	0	0	8	0
CAMSAP1	0	0	0	0	0	0	1	0	1	2	1	23	0	0	16	0
CAMSAP2	0	0	0	0	0	0	0	1	6	0	0	15	2	0	4	0
CAMSAP3	0	0	0	0	0	0	0	1	6	2	0	21	7	0	19	0
CAMTA1	0	0	1	0	1	2	0	2	13	2	1	32	2	1	30	0
CAMTA2	1	0	0	0	1	0	0	1	0	0	0	4	1	0	2	0
CAND1	2	0	0	0	0	0	0	1	2	0	0	18	0	0	8	0
CAND2	0	0	0	1	2	0	0	0	0	0	0	1	0	0	0	0
CANT1	0	0	0	0	0	3	0	0	22	2	0	46	0	2	44	1
CANX	7	0	0	0	3	0	0	0	12	0	0	35	1	1	16	0
CAP1	0	0	2	0	0	3	4	2	61	9	2	137	18	2	110	4
CAP2	1	0	0	0	2	0	1	0	0	0	0	2	0	0	0	0
CAPG	3	0	1	0	0	1	3	1	9	2	0	9	1	2	21	0
CAPN1	0	0	1	0	0	3	0	8	49	10	2	159	11	3	163	2
CAPN10	0	0	0	0	3	0	0	0	0	1	0	3	0	0	0	0
CAPN11	0	0	0	0	0	0	0	0	0	0	0	2	0	0	1	0
CAPN12	0	0	0	0	2	0	1	1	0	0	0	6	0	0	3	0
CAPN14	0	0	0	0	1	0	0	0	0	0	0	0	0	0	2	0
CAPN15	1	0	0	1	1	0	0	0	2	0	0	8	1	0	3	0
CAPN2	1	0	0	1	1	3	2	3	25	8	6	166	12	1	153	2
CAPN3	0	0	0	0	2	0	0	0	0	0	0	2	0	0	0	2
CAPN5	0	0	0	0	2	1	4	2	19	3	4	101	7	4	103	2
CAPN7	0	0	0	0	0	0	0	0	0	0	0	2	0	0	4	0
CAPN8	0	0	0	0	1	0	0	1	0	0	0	4	0	0	6	0
CAPNS1	0	0	2	0	0	3	0	3	33	6	3	81	10	2	78	2
CAPRIN1	0	0	1	1	1	1	4	0	5	2	0	38	0	0	20	1
CAPRIN2	0	0	0	0	0	0	0	0	0	0	0	3	0	1	0	0
CAPS	0	0	0	0	0	0	0	1	1	1	0	14	1	0	7	0
CAPZA1	0	0	0	0	0	1	2	1	39	4	2	72	4	0	79	1
CAPZA2	3	0	0	0	0	0	3	1	13	5	1	50	5	3	54	1
CAPZB	0	0	2	0	1	4	2	2	70	18	1	245	12	4	202	3
CARD10	0	0	0	0	0	0	0	0	0	0	0	0	0	0	2	0
CARD11	0	0	0	0	1	0	0	0	0	0	0	1	0	0	1	0
CARD14	1	0	0	1	1	0	0	5	5	0	0	9	1	0	6	0
CARD16	0	0	0	1	0	0	0	0	1	5	2	6	0	0	0	0
CARD19	0	0	0	0	1	0	0	0	2	1	0	4	0	0	12	0
CARD8	0	0	0	1	1	0	0	0	0	2	0	0	0	0	0	0
CARD9	1	0	0	1	0	0	0	1	0	0	0	2	0	0	2	1
CARF	0	0	0	1	0	0	1	0	0	0	0	4	0	0	1	0
CARHSP1	0	0	0	0	1	1	3	13	70	17	6	349	32	6	286	2
CARM1	0	0	1	0	0	0	0	0	4	0	0	12	0	1	16	0
CARMIL1	1	0	0	0	0	0	0	2	0	0	0	5	0	0	0	0
CARMIL2	0	0	0	0	0	0	0	0	0	0	1	1	0	0	0	0
CARMIL3	0	0	0	2	0	0	0	0	0	0	0	1	0	0	4	0
CARNS1	0	0	0	0	0	0	0	0	0	0	0	3	0	0	0	0
CARS1	0	0	0	0	3	0	4	0	7	5	0	17	3	0	19	0
CARS2	0	0	0	1	2	0	1	0	0	0	0	0	0	0	5	0
CASC2	0	0	0	0	1	0	0	0	0	0	0	1	0	0	0	0
CASC3	0	0	0	0	1	0	0	2	3	1	0	13	2	0	11	0
CASK	1	0	1	0	1	0	0	0	0	0	0	0	0	0	1	0
CASKIN1	0	0	0	0	0	0	0	0	0	1	0	1	0	0	3	0
CASKIN2	0	0	0	0	0	0	0	1	0	1	0	2	0	0	3	0
CASP1	0	0	0	0	3	0	1	0	1	2	0	2	0	0	2	0
CASP10	1	0	0	0	0	1	1	0	5	1	0	19	1	0	19	1
CASP14	0	0	0	0	2	0	0	0	0	0	0	0	0	1	1	0
CASP16P	0	0	0	0	0	0	0	0	0	1	0	0	0	0	0	0
CASP2	0	0	1	0	0	0	1	0	0	1	0	7	0	1	3	0
CASP3	0	0	0	0	0	0	0	1	4	3	0	30	1	1	29	2
CASP4	0	0	1	1	0	2	2	3	36	8	2	118	16	4	112	1
CASP4LP	0	0	0	0	0	0	0	0	0	0	0	3	0	0	0	0
CASP6	1	0	0	0	0	0	0	3	1	0	0	2	0	0	0	0
CASP7	0	0	0	0	0	2	2	5	15	13	3	116	6	2	123	1
CASP8	1	0	0	0	0	0	0	0	0	0	0	5	1	0	13	0
CASP8AP2	2	0	0	0	0	1	0	1	1	0	2	9	4	0	9	0
CASP9	0	0	1	0	0	0	0	0	11	3	1	14	3	1	17	0
CASQ2	0	0	0	0	1	0	1	0	0	0	0	1	0	0	0	0
CASR	0	0	0	1	1	0	1	0	0	0	0	2	0	0	5	0
CASS4	1	0	0	0	0	0	0	0	1	1	0	3	0	0	3	0
CAST	0	0	0	0	0	4	4	0	50	9	0	172	20	2	104	0
CASTOR3	0	0	0	0	0	0	0	4	0	0	0	1	0	0	5	1
CASZ1	0	0	1	0	1	0	1	0	13	2	1	20	1	0	17	0
CAT	0	0	0	0	1	0	0	0	0	0	1	2	0	0	0	0
CATIP	0	0	0	1	0	0	0	0	0	0	0	0	0	0	1	0
CATSPER2	2	0	0	0	0	0	0	1	0	0	0	0	0	0	0	1
CATSPER2P1	0	0	0	0	5	0	0	1	0	6	0	4	0	0	2	0
CATSPERB	0	0	0	0	1	0	0	0	0	0	0	0	1	0	5	0
CATSPERD	1	0	0	0	4	0	0	1	0	1	0	1	0	0	0	0
CATSPERG	0	0	0	0	0	0	0	0	0	0	0	1	0	0	3	0
CAV1	0	0	0	0	0	0	0	0	0	0	0	1	0	0	0	0
CAV2	1	0	0	0	0	0	0	0	0	1	0	0	1	1	0	0
CAVIN1	0	0	1	0	1	0	0	0	0	0	0	1	0	0	1	0
CAVIN4	1	0	0	0	0	0	0	0	0	0	0	0	0	0	0	0
CBARP	0	0	0	0	0	0	0	0	0	0	0	4	0	0	2	0
CBFA2T2	1	0	1	0	2	1	0	0	1	0	0	18	0	0	13	0
CBFA2T3	0	0	0	0	2	0	0	0	2	0	0	9	0	0	2	0
CBFB	0	0	0	1	1	0	0	1	11	3	0	18	1	1	26	2
CBL	0	0	0	0	0	0	0	2	0	1	0	3	1	1	7	0
CBLB	0	0	0	0	1	0	2	1	8	3	0	24	6	1	23	0
CBLC	0	0	0	0	1	0	0	0	0	0	0	2	0	0	0	0
CBLL1	0	0	0	0	0	0	0	0	0	1	0	15	1	1	9	2
CBLL1-AS1	0	0	0	0	0	0	0	0	0	0	0	2	0	0	2	0
CBLN2	0	0	0	0	1	0	0	0	0	0	0	0	0	0	0	0
CBLN3	0	0	0	0	0	0	1	0	0	0	0	6	0	0	4	0
CBR1	0	0	0	0	0	0	0	0	7	0	0	5	2	0	4	0
CBR3-AS1	0	0	0	0	0	0	0	0	1	0	0	8	4	0	3	0
CBR4	0	0	0	0	0	0	0	0	0	0	0	3	0	0	4	0
CBWD1	0	0	0	0	0	0	0	1	1	0	0	3	0	0	0	0
CBWD5	2	0	0	0	2	0	0	0	0	0	0	0	0	0	4	0
CBX1	0	0	0	0	0	1	0	1	5	0	0	3	0	0	7	0
CBX2	0	0	0	0	1	0	0	0	0	0	0	2	0	0	1	0
CBX3	0	0	0	0	0	0	0	0	1	0	1	11	0	0	5	0
CBX4	0	0	0	0	2	2	2	9	44	12	1	120	10	3	152	5
CBX5	0	0	0	0	0	0	0	0	0	0	0	3	0	0	0	0
CBX6	0	0	1	1	0	0	6	0	2	1	0	8	1	0	3	0
CBX7	0	0	0	0	0	0	0	0	2	0	0	3	0	0	4	0
CBX8	0	0	0	0	0	0	0	0	3	0	0	5	0	0	1	0
CBY1	0	0	1	0	0	1	0	0	0	0	0	2	0	0	2	0
CC2D1A	0	0	0	1	1	0	0	0	0	0	0	6	0	0	12	1
CC2D1B	0	0	0	0	1	0	0	0	3	1	0	5	0	0	5	0
CC2D2A	2	0	0	0	1	1	0	2	0	0	0	0	0	0	0	0
CCAR1	0	0	0	0	0	0	0	1	5	0	0	12	1	1	13	0
CCAR2	0	0	0	0	0	0	0	0	3	0	0	8	0	1	9	0
CCBE1	3	0	0	0	2	0	1	0	0	0	0	2	0	0	1	0
CCDC102A	2	0	0	0	2	0	0	0	0	0	0	1	0	0	1	0
CCDC102B	0	0	0	1	2	0	0	0	0	0	0	0	0	0	0	0
CCDC105	0	0	0	1	1	0	0	0	0	0	0	1	0	0	0	0
CCDC106	0	0	0	1	0	0	0	0	0	0	0	1	1	0	1	0
CCDC107	0	0	0	0	0	0	0	0	0	1	0	3	1	1	2	1
CCDC113	0	0	0	0	0	0	3	0	0	0	0	1	0	0	0	0
CCDC115	0	0	0	0	0	2	0	0	1	0	0	37	0	0	16	0
CCDC116	0	0	0	0	1	0	0	0	0	0	0	1	0	0	1	0
CCDC117	0	0	0	0	2	0	1	0	0	0	0	19	0	0	11	1
CCDC12	2	0	1	0	2	0	0	0	5	2	1	14	1	0	17	0
CCDC120	0	0	0	0	0	0	0	4	5	0	0	20	1	0	19	0
CCDC121	0	0	0	0	0	0	0	0	0	0	0	6	0	0	2	0
CCDC124	0	0	0	1	2	0	0	0	19	1	0	17	1	0	19	0
CCDC125	0	0	0	0	0	0	0	0	6	0	0	12	0	0	5	1
CCDC126	0	0	0	0	0	0	0	0	1	1	0	7	0	0	2	0
CCDC127	0	0	1	1	0	0	0	0	4	1	0	11	0	0	23	0
CCDC137	0	0	0	0	0	0	0	0	2	0	0	6	0	0	11	0
CCDC138	0	0	0	0	5	0	0	0	0	0	0	0	0	0	0	0
CCDC14	1	0	0	0	0	0	0	0	0	0	0	3	0	0	2	0
CCDC141	0	0	0	0	0	0	0	0	0	0	0	0	0	0	2	0
CCDC142	0	0	0	0	0	0	0	1	0	0	0	0	0	0	2	0
CCDC144A	0	0	0	0	1	1	0	0	0	0	0	3	0	0	2	0
CCDC144B	0	0	0	1	1	0	0	0	0	0	0	1	0	0	0	0
CCDC146	0	0	0	0	0	1	1	0	0	0	1	6	1	0	3	0
CCDC148	0	0	0	0	1	0	0	0	0	0	0	0	0	0	0	0
CCDC149	2	0	1	0	1	0	0	0	1	0	0	2	0	0	3	0
CCDC15	0	0	0	0	1	0	0	0	0	0	0	0	0	0	0	0
CCDC150	0	0	0	0	0	0	0	0	0	0	0	1	1	0	1	0
CCDC154	0	0	0	0	1	0	0	0	0	1	0	2	0	0	2	0
CCDC157	0	0	0	1	6	0	0	1	1	0	0	10	0	0	6	0
CCDC158	0	0	0	0	1	0	0	0	0	0	0	0	0	0	0	0
CCDC159	0	0	0	1	3	1	0	0	1	0	0	0	0	0	5	0
CCDC162P	0	0	0	0	4	0	0	0	0	0	1	2	0	0	0	0
CCDC167	0	0	0	0	0	0	0	0	0	0	0	2	0	0	5	0
CCDC168	2	0	0	0	2	0	0	0	0	0	0	2	0	0	0	0
CCDC17	0	0	0	0	0	0	0	0	0	0	0	0	0	0	3	0
CCDC170	0	0	0	0	1	0	0	0	0	2	0	1	0	0	6	0
CCDC171	0	0	0	0	1	0	0	0	0	0	0	1	0	0	0	0
CCDC174	1	0	0	0	0	0	0	0	0	1	0	2	0	0	4	0
CCDC18	0	0	0	0	1	0	3	0	0	0	0	0	0	0	0	0
CCDC183-AS1	0	0	0	0	0	0	0	0	0	0	0	2	0	0	2	0
CCDC186	0	0	0	0	1	0	5	2	9	3	3	54	10	2	51	2
CCDC190	0	0	0	0	0	0	0	0	0	0	0	1	0	0	5	0
CCDC191	1	0	0	0	0	0	0	0	0	0	0	0	0	0	0	0
CCDC196	1	0	0	0	1	0	0	0	0	0	0	0	0	0	1	0
CCDC198	0	0	0	0	0	0	0	0	0	0	0	1	0	0	0	0
CCDC200	0	0	0	0	0	0	0	0	0	0	0	0	0	0	0	0
CCDC22	0	0	0	0	0	0	0	0	0	1	0	2	0	0	0	0
CCDC24	0	0	0	0	1	0	0	0	0	0	0	2	0	1	0	0
CCDC25	0	0	0	0	1	0	0	0	3	0	0	5	1	0	3	0
CCDC27	0	0	0	0	0	0	0	0	0	0	0	1	0	0	0	0
CCDC28A	0	0	0	0	0	1	0	1	9	2	1	28	2	1	26	0
CCDC28B	1	0	0	0	1	0	1	0	0	0	0	0	0	0	1	0
CCDC3	0	0	0	0	0	0	0	0	0	0	0	2	0	0	1	0
CCDC30	3	0	0	1	7	0	1	0	1	0	0	3	0	0	5	0
CCDC32	0	0	0	0	0	0	0	0	4	1	0	0	0	0	0	0
CCDC33	0	0	0	0	1	0	0	0	0	0	0	3	0	0	2	0
CCDC34	0	0	0	0	0	0	0	0	2	0	0	1	0	0	0	0
CCDC40	1	0	0	0	1	0	0	0	0	0	0	3	0	2	5	0
CCDC43	0	0	0	0	0	0	0	0	2	1	0	3	0	0	3	0
CCDC47	0	0	0	0	0	0	0	0	6	0	1	14	2	0	14	0
CCDC50	0	0	0	0	1	0	0	0	5	0	0	8	0	0	6	0
CCDC51	0	0	0	0	0	0	0	0	0	0	0	3	0	0	2	0
CCDC57	2	0	0	0	0	0	0	0	0	0	0	3	0	0	2	0
CCDC59	0	0	0	0	0	0	0	0	6	0	1	5	0	0	6	0
CCDC6	0	0	0	0	0	1	1	0	2	0	0	12	0	0	14	0
CCDC60	0	0	0	0	0	0	0	0	0	0	0	4	0	0	3	0
CCDC62	0	0	0	0	1	0	2	0	0	0	0	2	0	0	0	0
CCDC63	0	1	0	0	1	0	0	0	0	0	0	0	0	0	0	0
CCDC65	0	0	0	0	0	0	0	0	0	0	0	2	0	0	0	0
CCDC66	0	0	0	0	0	0	0	0	0	0	0	0	0	0	1	0
CCDC69	0	0	2	0	0	3	0	2	37	11	0	141	9	1	97	2
CCDC71	0	0	0	0	0	0	0	0	0	0	0	7	0	0	3	0
CCDC74A	0	0	0	0	0	0	0	0	0	0	0	2	0	0	2	0
CCDC77	0	0	0	0	1	0	3	0	0	0	0	3	0	0	0	0
CCDC78	0	0	0	0	0	0	0	0	0	0	0	2	0	0	2	0
CCDC8	1	0	0	0	0	0	0	0	0	0	0	6	0	0	1	0
CCDC80	0	0	0	0	0	0	0	0	4	0	0	2	1	0	1	0
CCDC82	1	0	0	0	2	0	0	0	5	2	0	7	0	0	5	0
CCDC83	0	0	0	0	0	0	0	0	0	0	0	0	2	0	0	0
CCDC85B	0	0	0	0	0	0	0	1	0	1	0	14	1	1	15	0
CCDC85C	0	0	0	0	5	1	0	2	16	0	0	46	2	0	50	0
CCDC86	0	0	0	0	1	0	0	0	0	0	0	1	0	0	3	0
CCDC88A	1	0	0	0	2	0	0	3	0	2	0	2	0	0	3	0
CCDC88B	0	0	0	0	0	1	0	1	10	7	0	31	0	1	25	2
CCDC88C	0	0	0	2	3	0	1	0	0	0	0	4	1	0	4	2
CCDC9	0	0	0	0	0	0	0	1	2	0	0	12	0	0	6	0
CCDC90B	3	0	0	0	1	0	0	1	4	2	2	17	0	0	6	0
CCDC91	0	0	0	0	0	2	0	0	4	0	0	3	0	1	10	2
CCDC92	1	0	0	0	1	0	0	1	0	0	0	3	0	0	0	0
CCDC93	1	0	0	0	1	1	0	0	6	1	0	4	0	0	16	0
CCDC96	0	0	0	0	0	0	0	0	1	0	0	5	0	0	4	0
CCDC97	0	0	0	0	0	0	0	0	0	1	0	5	0	1	5	0
CCDC9B	0	0	0	0	0	0	0	0	1	0	0	8	1	0	4	1
CCHCR1	0	0	0	0	0	0	0	0	0	0	0	1	0	0	0	0
CCL17	0	0	0	1	0	0	0	0	2	4	0	18	2	0	7	0
CCL19	0	0	0	0	0	0	3	0	0	0	0	0	0	0	1	0
CCL2	0	0	1	0	0	0	0	0	1	2	0	16	0	0	3	0
CCL20	0	0	0	0	1	0	0	0	80	4	0	44	7	1	34	1
CCL22	1	0	0	0	0	0	1	1	7	3	0	58	1	4	42	1
CCL26	1	0	0	0	0	0	0	0	0	0	0	0	0	0	0	0
CCM2	0	0	0	0	0	0	1	0	1	0	0	5	0	0	3	2
CCN1	0	0	0	0	0	1	0	0	24	2	0	21	3	0	29	0
CCN2	0	0	0	0	0	0	0	1	13	2	0	11	2	0	10	0
CCN3	0	0	0	0	0	0	0	0	0	0	0	0	0	0	1	0
CCN5	0	0	0	2	1	0	0	1	0	0	0	1	0	0	2	0
CCNA2	0	0	0	0	0	0	0	0	0	0	0	0	0	0	0	0
CCNB1IP1	0	0	0	0	2	0	0	1	0	0	0	0	0	0	0	0
CCNC	0	0	0	0	0	3	2	2	8	3	1	53	7	0	51	0
CCND1	0	0	2	0	0	0	0	1	1	1	0	32	4	0	10	0
CCND2	0	0	0	0	1	0	0	0	0	0	0	7	0	0	4	0
CCND3	1	0	0	0	0	0	3	0	2	4	0	27	2	0	16	0
CCNDBP1	0	0	0	0	1	5	0	6	27	5	2	84	9	3	84	2
CCNE1	0	0	0	0	1	0	0	0	1	1	0	5	0	0	10	0
CCNE2	0	0	0	0	1	0	0	0	0	0	1	1	1	0	0	0
CCNF	0	0	0	0	1	0	1	3	0	0	0	0	0	0	1	0
CCNG1	0	0	0	1	1	1	0	0	3	2	0	25	0	0	9	0
CCNG2	0	0	1	0	1	6	3	6	94	25	5	372	15	9	332	5
CCNH	0	0	0	0	0	0	0	0	6	0	0	1	0	0	2	0
CCNI	0	0	0	0	1	0	2	5	41	3	2	87	13	0	94	2
CCNJL	1	0	0	0	1	0	0	0	0	0	0	1	1	0	3	0
CCNK	0	0	0	0	0	2	0	0	12	3	1	43	2	1	28	2
CCNL1	0	0	3	0	0	1	3	3	62	10	0	61	11	1	69	0
CCNL2	1	0	0	2	0	0	0	1	3	1	1	29	2	0	13	1
CCNT1	0	0	0	0	0	0	0	0	2	0	0	9	0	0	2	0
CCNT2	0	0	0	0	0	0	0	1	12	0	1	10	1	0	20	0
CCNY	0	0	0	0	0	0	0	1	1	1	0	2	0	0	2	0
CCNYL1	0	0	0	0	1	0	0	3	11	4	0	26	1	1	39	0
CCP110	0	0	0	1	0	1	0	0	0	0	0	3	0	0	2	0
CCR1	0	0	0	0	0	0	0	0	4	2	1	6	0	0	1	0
CCR4	0	0	0	0	0	0	0	0	0	0	0	1	0	0	0	0
CCR5	0	0	0	0	0	0	0	0	0	0	0	4	0	0	2	0
CCR7	0	0	0	0	0	0	0	0	0	1	0	0	1	0	1	0
CCR9	0	0	0	1	0	0	0	0	0	0	0	2	0	0	0	0
CCRL2	0	0	0	0	0	0	0	0	3	1	0	4	0	0	0	0
CCS	0	0	0	0	1	0	0	0	0	0	0	4	0	0	2	0
CCSAP	0	0	0	0	0	0	0	0	2	0	0	6	0	0	8	0
CCSER2	2	0	0	0	0	0	0	0	0	0	0	7	0	0	4	0
CCT2	0	0	1	0	1	0	5	0	0	0	0	16	0	0	1	0
CCT3	1	0	1	0	0	0	1	0	0	2	0	14	2	1	7	0
CCT4	0	0	0	0	0	0	0	0	7	1	0	32	0	0	23	0
CCT5	0	0	0	0	0	1	1	0	7	0	0	20	1	0	14	0
CCT6A	1	0	0	0	0	0	0	0	2	1	0	27	0	1	20	1
CCT6B	0	0	0	0	0	0	0	0	0	0	0	0	0	0	0	0
CCT6P1	0	0	0	0	1	0	1	0	0	0	0	0	0	0	0	0
CCT7	0	0	0	0	0	0	0	0	7	1	0	19	0	1	10	0
CCT8	0	0	0	0	1	0	0	0	1	0	1	2	0	0	9	0
CCT8L1P	0	0	0	0	1	0	1	0	0	0	0	1	0	0	0	0
CCT8P1	0	0	0	0	1	0	0	0	0	0	0	0	0	0	0	0
CCZ1	1	0	0	0	0	0	0	1	2	5	1	23	1	0	33	1
CCZ1B	0	0	0	0	1	0	0	0	4	0	0	1	1	0	0	0
CD101	0	0	0	0	0	0	0	0	0	0	0	0	0	0	0	0
CD109	0	0	0	0	0	0	0	0	0	0	0	0	0	0	1	0
CD109-AS1	1	0	0	0	0	0	0	0	0	0	0	1	0	0	0	0
CD14	0	0	0	0	0	0	0	0	0	3	1	4	3	0	4	0
CD151	0	0	0	0	1	1	0	1	4	2	0	30	3	1	20	1
CD160	0	0	0	0	2	0	0	0	0	0	0	1	0	0	0	0
CD163	0	0	0	0	0	0	0	0	0	0	0	2	0	0	0	0
CD163L1	0	0	0	0	1	0	0	0	0	0	0	1	2	0	1	0
CD164	0	0	2	0	2	3	4	0	47	17	0	126	13	5	118	2
CD177	0	0	0	0	0	1	1	1	9	0	0	57	2	1	36	0
CD180	0	0	0	0	0	0	0	0	0	0	0	1	0	0	1	0
CD19	0	0	0	0	0	0	0	1	0	0	0	2	0	0	0	0
CD1D	0	0	0	0	0	0	0	0	0	0	0	0	0	0	1	0
CD1E	0	0	0	0	0	0	0	0	0	0	0	0	0	0	0	0
CD200R1	0	0	0	0	0	0	0	1	5	2	0	13	4	0	16	0
CD22	0	0	0	0	1	0	0	0	0	0	0	5	0	0	4	0
CD226	0	0	0	0	0	0	0	0	0	0	0	1	0	0	1	0
CD244	0	0	0	0	1	0	0	0	0	0	0	2	0	0	2	0
CD27-AS1	0	0	0	2	0	0	4	0	0	0	0	1	0	0	0	0
CD274	0	0	0	0	0	0	0	0	1	1	0	4	0	0	5	0
CD276	0	0	0	0	3	0	0	0	0	1	1	12	1	0	3	0
CD2AP	0	0	0	0	0	2	1	1	17	0	1	42	3	0	39	1
CD2BP2	0	0	0	0	0	0	3	0	2	2	0	21	0	1	9	0
CD300A	0	0	0	0	0	0	0	0	0	0	0	5	0	0	0	0
CD300LF	0	0	0	0	0	0	0	0	0	1	0	3	0	0	0	0
CD300LG	0	0	0	0	0	0	0	0	0	0	0	1	0	0	0	0
CD302	0	0	0	0	0	0	0	0	0	0	0	1	0	0	10	0
CD320	0	0	0	0	1	0	0	1	0	0	0	1	0	0	1	0
CD33	0	0	0	0	4	0	0	0	0	0	0	2	0	0	1	0
CD34	0	0	1	0	0	1	0	0	0	0	0	1	0	0	1	0
CD36	0	0	1	0	0	0	0	0	0	0	0	2	0	0	0	0
CD37	0	0	0	0	1	1	0	0	0	0	0	2	0	0	0	0
CD3G	1	0	0	0	1	0	0	0	0	0	0	0	0	0	0	0
CD4	0	0	0	1	0	0	0	1	2	0	0	1	0	0	1	0
CD40	0	0	0	0	0	0	0	0	0	0	0	8	3	0	1	0
CD44	0	0	1	0	0	1	0	0	14	14	1	20	3	0	7	0
CD46	0	0	0	0	0	5	7	7	87	25	5	312	22	6	318	4
CD47	0	0	1	1	0	0	0	0	13	2	0	4	2	0	8	0
CD48	0	0	0	0	0	0	0	0	0	8	0	3	0	0	2	0
CD5	0	0	0	2	1	0	0	0	0	0	0	2	1	0	0	0
CD52	0	0	1	0	0	0	0	0	1	0	0	1	0	1	0	0
CD53	0	0	0	0	0	0	0	0	12	5	0	4	0	1	3	0
CD55	0	0	0	0	1	1	0	1	54	5	0	73	7	1	56	0
CD58	0	0	0	0	0	2	0	2	6	7	0	17	0	0	6	0
CD59	1	0	1	0	0	5	2	11	98	16	3	300	25	1	273	2
CD6	0	0	0	0	1	0	0	0	0	0	0	4	0	0	0	0
CD63	0	0	2	0	1	8	3	7	106	11	6	172	23	5	184	6
CD68	0	0	0	0	0	0	0	2	4	1	2	51	2	0	36	1
CD69	0	0	0	0	0	0	0	0	0	0	0	3	3	0	1	0
CD7	0	0	0	0	0	0	0	0	3	0	0	3	2	0	3	0
CD70	0	0	0	0	2	0	1	0	0	0	0	0	0	0	0	0
CD72	0	0	0	0	0	0	0	0	0	0	0	1	0	0	0	0
CD74	0	0	1	0	0	1	0	1	13	3	4	85	12	1	25	3
CD79A	0	0	0	0	0	0	0	0	0	0	1	1	0	0	3	0
CD79B	0	0	0	0	0	0	1	0	0	0	0	0	0	0	0	0
CD80	0	0	0	0	0	0	0	0	0	0	0	0	0	0	0	0
CD81	2	0	1	0	1	0	0	0	3	0	0	8	4	1	5	0
CD82	0	0	0	1	1	0	0	1	24	2	0	43	14	1	37	1
CD83	0	0	0	0	0	1	0	1	12	1	0	13	0	0	4	0
CD83P1	0	0	0	0	0	0	0	0	0	0	0	0	0	0	0	0
CD84	2	0	0	0	0	0	0	1	0	0	0	6	0	0	0	0
CD86	0	0	0	0	0	0	0	0	0	0	0	3	0	0	4	0
CD8A	0	0	0	0	0	0	0	0	0	0	0	0	0	0	0	0
CD9	1	0	2	0	1	0	2	1	39	2	0	60	5	1	41	1
CD93	0	0	0	0	1	0	0	1	0	1	0	2	0	0	2	0
CD96	0	0	0	0	0	0	0	0	1	0	0	1	0	0	0	0
CD99	0	0	3	0	0	0	0	0	23	2	0	38	2	1	36	0
CD99L2	1	0	0	0	0	1	4	17	17	85	2	502	6	17	388	8
CD99P1	0	0	0	0	2	1	1	0	11	2	1	49	3	2	38	1
CDA	0	0	0	0	0	0	0	0	3	1	0	8	0	0	3	0
CDADC1	0	0	0	0	0	0	0	1	2	0	0	3	0	0	5	0
CDAN1	1	0	0	0	2	0	1	0	0	0	0	4	1	0	2	0
CDC123	0	0	1	0	0	0	0	0	0	1	0	5	0	0	3	0
CDC14B	1	0	0	0	2	0	0	0	0	0	0	1	0	0	2	0
CDC16	0	0	0	0	0	0	0	0	1	0	0	8	0	0	0	0
CDC20B	1	0	0	0	1	0	0	0	0	0	0	0	0	0	0	0
CDC20P1	0	0	0	0	0	0	0	0	0	0	0	0	0	0	4	0
CDC23	0	0	1	0	0	0	0	0	0	0	0	3	0	0	3	0
CDC25B	0	0	0	2	0	0	0	0	0	1	0	1	0	0	1	0
CDC27	3	0	0	0	0	0	0	0	1	0	0	1	0	1	8	0
CDC34	0	0	0	0	1	1	0	2	14	6	4	64	7	1	81	2
CDC37	0	0	0	0	0	2	0	2	21	2	0	32	3	1	34	0
CDC37L1	0	0	0	0	1	0	0	0	2	1	0	14	0	0	14	1
CDC40	0	0	0	0	0	0	0	1	0	0	0	0	0	0	0	0
CDC42	0	0	2	0	0	5	6	3	56	10	3	133	19	4	148	1
CDC42BPA	0	0	1	0	0	0	0	0	0	0	0	1	0	0	6	0
CDC42BPB	0	0	0	0	3	0	0	0	4	2	0	32	3	0	24	0
CDC42BPG	0	0	0	0	1	0	1	0	1	1	1	18	4	0	12	0
[truncated: 12,727 more rows]
