# Supplementary material for: Urinary TYROBP and HCK as genetic biomarkers for non-invasive diagnosis and therapeutic targeting in IgA nephropathy
Source: Front Genet. 2024 Dec 24;15:1516513. doi: 10.3389/fgene.2024.1516513 (PMC11703869; doi:10.3389/fgene.2024.1516513)
Supplement: Supplementary file 9 [file DataSheet7.zip › RandomUrine_ExpressionMatrix.csv]

	IgAN09	IgAN10	IgAN11	IgAN08	Control01	Control02	Control03	Control04	Control05	Control06	Control07	Control08	Control09	Control10	Control11
A1BG	0	0	0	1	0	0	0	2	0	0	0	0	0	0	0
A2M	0	2	0	2	0	1	0	0	0	0	0	0	0	0	0
A2ML1	1	6	2	9	9	6	11	24	3	2	19	19	56	13	2
A4GALT	0	1	1	0	0	0	1	1	0	0	1	1	7	1	0
AAAS	0	0	0	0	0	0	0	0	0	0	0	0	1	0	0
AACS	0	1	1	9	1	0	1	0	0	0	0	0	1	1	0
AADACL4	0	0	0	0	0	0	0	1	0	0	1	0	1	0	0
AAGAB	0	0	0	0	0	0	1	0	0	0	0	0	0	1	0
AAK1	1	0	0	6	0	0	2	1	0	0	1	0	5	1	0
AAMDC	0	0	0	1	1	2	1	2	1	0	0	0	2	0	0
AAMP	0	0	0	0	2	0	1	5	0	0	1	2	6	2	1
AANAT	0	0	0	2	0	0	0	0	0	0	0	0	0	0	0
AAR2	0	0	0	0	0	0	0	0	0	0	0	1	2	0	0
AARD	0	1	1	3	0	0	0	0	0	0	0	0	0	0	0
AARS1	1	0	0	3	0	0	0	0	0	0	0	0	2	0	0
AARS2	1	1	3	1	0	0	0	0	0	0	0	0	0	0	0
AASDH	0	0	0	1	0	0	0	0	0	0	0	0	0	0	0
AASDHPPT	0	1	0	1	0	1	0	2	0	0	1	2	0	0	0
AASS	0	0	0	0	0	0	0	1	0	1	0	0	0	0	0
AATBC	0	1	0	0	0	0	0	1	0	0	0	0	1	0	0
AATK	0	0	1	5	0	0	0	0	0	0	0	0	4	0	0
ABAT	0	1	0	11	0	1	0	1	0	0	4	2	4	0	1
ABCA1	0	1	1	3	1	1	6	9	0	0	2	1	11	1	0
ABCA10	0	1	0	2	0	0	0	0	0	0	0	0	0	0	0
ABCA12	0	0	1	0	1	0	0	0	0	0	1	0	3	0	0
ABCA13	0	2	1	1	0	0	0	0	0	0	1	0	2	0	0
ABCA17P	0	0	0	0	0	0	0	0	0	0	1	0	0	0	0
ABCA2	0	0	0	11	0	0	0	0	0	0	0	0	1	0	0
ABCA3	0	1	0	0	0	0	0	0	0	0	0	0	1	0	0
ABCA4	0	0	0	7	0	0	0	1	0	0	0	1	0	0	0
ABCA5	0	0	0	0	0	0	0	1	0	0	0	1	1	1	0
ABCA6	0	0	0	4	0	0	0	0	0	0	0	0	0	0	0
ABCA7	0	2	1	6	1	0	0	2	0	0	6	1	2	1	0
ABCA8	0	0	1	5	0	0	0	0	0	0	0	0	0	0	0
ABCA9	0	0	0	0	0	0	0	0	0	0	0	0	0	0	0
ABCB1	2	0	1	3	0	0	0	0	0	0	0	0	0	1	0
ABCB11	0	0	0	1	0	0	0	0	0	0	0	0	0	0	0
ABCB4	1	0	0	2	4	0	0	0	0	0	0	0	0	0	0
ABCB5	0	0	0	1	0	0	0	0	0	0	0	0	0	0	0
ABCB7	0	0	0	0	0	0	0	1	0	0	0	0	0	0	0
ABCB8	0	3	0	2	0	0	0	0	0	0	0	0	2	0	1
ABCB9	0	0	2	8	0	0	0	1	0	0	0	0	1	0	0
ABCC1	0	0	0	1	0	0	0	0	0	0	0	0	0	0	0
ABCC10	0	1	0	2	0	0	0	1	0	0	0	0	0	0	0
ABCC12	0	0	0	0	0	0	0	0	0	0	0	0	1	0	0
ABCC2	0	0	1	0	0	0	0	0	0	0	0	0	0	0	0
ABCC3	1	0	0	15	0	0	0	0	0	0	3	0	0	0	0
ABCC4	1	2	0	0	0	0	0	0	0	0	1	0	0	0	0
ABCC5	0	1	1	8	0	0	0	0	0	0	1	0	3	0	0
ABCC6	0	0	0	7	0	0	0	0	0	0	0	0	2	0	0
ABCC8	0	0	1	4	0	0	0	1	0	0	1	0	1	0	1
ABCC9	0	1	0	0	0	0	1	0	0	0	1	0	0	1	0
ABCD1	0	1	0	1	0	0	0	1	0	0	0	0	2	0	0
ABCD1P2	0	0	0	0	0	0	0	0	0	0	0	0	0	0	0
ABCD2	0	0	0	2	0	0	0	0	0	0	0	0	0	0	0
ABCD3	0	0	0	0	0	0	2	1	0	0	2	1	6	0	1
ABCD4	0	1	0	0	0	2	0	5	0	0	1	0	5	1	0
ABCE1	0	1	0	3	0	0	1	0	0	0	0	0	0	0	0
ABCF1	0	4	0	3	1	2	2	0	0	0	3	2	7	0	1
ABCF2	0	2	0	1	0	0	0	0	0	0	0	0	0	0	0
ABCF3	0	0	0	0	0	0	0	0	0	0	0	0	3	0	1
ABCG1	0	0	0	2	1	1	2	12	0	0	2	2	16	3	1
ABCG4	0	0	3	1	0	1	0	0	0	0	0	0	0	0	0
ABCG5	0	0	0	1	0	0	0	0	0	0	0	0	0	0	0
ABCG8	0	1	0	6	0	0	0	0	0	0	3	0	1	0	0
ABHD1	0	0	0	11	1	0	1	0	0	0	0	1	0	0	0
ABHD11	0	0	0	0	1	1	0	1	0	2	2	1	0	1	0
ABHD12	0	1	0	4	0	0	1	1	0	0	2	2	3	0	0
ABHD13	0	0	0	1	1	0	0	0	0	0	0	1	0	0	0
ABHD14B	0	0	0	0	0	0	0	0	0	0	0	0	1	0	0
ABHD15	0	3	0	3	0	0	0	0	0	0	1	0	1	0	0
ABHD17A	0	0	2	1	0	0	0	0	0	1	1	0	1	1	0
ABHD17B	1	1	0	0	0	4	2	5	0	2	12	3	19	3	2
ABHD17C	0	0	0	0	0	0	3	9	1	0	5	5	9	0	2
ABHD18	0	0	0	6	0	0	0	0	0	0	3	0	0	1	0
ABHD2	1	2	2	2	3	1	2	2	1	0	12	2	7	1	0
ABHD3	0	0	0	1	2	2	4	9	0	0	11	2	16	1	0
ABHD4	0	1	0	1	0	0	1	2	0	0	0	2	1	0	0
ABHD5	0	4	0	2	10	4	9	20	5	3	23	8	64	17	3
ABHD6	0	3	0	1	0	0	4	1	0	0	1	0	1	2	0
ABHD8	0	0	0	3	0	0	0	1	0	0	0	0	0	1	0
ABI1	0	2	0	0	1	1	8	8	1	0	6	7	13	2	1
ABI2	2	0	0	17	4	0	0	0	0	0	3	0	0	0	0
ABI3	0	0	0	0	0	0	0	0	0	0	0	0	0	0	0
ABI3BP	0	0	1	0	0	0	0	0	0	0	1	0	0	0	0
ABL1	0	1	1	0	0	1	1	0	0	0	0	0	1	0	0
ABL2	0	0	1	5	1	0	0	0	0	0	2	0	0	0	0
ABLIM1	2	1	1	2	7	1	8	26	1	1	14	12	40	3	2
ABLIM2	0	0	1	0	0	0	0	1	0	0	0	0	0	1	1
ABLIM3	0	1	0	1	0	0	0	3	0	0	0	2	8	1	0
ABO	0	0	0	1	0	0	0	0	0	0	0	0	0	0	0
ABR	1	0	0	8	2	0	3	1	0	0	1	0	4	0	0
ABRACL	0	0	0	1	2	1	5	8	1	0	8	3	18	4	1
ABRAXAS1	0	0	0	7	0	0	0	0	0	0	0	0	1	0	0
ABRAXAS2	0	0	0	3	0	0	0	0	0	0	0	0	2	1	0
ABT1	0	0	0	0	1	1	0	0	1	0	1	0	1	0	0
ABTB1	0	1	0	1	0	0	0	1	1	0	2	0	0	3	0
ABTB2	1	0	0	0	3	2	7	6	2	3	14	0	26	3	1
ACAA1	0	0	0	0	1	0	5	3	0	0	5	2	12	6	1
ACAA2	0	0	0	0	0	0	0	0	0	0	1	0	0	0	0
ACACB	0	1	1	5	2	1	3	3	0	0	5	1	8	1	0
ACAD10	0	2	0	2	3	0	0	0	0	0	0	0	0	0	0
ACAD8	0	0	0	1	1	4	2	3	0	1	8	4	15	3	1
ACAD9	0	0	0	0	0	0	0	1	0	1	0	0	2	0	0
ACADL	0	0	0	1	0	0	0	0	0	0	0	0	0	0	0
ACADM	0	1	0	1	0	4	3	6	1	0	3	1	14	2	1
ACADS	0	2	1	0	0	0	1	0	0	0	0	0	0	0	0
ACADSB	0	2	0	3	0	0	0	0	0	0	0	0	0	0	0
ACADVL	0	0	0	0	1	0	5	1	0	0	3	2	9	3	0
ACAN	0	2	0	0	0	1	0	0	0	0	0	0	3	0	0
ACAP1	0	0	0	12	0	0	0	2	0	0	0	0	1	0	0
ACAP2	0	0	0	3	1	1	2	2	0	0	3	0	3	2	0
ACAP3	0	0	0	7	0	0	0	1	0	0	1	3	1	1	0
ACAT1	0	1	0	5	0	0	1	2	0	0	1	1	1	0	1
ACAT2	0	0	0	1	0	0	0	0	0	0	0	0	0	0	0
ACBD3	0	0	0	0	0	0	0	4	0	0	1	0	7	0	0
ACBD4	0	0	0	3	0	0	0	3	0	0	0	1	0	0	0
ACBD5	0	0	0	0	2	0	0	0	0	0	0	0	2	0	0
ACBD7	0	0	0	1	0	0	0	0	0	0	0	0	1	0	0
ACCS	0	0	0	0	0	0	0	0	0	0	0	0	0	0	0
ACD	0	0	1	1	0	0	0	0	0	0	0	0	0	0	0
ACE	1	0	0	13	0	0	1	0	0	0	0	0	1	0	0
ACER1	0	0	1	0	1	0	0	0	0	0	0	0	0	0	0
ACER2	0	0	0	0	0	0	1	0	0	0	0	0	0	0	0
ACER3	0	0	1	1	0	1	4	0	0	0	0	2	2	1	1
ACHE	0	0	0	1	0	0	4	3	1	1	9	5	11	2	0
ACIN1	3	1	1	0	3	2	3	5	2	0	3	0	9	1	0
ACKR2	0	0	0	1	0	0	0	0	0	0	0	0	0	0	0
ACKR3	0	1	0	0	1	1	0	1	0	0	0	0	0	0	0
ACLY	0	0	0	4	0	0	0	1	0	1	0	0	5	1	1
ACO1	0	1	0	5	0	0	1	0	0	0	0	0	0	0	0
ACO2	1	1	0	5	2	0	0	2	0	0	2	0	2	0	0
ACOT11	0	0	1	13	0	0	0	1	0	0	2	0	1	0	0
ACOT13	1	0	0	0	0	0	0	0	0	1	0	0	0	0	0
ACOT4	0	0	0	1	0	1	0	0	0	0	0	0	1	0	0
ACOT7	0	0	0	0	0	0	0	0	0	0	2	0	0	0	0
ACOT8	0	0	0	2	0	0	0	0	0	0	0	0	2	0	0
ACOT9	0	0	0	7	0	0	0	0	0	0	0	0	3	1	0
ACOX1	0	0	1	2	2	2	4	4	1	2	9	2	6	1	1
ACOX2	1	0	1	0	0	0	0	0	0	0	0	0	0	0	0
ACOX3	0	0	0	0	0	0	0	1	0	0	0	0	0	0	0
ACOXL	0	0	0	9	0	0	0	0	0	0	0	1	1	0	0
ACOXL-AS1	0	0	0	0	0	0	0	0	0	0	0	0	0	0	0
ACP1	0	0	0	0	1	0	1	2	0	1	0	2	5	0	0
ACP2	0	0	0	0	0	0	0	0	0	0	1	0	1	0	0
ACP3	0	0	0	0	1	1	0	1	0	0	1	0	0	0	0
ACP5	0	4	0	0	0	0	0	0	0	0	0	2	2	0	0
ACP6	0	0	1	0	1	0	0	0	0	0	1	1	1	0	0
ACP7	0	0	1	1	0	1	0	1	0	0	0	0	0	0	0
ACRBP	1	0	0	2	0	0	0	0	0	0	0	0	0	0	0
ACSBG1	0	0	0	3	4	0	1	1	0	0	1	0	1	0	0
ACSBG2	0	0	0	1	0	0	0	0	0	0	0	0	0	0	0
ACSF2	0	0	1	0	0	0	0	0	0	0	0	0	2	0	0
ACSF3	0	0	1	1	0	0	0	0	0	0	0	0	1	0	0
ACSL1	0	1	1	3	0	0	2	4	0	0	1	2	7	5	0
ACSL3	0	0	1	6	0	1	3	7	1	0	4	1	9	2	1
ACSL4	0	2	0	0	0	0	0	0	0	0	0	0	1	2	0
ACSL5	2	0	1	7	0	0	0	1	0	0	1	0	2	0	0
ACSL6	0	1	1	6	0	0	0	0	0	0	0	6	0	0	0
ACSM2A	0	1	2	7	0	0	0	0	0	0	0	0	0	0	0
ACSM2B	1	0	0	7	0	0	0	0	0	0	1	0	1	1	0
ACSM3	0	1	0	1	0	0	1	0	0	0	0	0	0	0	0
ACSM4	0	0	0	3	0	0	0	0	0	0	0	0	0	0	0
ACSM6	0	0	0	0	0	0	0	0	0	0	0	0	0	0	0
ACSS1	0	0	0	1	0	0	0	0	0	0	0	1	0	0	0
ACSS2	0	1	2	3	2	0	0	0	0	0	1	1	0	0	0
ACSS3	0	1	1	10	1	2	0	0	0	0	0	0	1	0	0
ACTA2	0	0	0	0	0	1	0	1	0	0	0	0	0	0	0
ACTB	2	14	0	5	10	11	22	46	9	10	56	28	119	107	6
ACTG1	4	34	1	1	115	56	169	406	23	41	307	116	885	160	57
ACTG2	0	0	0	0	0	0	0	1	0	0	0	0	0	0	0
ACTL6A	0	0	0	1	0	0	0	1	0	0	1	0	1	0	0
ACTL6B	0	0	0	4	0	0	0	0	0	0	0	0	0	1	0
ACTN1	0	1	0	2	0	0	0	0	0	0	2	0	2	2	0
ACTN2	0	0	0	1	0	0	0	0	0	0	0	0	0	0	0
ACTN4	1	1	0	6	4	2	4	29	1	1	15	5	26	7	3
ACTR10	0	1	0	0	1	0	1	2	0	0	2	1	2	2	2
ACTR1A	0	1	1	1	1	0	1	1	0	0	1	0	6	1	0
ACTR1B	0	0	0	0	0	0	0	0	0	0	0	0	3	0	0
ACTR2	0	2	0	5	3	2	11	14	1	0	8	8	28	11	3
ACTR3	0	3	0	0	0	1	2	9	2	0	14	4	31	9	4
ACTR3B	0	0	0	2	1	0	1	0	0	0	0	0	0	0	0
ACTR3C	0	0	0	3	0	0	0	0	0	0	0	0	0	0	0
ACTR6	0	0	0	2	0	0	1	0	0	0	0	1	1	0	1
ACTR8	0	0	1	1	0	0	0	1	0	0	0	1	1	0	0
ACVR1	0	1	0	0	0	0	0	1	0	0	1	0	4	0	1
ACVR1B	0	0	0	0	0	0	0	6	0	0	4	2	4	2	1
ACVR1C	0	0	0	2	0	0	0	0	0	0	0	0	0	0	0
ACVR2A	0	0	1	1	0	0	0	0	0	0	0	0	1	0	0
ACVR2B	0	0	0	0	1	0	0	0	0	0	0	0	0	0	0
ACY3	0	1	0	0	0	0	0	0	0	0	0	0	1	1	0
ACYP2	0	0	0	2	0	0	0	1	0	0	1	0	1	0	0
ADA	0	0	0	0	0	0	0	0	0	0	0	0	0	0	0
ADA2	0	1	0	2	0	0	0	0	0	0	0	0	1	0	1
ADAD2	0	0	0	0	0	0	0	0	0	0	0	0	0	0	0
ADAL	0	0	0	3	0	0	1	0	0	0	0	0	0	0	0
ADAM10	0	1	2	2	0	3	5	6	1	0	6	2	9	1	1
ADAM11	0	1	0	2	0	0	0	0	0	0	0	0	0	0	0
ADAM12	0	0	0	4	0	0	0	0	0	0	0	0	0	0	0
ADAM15	0	0	0	0	0	0	0	0	0	0	0	0	0	0	0
ADAM17	0	1	2	3	0	1	1	1	0	0	0	0	2	1	0
ADAM19	1	0	0	0	0	0	0	0	0	0	0	0	1	0	0
ADAM2	0	0	0	0	0	0	0	0	0	0	0	0	0	0	0
ADAM28	0	2	0	5	0	0	0	2	0	0	0	0	0	0	0
ADAM29	0	0	0	3	0	0	0	0	0	0	0	0	0	0	0
ADAM32	0	0	0	0	0	0	0	1	0	0	0	0	0	0	0
ADAM33	0	0	1	0	0	0	1	0	0	0	0	0	0	0	0
ADAM5	0	0	0	3	0	0	0	0	0	0	0	0	0	0	0
ADAM7	0	0	0	8	0	0	0	1	0	0	0	0	0	0	0
ADAM8	0	1	0	0	0	0	0	0	0	0	3	0	1	2	0
ADAM9	0	3	0	1	4	1	7	14	2	2	8	4	34	4	1
ADAMDEC1	0	0	0	1	0	0	0	0	0	0	0	0	1	0	0
ADAMTS1	0	0	0	0	0	0	0	0	0	0	1	0	0	0	0
ADAMTS10	0	0	0	13	0	0	0	0	0	0	0	0	0	0	0
ADAMTS12	0	0	0	1	0	0	0	0	0	0	0	0	0	0	0
ADAMTS13	0	0	2	3	0	0	1	0	0	0	2	1	2	0	0
ADAMTS14	0	0	0	0	0	0	0	0	0	0	0	0	0	0	0
ADAMTS15	0	0	0	0	0	0	0	0	0	0	0	0	1	0	0
ADAMTS17	0	0	0	5	0	0	0	2	0	0	0	0	0	0	0
ADAMTS18	1	1	0	1	1	0	0	0	0	0	0	0	1	0	0
ADAMTS19	0	0	0	0	0	0	0	0	0	0	0	0	2	0	0
ADAMTS2	0	0	1	2	0	0	0	0	0	0	1	0	0	0	1
ADAMTS3	0	1	0	0	0	0	0	0	0	0	0	0	0	0	0
ADAMTS4	0	1	2	7	0	0	0	1	0	0	0	0	0	0	0
ADAMTS5	0	0	1	0	0	0	0	0	0	0	0	0	1	0	0
ADAMTS6	0	0	0	2	0	0	0	0	0	0	1	0	1	0	0
ADAMTS7	0	1	0	1	0	0	1	0	1	0	0	0	0	0	0
ADAMTS7P4	0	0	1	0	0	0	0	0	0	0	0	0	0	0	0
ADAMTS8	0	0	2	11	0	0	0	0	0	0	0	0	0	0	0
ADAMTS9	0	0	0	2	0	0	0	0	0	0	0	0	0	0	0
ADAMTS9-AS2	0	0	0	0	0	0	1	0	0	0	0	0	0	0	0
ADAMTSL1	0	0	0	0	0	0	0	0	0	0	1	0	1	0	0
ADAMTSL2	0	0	0	0	0	0	0	0	0	0	1	0	0	0	0
ADAMTSL3	1	0	0	2	0	1	0	1	0	0	0	0	1	0	0
ADAMTSL4	0	0	0	3	0	0	0	2	0	0	3	1	2	1	0
ADAP1	0	0	0	0	0	0	0	1	0	0	2	1	0	1	0
ADAP2	0	0	0	6	0	0	0	0	0	0	0	0	0	0	0
ADAR	1	2	3	4	6	4	5	5	0	0	7	3	29	3	2
ADARB1	0	0	0	0	0	0	0	0	0	0	0	0	1	0	0
ADARB2	0	0	0	2	2	0	0	1	0	0	1	0	3	0	0
ADAT1	0	0	0	2	0	0	0	0	0	0	0	0	1	0	0
ADAT2	0	0	0	2	0	0	0	0	0	0	0	0	0	0	0
ADCK1	0	0	0	1	0	0	0	1	1	0	0	0	0	0	0
ADCK2	0	1	0	4	0	0	0	0	0	0	0	0	0	0	0
ADCY1	0	0	0	1	0	0	0	0	0	0	1	0	2	0	0
ADCY10	0	1	0	1	0	0	0	1	0	0	0	0	0	1	0
ADCY2	0	1	0	7	1	0	0	0	0	0	0	0	0	0	0
ADCY3	0	1	1	2	0	0	0	1	0	0	0	0	0	0	0
ADCY4	0	0	0	0	0	0	0	1	0	0	0	0	1	0	0
ADCY5	0	0	0	2	0	0	0	0	0	0	0	0	0	0	0
ADCY6	0	1	0	2	0	0	0	1	0	0	0	0	3	0	0
ADCY7	0	0	1	0	0	0	0	1	0	0	1	0	0	0	0
ADCY9	1	1	1	0	3	0	0	1	0	0	1	1	6	1	0
ADCYAP1R1	0	1	1	0	0	0	0	2	0	0	0	0	1	0	0
ADD1	0	2	2	3	0	0	0	6	0	0	1	0	6	1	0
ADD2	0	0	0	1	0	1	0	0	0	0	0	0	1	0	0
ADD3	0	0	0	6	1	0	1	3	0	0	1	0	4	0	0
ADD3-AS1	0	0	0	0	0	0	0	1	0	0	0	1	0	0	0
ADGB	0	0	1	0	0	0	0	0	0	0	3	0	0	0	0
ADGRA1	0	0	0	1	0	0	0	0	0	0	0	0	1	1	0
ADGRA2	0	0	0	1	0	0	0	0	0	0	0	1	1	1	0
ADGRA3	0	1	0	4	0	0	0	1	0	0	0	0	0	1	0
ADGRB1	0	0	0	0	1	0	0	0	0	0	0	1	0	0	0
ADGRB2	0	0	2	0	0	0	0	0	0	0	0	0	1	0	0
ADGRB3	0	1	2	1	1	0	1	0	0	0	0	0	0	0	0
ADGRD1	0	1	0	5	0	0	0	0	0	0	1	0	2	0	0
ADGRD2	0	0	0	5	1	0	0	0	0	0	0	0	1	0	0
ADGRE1	0	0	0	1	0	0	0	0	0	0	0	0	1	0	0
ADGRE2	0	0	0	11	1	0	0	0	0	0	0	0	1	3	0
ADGRE3	0	0	0	1	0	0	0	0	0	0	7	0	0	1	0
ADGRE5	0	1	1	6	1	0	0	3	0	0	0	0	1	0	1
ADGRF1	0	5	0	2	15	14	15	44	4	4	44	16	86	13	3
ADGRF3	0	0	0	0	0	0	1	1	0	0	0	0	1	0	0
ADGRF4	0	0	0	3	0	0	0	0	0	0	0	0	0	0	0
ADGRF5	0	0	0	3	0	0	0	0	0	0	0	0	0	0	0
ADGRG1	0	1	1	6	1	1	2	2	0	0	2	0	2	0	0
ADGRG2	0	0	0	0	0	0	0	0	0	0	0	0	0	0	0
ADGRG3	0	0	0	2	0	0	0	0	0	0	5	0	7	8	0
ADGRG4	1	0	0	0	0	0	0	0	0	0	0	0	0	0	0
ADGRG5	0	1	0	3	0	0	0	0	0	0	0	0	1	0	0
ADGRG6	0	1	0	1	1	2	0	4	0	0	1	0	5	0	0
ADGRG7	1	0	0	0	0	0	0	0	0	0	0	0	0	0	0
ADGRL1	0	0	0	1	0	0	0	0	0	0	0	0	1	0	0
ADGRL2	0	0	0	0	0	0	0	0	0	0	0	0	0	1	0
ADGRL3	0	0	0	0	0	0	0	0	0	0	0	0	0	0	0
ADGRV1	0	0	0	3	0	0	0	1	0	0	0	1	1	1	0
ADH1B	0	0	1	1	0	0	0	0	0	0	0	0	1	0	0
ADH5	0	0	0	2	0	0	0	0	0	0	0	0	1	0	0
ADI1	0	0	0	0	0	2	0	3	0	0	0	0	3	1	0
ADIPOQ-AS1	0	0	0	0	0	0	0	1	0	0	0	0	0	0	0
ADIPOR1	0	2	0	0	6	4	4	19	0	1	15	6	46	5	4
ADIPOR2	0	1	0	0	0	8	7	14	0	3	7	7	35	4	2
ADIRF	0	2	0	0	7	2	9	8	2	2	18	5	21	5	0
ADK	0	0	0	3	3	0	0	2	0	0	2	1	0	0	0
ADM	0	1	0	0	7	4	6	23	2	2	24	7	43	4	2
ADM2	0	0	0	0	0	0	0	1	0	0	0	0	0	0	0
ADNP	0	0	0	0	1	0	2	2	0	1	3	1	5	0	2
ADNP2	0	0	0	2	2	0	0	0	0	0	0	2	0	0	0
ADO	0	0	0	0	0	0	0	0	0	0	0	0	0	0	0
ADORA1	0	0	1	0	0	0	0	0	0	0	0	0	0	0	0
ADORA2A-AS1	0	0	0	0	0	0	0	1	0	0	0	0	0	0	0
ADORA2B	0	0	0	2	0	0	0	0	0	0	0	0	2	0	0
ADPGK	1	1	1	0	0	0	0	1	0	0	1	1	3	1	0
ADPRHL1	0	0	1	3	0	0	0	0	0	0	0	0	1	0	0
ADPRS	0	0	0	0	0	0	0	0	1	0	0	0	0	0	0
ADRA1D	0	0	0	0	0	0	0	0	0	0	0	0	0	0	0
ADRB1	0	0	1	1	0	0	0	2	0	0	1	0	4	0	0
ADRM1	0	1	0	1	1	0	4	3	1	0	3	0	13	1	0
ADSL	0	0	0	0	0	0	0	0	0	0	0	0	0	0	0
ADSS1	1	0	0	0	0	0	0	1	0	0	0	2	0	0	0
ADSS2	0	0	2	0	0	0	0	0	0	0	1	0	2	2	0
ADTRP	0	0	0	2	0	0	0	0	0	0	0	0	0	0	0
AEBP2	0	0	0	0	1	0	0	1	1	0	0	0	1	0	0
AEN	0	0	0	0	0	1	1	0	1	0	2	1	5	0	0
AFAP1	1	0	0	1	0	0	0	0	0	0	1	0	3	0	0
AFAP1L1	0	0	3	2	0	0	0	0	0	0	0	0	0	0	0
AFAP1L2	0	0	1	0	1	1	0	2	1	0	4	1	4	0	0
AFDN	0	1	0	1	2	2	6	10	0	0	4	1	17	1	3
AFF1	0	0	0	0	3	0	2	5	0	0	5	0	4	1	0
AFF3	0	1	0	0	1	0	0	0	0	0	0	0	1	0	1
AFF4	0	0	0	4	2	0	4	7	1	1	8	5	13	2	1
AFG1L	0	1	0	3	0	0	0	0	0	0	0	0	0	0	0
AFG3L1P	0	0	0	1	1	0	0	1	0	0	2	0	0	0	0
AFG3L2	1	1	0	5	1	0	0	0	0	0	0	0	1	0	0
AFMID	0	0	2	9	0	0	0	0	0	0	2	3	0	0	0
AFP	0	0	0	0	0	0	0	0	0	3	0	1	0	0	0
AFTPH	0	0	0	5	1	0	4	6	0	0	1	0	9	2	0
AGAP1	0	0	2	0	0	0	0	0	0	0	0	1	0	0	0
AGAP2	0	1	1	3	0	0	1	1	0	0	1	0	0	0	0
AGAP3	0	1	0	2	0	0	0	1	0	1	1	1	3	0	0
AGBL2	0	0	0	6	0	0	0	0	0	0	0	0	0	0	0
AGBL3	0	0	0	0	0	0	0	0	0	0	0	0	0	0	0
AGBL4	0	0	0	2	0	0	0	1	0	0	0	0	0	0	0
AGBL5	0	0	0	0	1	0	0	0	0	0	1	0	0	0	0
AGER	0	1	0	0	0	0	0	0	0	0	1	0	0	0	0
AGFG1	0	0	0	2	1	1	0	0	0	0	2	2	5	1	1
AGFG2	0	2	0	0	6	1	8	12	1	2	8	3	25	3	3
AGGF1	0	0	0	0	1	0	2	1	0	0	0	0	1	0	1
AGK	1	0	0	3	0	0	0	0	0	0	0	1	0	0	0
AGL	1	2	0	1	1	0	0	0	0	0	0	0	0	0	0
AGMAT	0	0	0	9	0	0	0	1	0	0	0	1	0	0	0
AGMO	0	0	1	3	0	0	1	0	0	0	0	0	1	0	0
AGO1	1	1	1	1	0	0	0	1	0	0	0	0	1	0	0
AGO2	0	0	2	0	0	1	2	0	0	0	3	0	2	0	0
AGO3	1	1	2	9	0	1	0	1	0	0	0	0	1	0	0
AGO4	1	2	0	2	0	0	0	2	0	0	1	0	1	0	0
AGPAT1	0	0	0	0	0	0	0	0	0	0	0	0	2	1	0
AGPAT2	0	1	0	1	0	0	0	0	0	0	0	0	0	0	1
AGPAT3	0	0	1	5	0	0	0	0	0	0	2	2	6	0	0
AGPAT4	0	0	1	5	0	0	1	0	0	0	1	0	0	0	0
AGPAT5	0	0	1	0	0	0	0	0	0	0	0	0	0	0	0
AGPS	1	0	0	2	0	0	0	0	0	0	1	0	0	0	0
AGR2	0	0	0	0	0	1	1	2	0	0	5	1	7	0	1
AGR3	0	0	0	0	0	0	1	0	0	0	0	0	2	0	0
AGRN	0	0	0	0	0	0	0	1	0	0	0	2	2	0	0
AGTPBP1	0	0	0	1	0	0	1	0	0	0	0	0	0	0	0
AGTRAP	0	0	1	1	0	0	1	1	0	0	0	0	1	0	0
AGXT	0	0	0	0	0	0	0	0	0	0	0	0	1	0	0
AGXT2	0	0	0	0	0	0	0	0	0	0	0	0	0	0	0
AHCTF1	0	0	1	2	0	0	0	0	0	0	0	0	0	1	0
AHCY	0	0	1	0	0	3	2	1	1	1	1	1	5	0	1
AHCYL1	0	1	0	5	0	0	1	3	1	0	0	0	5	3	0
AHCYL2	1	0	1	0	0	0	0	0	0	0	1	1	1	0	0
AHDC1	0	1	1	6	2	0	3	1	0	0	4	1	5	1	0
AHI1	0	0	1	0	0	0	0	0	0	0	0	0	1	2	0
AHI1-DT	0	0	0	4	0	0	0	0	0	0	1	0	0	0	0
AHNAK	3	6	0	0	2	1	2	5	1	0	3	0	18	2	0
AHNAK2	0	0	0	0	0	0	0	0	0	1	0	0	1	1	0
AHR	0	0	0	2	0	0	1	4	2	0	6	3	12	0	3
AHRR	0	0	0	0	0	0	1	0	0	0	0	0	2	0	0
AHSA1	0	0	0	2	1	0	0	0	0	0	0	1	1	0	0
AHSA2P	0	0	0	0	0	0	1	0	1	1	0	0	1	1	0
AICDA	0	0	0	3	0	0	0	0	0	0	1	0	1	0	0
AIDA	1	0	0	0	0	0	0	0	0	0	0	0	1	0	0
AIF1	0	1	0	0	5	0	0	1	0	0	3	0	0	16	0
AIF1L	1	3	1	0	4	3	11	18	5	0	15	6	34	5	0
AIFM1	0	2	0	0	0	0	0	0	0	0	0	1	0	0	0
AIFM2	1	0	0	2	1	1	0	0	0	0	0	0	2	1	0
AIFM3	0	0	1	0	0	0	0	0	0	0	0	0	2	0	0
AIG1	0	0	0	3	0	0	0	0	0	0	1	1	2	1	0
AIMP1	0	0	0	0	0	0	1	2	0	0	2	0	3	0	0
AIMP2	0	0	0	1	0	0	0	0	0	0	0	0	0	0	0
AIP	0	0	0	0	1	0	0	0	0	0	0	0	0	0	0
AIPL1	0	0	0	1	0	0	0	0	0	0	1	0	1	1	0
AIRE	0	1	0	1	0	1	0	0	0	0	0	0	0	0	0
AJAP1	0	0	1	0	0	0	0	0	0	0	1	0	2	0	0
AJUBA	0	0	0	1	5	0	0	0	0	1	0	0	1	0	0
AK1	0	0	1	4	0	0	0	0	0	0	0	0	0	0	0
AK2	0	1	0	0	0	0	1	0	0	0	0	1	0	0	0
AK3	0	1	0	2	1	0	1	7	1	1	2	2	6	2	0
AK4	0	0	0	2	0	0	2	0	0	0	1	0	3	0	0
AK5	0	0	1	2	0	0	0	1	0	0	0	0	0	0	0
AK6	0	0	0	0	0	0	2	2	0	0	3	0	1	0	0
AK7	1	0	0	0	0	0	0	0	0	0	0	0	0	0	0
AK9	0	0	1	12	0	1	0	0	0	0	0	0	2	1	0
AKAP1	0	0	0	4	0	0	0	0	0	0	0	0	1	0	0
AKAP10	1	0	0	0	0	0	0	0	0	0	3	0	3	0	0
AKAP11	1	0	0	0	0	0	1	0	0	0	0	0	1	0	0
AKAP12	0	0	0	0	0	0	0	0	0	0	0	0	0	0	0
AKAP13	0	0	2	4	1	0	0	3	0	0	2	1	7	0	2
AKAP17A	0	2	1	0	1	2	1	2	0	0	0	0	7	2	0
AKAP5	0	0	1	2	0	0	0	0	0	0	0	0	0	1	0
AKAP6	0	0	0	3	0	0	0	0	0	0	7	0	0	0	0
AKAP8	0	0	1	0	0	0	2	1	0	0	0	0	3	0	0
AKAP8L	0	0	2	2	0	0	0	3	0	0	0	0	3	0	0
AKAP9	0	2	0	6	2	2	5	1	0	0	3	0	4	3	1
AKIP1	0	0	0	3	0	0	0	0	0	0	0	0	0	0	0
AKIRIN1	0	1	0	3	0	1	0	4	2	0	3	0	9	1	0
AKIRIN2	1	0	0	0	2	1	1	4	1	1	3	1	7	0	2
AKNA	0	0	1	0	2	0	0	1	0	0	0	0	3	1	0
AKR1A1	0	1	0	3	1	0	0	0	0	0	0	0	2	0	0
AKR1B1	0	2	0	0	0	0	0	0	1	0	0	0	1	1	0
AKR1B10	0	0	0	0	0	0	0	0	0	0	0	0	0	0	0
AKR1C1	0	0	0	3	0	0	0	0	0	0	0	0	0	0	0
AKR1C2	0	0	0	0	0	0	0	0	0	0	0	0	0	0	0
AKR1C3	0	1	0	1	0	0	0	2	0	0	1	0	0	0	0
AKR1D1	0	0	0	1	0	0	0	0	0	0	0	0	0	1	0
AKR7A2	0	2	0	1	0	0	0	0	0	0	0	0	2	0	0
AKR7A3	0	0	0	0	0	0	0	0	0	0	0	0	0	0	0
AKR7L	0	0	0	0	0	0	0	0	0	0	0	0	0	0	0
AKT1	0	1	0	1	1	1	1	1	0	0	3	0	5	0	1
AKT1S1	0	0	0	1	2	1	1	2	0	1	2	2	10	1	1
AKT2	0	0	1	1	0	0	0	2	0	0	2	1	3	0	0
AKT3	0	1	1	3	0	0	0	0	0	0	1	0	1	0	0
AKTIP	0	0	0	0	1	0	2	2	0	0	0	1	0	0	1
ALAD	0	1	0	2	0	0	0	0	0	0	0	1	1	0	0
ALAS1	0	0	0	0	0	0	1	1	0	0	3	1	5	2	0
ALAS2	0	0	0	0	0	0	0	0	0	0	0	0	0	0	0
ALB	1	0	0	2	0	0	0	0	0	0	0	0	0	0	0
ALCAM	0	2	0	0	0	0	0	1	0	0	1	1	2	0	0
ALDH16A1	0	0	0	0	0	0	0	0	0	0	0	0	1	0	0
ALDH18A1	0	0	0	0	0	0	0	0	0	0	0	0	0	0	0
ALDH1A1	0	0	0	0	0	0	0	1	0	0	1	0	0	0	0
ALDH1A2	0	0	0	1	0	0	1	1	0	0	0	0	0	0	0
ALDH1A3	0	5	0	2	3	4	7	11	1	1	10	7	23	2	1
ALDH1L1	0	0	3	3	1	0	2	1	0	0	3	5	9	4	2
ALDH1L2	0	1	0	1	0	0	0	0	0	0	0	0	0	0	0
ALDH2	0	2	1	9	0	0	0	1	0	0	1	2	0	0	0
ALDH3A1	0	0	0	0	0	1	1	2	0	0	0	0	5	0	1
ALDH3A2	0	0	1	1	1	0	1	0	1	0	1	1	4	0	0
ALDH3B1	0	1	0	4	2	0	1	1	1	0	1	1	1	0	0
ALDH3B2	0	0	0	0	0	0	0	1	0	0	0	0	2	1	0
ALDH4A1	0	0	0	0	0	0	0	0	0	0	0	0	1	0	0
ALDH5A1	0	0	0	1	0	1	0	0	0	0	0	1	0	0	0
ALDH6A1	0	0	0	2	2	0	0	2	1	0	2	1	2	0	0
ALDH7A1	1	0	4	13	1	0	0	2	0	0	0	0	1	0	1
ALDH9A1	0	0	0	0	0	0	0	0	0	0	0	0	0	0	0
ALDOB	0	1	0	4	1	2	1	0	3	0	3	11	6	2	0
ALDOC	0	0	0	0	0	0	0	2	1	0	1	1	2	0	0
ALG1	0	0	0	0	0	0	0	0	0	0	0	0	0	0	0
ALG12	1	0	0	1	0	0	1	0	0	0	0	0	5	0	0
ALG13	0	0	0	0	0	0	1	0	1	0	0	2	5	0	1
ALG14	0	0	0	3	0	0	0	1	0	0	0	0	0	0	0
ALG1L	0	0	0	0	1	1	0	0	0	0	1	0	1	0	1
ALG2	0	1	0	0	0	0	0	0	0	0	0	0	0	0	0
ALG3	0	0	1	0	1	0	0	0	0	0	0	0	0	0	0
ALG6	0	0	0	1	0	0	0	0	0	0	0	0	1	0	0
ALG9	0	0	0	1	0	0	0	0	0	0	0	0	0	0	0
ALK	0	1	0	2	0	0	0	0	0	0	0	0	2	0	0
ALKBH1	0	0	0	0	0	0	0	0	0	0	0	0	0	0	0
ALKBH4	0	0	0	0	0	0	0	0	0	0	0	0	0	0	0
ALKBH5	0	0	0	0	0	0	0	1	0	0	1	1	2	1	0
ALKBH6	0	0	0	0	1	0	0	2	0	0	1	0	0	0	0
ALKBH7	1	1	1	0	0	0	1	1	0	0	0	0	4	0	0
ALMS1	0	0	5	1	0	0	1	0	0	0	0	0	0	0	0
ALMS1-IT1	0	0	0	2	0	0	0	0	0	0	0	0	1	0	0
ALOX12	1	3	2	1	6	4	15	24	1	4	28	11	69	13	0
ALOX12-AS1	0	0	0	3	0	0	0	0	0	0	1	0	1	0	0
ALOX12B	0	0	1	2	0	0	0	0	0	0	0	0	0	0	0
ALOX15	0	1	0	0	0	0	0	0	0	0	0	0	1	0	0
ALOX15B	0	0	0	2	0	0	0	0	0	0	1	0	0	0	0
ALOX15P2	0	0	0	2	0	0	0	0	0	0	0	0	0	0	0
ALOX5	0	0	0	0	0	0	0	0	0	0	1	0	0	0	0
ALOX5AP	0	0	0	1	0	0	0	1	0	0	7	1	3	15	0
ALOXE3	0	0	0	0	0	0	0	0	0	0	0	0	0	0	0
ALPK1	0	0	0	7	1	0	0	0	0	0	1	0	0	1	0
ALPK3	0	0	0	0	0	0	0	1	0	0	0	0	2	1	0
ALPL	0	0	0	0	0	0	1	1	0	0	1	0	0	0	0
ALS2	0	0	0	0	0	0	1	0	0	0	0	0	0	0	0
ALS2CL	0	1	1	1	1	0	2	4	0	1	4	1	8	2	0
ALX4	0	0	0	0	0	0	0	0	0	0	0	0	0	0	0
ALYREF	0	0	0	0	0	0	0	2	0	0	0	0	2	2	0
AMBP	0	0	0	0	0	0	0	0	0	0	0	0	0	0	0
AMBRA1	0	0	0	2	0	0	0	2	1	1	5	2	11	1	0
AMD1	0	0	0	6	0	0	0	1	0	1	0	0	1	0	0
AMDHD2	0	0	0	0	1	0	0	2	0	1	1	0	7	2	0
AMER1	0	0	0	0	0	0	0	0	0	0	0	0	0	0	0
AMER2	0	1	0	0	0	0	0	0	0	0	0	0	0	0	0
AMER3	0	0	0	0	0	1	0	0	0	0	0	0	0	0	0
AMFR	0	2	0	0	2	0	5	4	0	0	0	1	7	1	1
AMHR2	0	0	0	3	0	0	0	0	0	0	0	0	0	0	0
AMIGO2	0	0	0	0	0	0	0	0	0	0	0	0	0	0	0
AMMECR1	0	0	0	0	1	0	0	0	0	0	0	0	2	0	0
AMMECR1L	0	0	1	0	0	0	1	1	0	0	1	2	3	0	0
AMN	0	1	0	0	1	0	0	0	0	0	0	0	1	0	0
AMN1	0	0	0	1	0	0	0	0	0	0	0	0	0	0	0
AMOTL1	0	1	1	1	1	0	0	0	0	0	0	0	0	1	0
AMOTL2	0	1	1	0	1	1	0	8	0	0	8	2	16	2	1
AMPD2	0	0	1	1	0	0	0	1	0	0	0	0	2	1	0
AMPD3	0	0	0	2	2	1	0	6	0	0	0	2	8	0	1
AMPH	0	0	1	7	0	0	0	1	0	0	0	0	0	0	0
AMT	0	0	1	11	0	0	0	0	0	0	0	0	1	0	0
AMY2B	0	0	0	0	0	0	0	0	0	0	0	1	0	0	0
AMZ1	0	0	1	0	1	0	0	0	0	0	0	0	0	0	0
AMZ2	0	0	0	0	0	0	0	0	0	0	0	0	2	0	0
AMZ2P1	0	0	0	0	0	0	0	0	0	0	0	0	0	0	0
ANAPC1	0	0	0	5	0	0	0	1	0	0	0	0	0	0	0
ANAPC10	0	0	0	0	0	0	0	1	0	0	0	0	1	0	0
ANAPC11	0	1	1	1	1	0	1	2	0	0	1	1	4	0	2
ANAPC13	0	0	0	0	0	0	0	0	0	0	1	4	1	2	0
ANAPC15	0	0	0	0	0	0	0	0	0	0	0	1	1	0	0
ANAPC16	0	0	0	2	0	0	0	2	0	0	4	3	7	2	0
ANAPC2	0	0	0	0	0	0	0	0	0	0	1	0	2	0	0
ANAPC4	0	0	0	0	0	0	0	0	0	1	0	0	0	0	0
ANAPC5	0	0	0	4	1	0	0	0	0	0	4	0	3	0	0
ANAPC7	0	0	0	4	1	1	0	1	0	0	2	1	5	0	0
ANGEL1	0	0	0	0	0	0	0	1	0	0	0	0	0	0	0
ANGPT1	0	1	0	0	0	0	0	0	0	0	0	0	1	0	0
ANGPT2	0	0	0	5	0	0	0	0	0	0	0	1	0	0	0
ANGPTL2	0	0	0	2	0	0	0	0	0	0	0	0	0	0	0
ANGPTL3	0	0	0	4	0	0	0	0	0	0	1	0	0	0	0
ANGPTL4	0	0	0	0	2	1	4	4	0	0	10	4	15	0	2
ANK1	0	0	3	6	0	0	0	0	0	0	0	0	1	0	0
ANK2	0	1	1	0	0	0	0	0	0	0	0	0	0	0	0
ANK3	0	0	1	4	0	0	1	1	1	0	0	0	0	1	0
ANKAR	1	0	0	2	0	0	0	0	0	0	0	0	0	0	0
ANKDD1A	0	0	0	0	0	0	0	0	0	0	0	0	1	0	0
ANKDD1B	0	0	0	0	0	1	0	2	0	0	0	0	2	0	0
ANKFN1	0	0	0	4	0	0	0	0	0	0	0	0	0	0	0
ANKFY1	0	0	1	1	1	0	2	3	0	1	2	2	3	1	0
ANKH	0	0	0	1	0	0	0	1	0	0	0	0	0	0	0
ANKHD1	0	0	0	1	0	0	0	0	0	0	1	0	0	1	0
ANKIB1	0	0	1	0	0	0	0	0	1	0	4	1	4	0	0
ANKK1	0	0	1	2	0	0	0	0	0	0	1	0	0	1	0
ANKLE2	0	2	1	11	2	2	1	2	1	2	8	3	11	1	0
ANKMY1	0	0	1	1	1	0	3	2	0	0	2	0	10	0	0
ANKMY2	0	0	0	0	0	1	0	1	0	0	0	1	0	0	0
ANKRA2	0	1	0	2	5	2	0	2	0	0	0	1	4	1	0
ANKRD10	0	1	0	0	0	0	0	4	0	0	0	0	1	0	0
ANKRD11	0	2	3	3	0	3	3	5	0	1	8	2	14	3	1
ANKRD12	2	2	0	3	1	4	2	6	3	1	5	3	8	9	1
ANKRD13A	0	2	0	10	2	2	8	16	1	1	8	7	41	4	4
ANKRD13B	0	0	1	0	0	0	0	0	0	0	0	0	0	0	0
ANKRD13C	0	0	0	0	0	0	0	0	0	0	1	0	2	1	0
ANKRD13D	0	0	1	5	0	0	1	2	0	0	2	0	3	1	0
ANKRD16	0	0	0	1	0	0	0	0	0	0	0	0	0	0	0
ANKRD17	0	2	0	3	0	1	0	1	0	0	0	0	0	1	0
ANKRD20A11P	0	0	1	1	0	0	0	0	0	0	0	0	1	0	0
ANKRD20A8P	0	0	1	2	1	0	0	0	0	0	0	1	0	0	0
ANKRD22	0	0	0	1	0	0	0	1	0	0	0	0	1	2	0
ANKRD24	0	0	0	0	0	0	0	0	0	0	0	0	1	0	0
ANKRD26	0	0	1	4	0	0	0	0	0	0	0	0	0	0	0
ANKRD26P3	0	1	0	0	0	0	2	0	0	0	0	0	0	0	0
ANKRD27	0	0	0	5	0	1	0	1	0	0	1	0	2	0	0
ANKRD28	0	1	0	1	0	0	0	0	0	0	0	0	2	0	0
ANKRD29	0	1	0	0	0	1	0	0	0	0	0	0	0	0	0
ANKRD30B	0	4	1	2	0	0	0	2	0	0	0	0	0	0	0
ANKRD33	0	0	0	3	0	0	0	0	0	0	1	0	1	0	0
ANKRD33B	0	0	0	3	0	0	0	0	0	0	0	1	0	0	0
ANKRD34B	0	0	0	1	0	0	0	0	0	0	0	0	0	0	1
ANKRD36	0	0	1	0	0	0	0	1	0	0	0	0	0	0	0
ANKRD36B	0	1	0	0	0	0	0	0	0	0	0	0	0	0	0
ANKRD36BP1	0	0	0	0	0	0	0	0	0	0	0	0	0	0	0
ANKRD36BP2	0	0	0	0	0	0	0	0	0	0	0	0	0	0	0
ANKRD36C	0	0	0	0	0	1	0	5	0	0	2	0	5	0	0
ANKRD37	0	2	0	0	1	1	5	8	2	2	12	0	33	4	1
ANKRD39	0	0	0	2	0	0	1	0	1	0	0	0	1	1	0
ANKRD40	0	0	1	0	0	0	0	2	0	0	0	0	1	0	0
ANKRD40CL	0	0	0	1	0	0	0	0	0	0	0	0	0	0	0
ANKRD42	0	1	0	0	0	0	0	1	0	0	0	0	0	0	0
ANKRD44	0	0	0	8	0	0	0	0	0	1	0	0	2	0	0
ANKRD44-IT1	0	0	0	0	1	0	0	0	0	0	0	1	0	0	0
ANKRD45	0	0	0	2	0	0	0	0	0	0	1	0	0	0	0
ANKRD46	0	0	0	2	1	0	0	2	0	0	0	0	0	0	0
ANKRD49	0	0	0	1	0	0	0	0	0	0	0	0	0	0	0
ANKRD50	0	0	0	0	0	0	0	0	0	1	0	0	0	0	0
ANKRD52	1	1	0	0	1	0	0	0	0	0	0	0	0	0	0
ANKRD53	0	0	0	2	0	0	0	0	0	0	1	0	0	0	0
ANKRD54	0	0	0	5	1	0	0	0	0	0	0	0	0	0	0
ANKRD6	0	0	0	0	0	1	0	0	0	0	1	0	0	0	0
ANKRD62	0	0	1	2	0	0	0	0	0	0	0	0	0	0	0
ANKRD65	0	1	0	0	0	0	1	2	1	1	1	0	9	0	0
ANKRD9	0	0	0	1	1	0	1	0	0	0	2	1	0	0	0
ANKS1A	0	0	0	5	1	4	2	3	0	2	0	1	10	3	2
ANKS1B	1	0	1	6	0	0	0	0	0	0	0	0	0	0	0
ANKS3	0	0	0	3	0	0	0	0	0	0	0	0	1	0	0
ANKS4B	0	0	0	4	1	0	0	0	0	1	1	0	0	0	0
ANKS6	1	0	1	3	0	0	0	0	0	0	0	2	1	0	0
ANKUB1	0	0	0	4	0	0	0	0	0	0	0	0	0	0	0
ANKZF1	0	0	1	0	0	0	0	1	0	1	3	0	3	0	0
ANO1	0	3	1	4	0	1	0	0	0	0	0	0	6	0	0
ANO10	1	0	0	0	0	0	0	0	0	0	0	0	1	0	0
ANO2	1	0	0	1	0	0	0	0	0	0	0	0	0	0	0
ANO3	1	0	0	1	0	0	0	0	0	0	0	0	0	0	0
ANO4	1	0	1	0	0	0	0	0	0	0	0	0	1	0	0
ANO6	0	0	0	1	0	0	0	0	0	0	0	0	1	0	0
ANO7	0	0	0	2	0	0	0	1	0	0	0	0	0	0	0
ANO8	0	0	0	0	1	2	2	2	0	1	2	1	3	0	0
ANO9	0	0	0	6	0	0	0	0	0	0	0	0	0	0	0
ANOS1	0	0	0	1	0	0	0	0	0	0	0	0	0	0	0
ANP32A	0	0	0	2	1	0	0	3	0	0	3	1	9	4	0
ANP32B	0	2	0	3	1	1	1	6	0	0	4	3	7	2	1
ANP32E	0	0	0	0	0	0	2	0	0	0	4	1	1	1	0
ANPEP	1	2	0	3	0	0	0	0	0	0	0	0	1	1	0
ANTKMT	0	0	1	0	1	0	0	0	0	0	0	0	2	0	0
ANTXR1	0	0	0	4	0	0	0	1	0	0	0	0	0	0	0
ANTXR2	0	0	0	0	0	0	0	0	0	0	2	0	1	0	0
ANXA1	2	39	1	0	25	12	51	121	13	13	75	61	247	39	20
ANXA10	0	2	0	0	0	0	0	0	0	0	0	0	0	0	0
ANXA11	0	4	1	6	13	9	10	55	3	6	40	17	107	8	7
ANXA13	0	0	0	5	0	0	0	0	0	0	0	0	0	0	0
ANXA2	0	4	1	0	4	2	5	8	3	2	8	6	29	14	1
ANXA2R-OT1	0	0	0	2	0	0	0	0	0	0	0	0	0	0	0
ANXA3	1	0	0	1	7	1	2	8	2	0	4	0	12	1	0
ANXA4	0	3	0	3	1	1	2	5	0	0	2	0	6	1	1
ANXA5	0	2	0	1	1	1	0	3	0	0	1	2	2	0	0
ANXA6	0	0	4	0	0	0	0	2	0	0	1	0	0	0	0
ANXA7	0	0	1	0	0	0	0	3	1	0	1	0	1	0	0
ANXA9	0	0	1	0	0	0	1	1	0	0	4	1	9	0	0
AOAH	0	0	0	0	0	0	0	0	0	0	0	0	0	0	0
AOC1	0	1	0	5	0	0	1	1	0	0	0	0	1	0	0
AOC2	0	1	0	0	0	0	0	0	0	0	0	0	0	0	0
AOC3	0	0	0	0	0	0	0	0	0	0	1	0	0	0	0
AOPEP	0	1	1	17	0	0	3	2	0	0	0	0	4	0	0
AOX1	0	0	0	2	0	0	0	1	0	0	1	0	0	0	0
AP1AR	0	1	1	0	1	0	0	0	0	0	0	1	0	0	0
AP1B1	0	2	0	0	3	1	0	6	1	0	3	2	9	1	0
AP1G1	0	1	0	1	0	0	1	2	0	0	4	4	10	2	0
AP1G2	0	2	1	2	0	0	2	1	0	0	2	0	0	0	0
AP1M1	0	0	0	6	0	0	0	1	0	0	0	0	0	0	0
AP1M2	0	0	0	1	0	0	1	1	0	2	0	1	3	0	0
AP1S1	0	0	0	1	0	0	1	0	0	0	0	0	2	0	0
AP1S2	0	0	0	0	0	0	0	0	0	0	0	0	0	0	0
AP1S3	0	0	0	7	0	0	0	0	0	0	1	0	0	0	0
AP2A1	0	4	0	7	0	2	3	3	0	1	2	0	5	3	0
AP2A2	0	0	1	1	0	1	1	0	0	0	2	0	1	1	0
AP2B1	0	1	0	0	0	0	1	0	0	0	0	0	0	0	0
AP2M1	0	0	0	1	1	1	5	10	0	0	4	1	11	0	0
AP2S1	0	0	0	0	2	1	4	1	2	0	5	4	2	2	0
AP3B1	0	0	0	0	1	0	2	1	0	0	1	0	4	0	0
AP3B2	0	1	0	1	1	0	0	1	0	0	0	0	2	0	0
AP3D1	0	0	1	1	2	1	4	4	1	1	2	4	20	1	1
AP3M1	0	1	0	2	0	1	0	1	0	0	0	1	1	1	0
AP3M2	0	0	0	0	0	0	0	1	0	0	0	0	0	0	0
AP3S1	0	0	0	0	0	0	0	2	0	0	1	1	1	0	0
AP3S2	0	1	0	3	0	0	0	0	0	0	0	0	0	1	0
AP4B1	0	1	0	0	1	0	2	1	1	0	3	1	4	1	0
AP4E1	0	0	0	1	0	0	0	0	0	0	0	0	2	0	1
AP4M1	0	0	1	6	1	0	0	0	0	0	2	0	0	0	0
AP4S1	0	0	0	2	0	0	0	0	0	0	0	0	0	0	0
AP5M1	0	2	0	1	1	0	0	1	0	0	1	0	2	0	0
AP5S1	0	0	0	2	0	0	0	0	0	0	0	2	1	0	0
APAF1	0	0	0	1	0	0	0	2	0	0	4	2	3	0	0
APBA1	1	1	0	3	0	0	0	0	0	0	0	1	0	0	0
APBA2	0	1	0	1	0	0	1	1	0	0	0	3	0	0	1
APBA3	0	0	1	0	0	0	0	0	0	0	0	0	1	0	0
APBB1	0	0	1	1	1	0	1	0	0	0	0	0	0	0	0
APBB1IP	0	0	0	1	0	0	0	1	0	0	0	0	0	1	0
APBB2	0	1	0	0	0	0	0	0	0	0	0	0	0	0	0
APBB3	0	0	0	1	0	0	0	0	0	0	1	0	5	0	0
APC	0	0	0	0	0	0	0	3	0	0	0	0	2	0	0
APC2	0	0	0	3	3	0	0	1	0	0	0	0	1	0	0
APCDD1	0	0	0	0	0	0	0	0	0	0	0	0	0	0	0
APCDD1L	0	0	0	3	0	0	0	0	0	0	0	0	0	0	0
APCDD1L-DT	0	0	0	8	0	0	0	1	0	0	0	0	0	1	0
APEH	0	0	0	0	0	0	0	1	0	0	0	0	2	0	0
APEX1	0	1	0	0	0	0	0	0	0	0	1	0	0	0	0
APEX2	0	0	0	0	1	0	0	0	0	0	0	0	1	0	0
APH1A	0	1	0	0	2	0	2	2	0	1	5	2	10	1	1
APH1B	0	0	0	1	0	0	0	0	1	0	0	0	0	0	0
API5	0	1	0	1	0	0	0	0	0	0	0	0	0	0	0
APIP	0	0	0	1	0	0	0	0	0	0	0	0	1	0	0
APLF	0	0	0	1	0	0	0	3	0	0	0	0	0	0	0
APLP2	1	1	0	0	0	1	0	6	0	1	7	4	13	1	2
APMAP	0	0	0	0	0	0	0	1	0	0	1	0	4	0	0
APOA1-AS	0	0	0	0	1	0	0	0	0	0	0	0	0	0	0
APOB	0	0	1	7	0	0	0	0	0	1	1	0	1	0	0
APOBEC3A_B	0	0	0	1	4	3	4	16	0	1	10	4	25	8	1
APOBEC3F	0	0	0	1	0	0	0	0	0	0	0	0	0	0	0
APOBEC3G	0	0	0	0	0	0	0	0	0	0	0	1	0	0	0
APOBEC3H	0	0	0	1	0	0	0	0	0	0	0	0	0	0	0
APOBR	0	0	0	0	0	0	1	0	0	0	0	0	0	0	0
APOC1	0	4	0	5	0	0	0	0	0	0	1	0	2	0	0
APOD	0	0	0	0	0	0	0	0	0	0	0	0	2	0	0
APOE	0	0	0	0	0	0	0	0	0	0	0	0	0	0	0
APOL1	1	1	0	8	0	0	0	0	0	0	3	0	5	0	0
APOL2	0	1	0	0	2	0	0	3	1	0	3	0	8	1	0
APOL3	0	0	0	0	0	0	0	1	0	0	0	2	0	0	0
APOL4	0	0	0	0	0	0	0	0	0	0	3	0	0	0	0
APOL6	1	4	1	7	2	0	1	5	0	1	5	0	6	4	1
APOLD1	0	0	0	3	0	0	0	0	0	1	0	0	0	0	0
APOM	0	0	0	0	0	1	0	0	0	0	0	0	0	0	0
APOO	0	0	0	0	0	0	0	1	0	0	0	0	0	0	0
APOOL	0	0	0	0	0	0	0	0	0	0	0	0	0	0	0
APP	0	3	1	6	1	1	1	4	0	1	4	3	11	2	0
APPBP2	0	1	0	5	1	0	1	2	0	0	1	0	3	0	0
APPL2	0	0	0	1	1	0	0	2	0	0	0	0	2	4	0
APRT	0	1	0	1	0	0	1	1	0	0	0	0	2	0	0
APTR	0	0	0	2	0	0	0	0	0	0	0	0	0	0	0
APTX	0	0	2	7	0	0	2	0	0	0	1	1	1	0	0
AQP1	0	0	0	0	1	0	0	1	0	0	0	0	0	0	0
AQP10	0	0	0	0	0	0	0	0	0	0	0	0	0	0	0
AQP2	0	3	1	0	0	0	1	1	0	0	1	0	1	0	0
AQP3	0	0	0	0	0	1	2	3	0	0	2	1	2	3	0
AQP9	1	1	0	0	0	0	1	3	0	0	11	2	8	7	0
AQR	0	1	1	6	0	0	0	3	0	1	3	1	6	0	0
AR	0	0	0	1	0	0	0	0	0	0	0	0	3	0	0
ARAF	0	0	0	0	0	0	0	0	0	0	2	0	1	0	0
ARAP1	1	1	1	3	0	0	1	0	0	0	0	0	3	1	0
ARAP2	0	1	1	0	0	0	3	1	0	1	2	0	3	0	1
ARAP3	0	0	1	0	0	0	1	0	0	0	0	0	2	0	0
ARC	0	0	2	0	0	0	0	0	1	0	0	0	0	1	0
ARCN1	0	0	0	0	0	1	2	2	0	0	2	1	3	2	0
AREG	0	1	0	0	0	1	1	1	0	1	2	1	9	2	0
AREL1	0	0	2	7	0	0	2	2	1	0	1	2	1	2	0
ARF1	0	1	0	1	1	2	6	9	1	0	7	2	15	7	3
ARF3	0	0	0	0	0	0	0	4	0	0	1	1	3	1	0
ARF4	0	0	0	2	0	1	5	7	1	2	9	2	20	2	0
ARF6	1	0	1	0	2	2	0	5	0	2	3	1	13	3	0
ARFGAP1	0	1	1	0	0	2	0	1	0	0	0	0	2	0	0
ARFGAP2	0	2	0	2	0	0	0	4	3	0	2	2	5	4	0
ARFGAP3	0	0	0	0	3	0	2	6	2	0	3	2	11	1	1
ARFGEF1	0	0	0	0	0	0	0	0	0	0	1	3	4	1	0
ARFGEF2	0	1	0	3	1	1	1	7	0	0	1	2	2	0	0
ARFGEF3	0	0	1	7	0	0	1	1	0	0	0	1	1	0	0
ARFIP1	0	0	0	0	0	2	2	1	0	0	2	0	4	1	0
ARFIP2	0	0	0	7	0	0	0	0	0	0	3	0	2	0	0
ARFRP1	0	0	0	2	0	1	0	1	0	1	2	0	5	1	0
ARG2	0	0	2	0	1	0	0	2	0	0	0	0	1	0	0
ARGFX	0	0	0	4	0	0	0	0	0	0	0	0	0	0	0
ARGLU1	0	0	0	0	0	1	3	5	0	0	5	2	16	1	0
ARHGAP1	0	1	1	1	0	0	2	3	0	0	2	0	6	0	1
ARHGAP10	0	0	1	6	0	0	3	1	0	1	1	1	6	1	0
ARHGAP11A	1	0	0	1	1	0	3	2	0	0	5	1	9	0	0
ARHGAP12	0	1	0	0	0	0	0	3	1	0	0	0	1	0	1
ARHGAP15	0	0	0	3	0	1	1	0	0	0	0	0	1	1	0
ARHGAP17	0	0	0	0	0	0	2	0	1	0	6	1	8	0	0
ARHGAP18	0	1	0	1	0	0	0	0	0	0	0	0	1	0	0
ARHGAP21	0	1	0	2	1	3	0	0	0	0	2	0	3	0	1
ARHGAP22	1	0	0	2	0	0	0	0	0	0	0	0	1	0	0
ARHGAP24	0	0	0	3	0	0	0	0	0	0	0	0	0	0	0
ARHGAP25	0	0	0	0	0	0	0	0	0	0	1	0	0	1	0
ARHGAP26	0	1	2	5	3	0	0	0	0	0	0	0	0	2	0
ARHGAP27	0	0	0	5	2	3	9	11	0	4	12	7	26	4	1
ARHGAP27P1-BPTFP1-KPNA2P3	0	0	0	0	0	0	0	1	0	0	1	0	2	0	0
ARHGAP28	0	1	0	0	0	0	0	0	0	0	0	0	0	0	0
ARHGAP29	1	1	1	4	0	0	0	1	0	0	0	0	1	0	0
ARHGAP29-AS1	0	0	0	2	0	0	0	0	0	0	0	0	0	0	0
ARHGAP30	0	0	1	2	0	0	0	4	0	0	4	0	8	1	0
ARHGAP31	0	0	0	0	0	0	0	1	0	0	0	0	0	0	0
ARHGAP32	0	0	1	0	1	1	1	3	1	0	3	1	8	0	1
ARHGAP33	0	0	0	0	1	0	0	0	0	0	0	0	0	0	0
ARHGAP35	0	0	0	0	0	2	1	1	0	0	3	1	1	3	0
ARHGAP36	0	0	0	3	0	0	0	0	0	0	0	0	0	0	0
ARHGAP39	0	0	0	0	0	0	0	0	0	0	0	0	0	0	0
ARHGAP4	0	0	1	0	0	0	0	0	0	0	0	0	0	1	0
ARHGAP40	0	1	0	0	0	0	1	0	0	0	0	0	2	0	0
ARHGAP42	1	0	1	2	0	0	0	0	0	0	0	0	0	0	0
ARHGAP44	0	0	2	16	0	0	2	1	0	0	0	0	0	0	0
ARHGAP45	0	0	1	0	0	0	0	2	0	0	1	0	1	1	0
ARHGAP5	1	1	1	0	1	0	1	3	0	1	1	2	8	3	1
ARHGAP6	0	0	0	0	0	0	0	0	0	0	0	0	1	0	0
ARHGAP8	0	0	0	0	0	0	0	0	0	0	0	0	0	0	0
ARHGAP9	0	0	0	0	0	0	0	0	0	0	0	0	0	1	0
ARHGDIA	0	0	1	0	3	1	4	7	0	2	7	1	12	5	0
ARHGDIB	1	6	0	1	18	10	21	42	2	4	39	14	102	17	3
ARHGEF1	0	1	0	9	0	0	0	0	0	0	1	0	1	0	1
ARHGEF10	0	1	1	3	0	0	0	0	0	0	1	0	0	0	1
ARHGEF10L	0	1	0	0	2	1	5	8	1	1	6	2	26	1	1
ARHGEF11	0	0	0	1	0	0	1	0	0	0	0	1	0	0	0
ARHGEF12	0	0	1	16	0	1	2	9	0	0	1	2	11	1	0
ARHGEF15	0	0	0	2	1	0	0	0	0	0	0	0	0	0	0
ARHGEF16	1	0	1	0	0	0	1	2	0	0	3	1	2	1	1
ARHGEF17	0	1	0	1	0	0	1	0	0	0	0	0	0	1	0
ARHGEF18	0	1	1	0	1	1	1	1	0	0	2	1	4	0	0
ARHGEF19	0	0	1	1	0	0	0	0	0	0	0	1	3	0	0
ARHGEF2	0	0	0	15	3	0	1	1	1	0	2	0	8	2	0
ARHGEF26	0	1	0	6	1	2	1	4	0	1	4	1	8	0	0
ARHGEF28	0	0	0	7	0	0	0	1	0	0	0	1	0	0	0
ARHGEF3	0	0	1	0	0	0	0	0	0	0	0	0	2	0	0
ARHGEF37	0	0	0	0	0	0	0	3	0	0	1	2	1	0	0
ARHGEF39	0	0	1	3	0	0	0	0	0	0	0	0	0	0	0
ARHGEF4	0	0	0	3	0	0	0	0	0	0	0	0	1	0	0
ARHGEF40	0	0	1	4	1	0	0	1	0	0	1	0	0	0	0
ARHGEF5	0	0	0	1	0	0	0	0	0	0	2	0	0	0	0
ARHGEF7	0	0	0	3	0	1	1	0	1	1	1	0	0	0	0
ARHGEF9	0	1	0	2	2	0	1	0	0	0	0	0	0	0	0
ARID1A	1	1	0	8	0	1	2	2	1	0	6	3	11	4	2
ARID1B	1	1	0	10	1	2	1	0	0	1	1	2	7	0	0
ARID2	0	0	0	2	0	0	1	0	0	0	0	0	1	2	0
ARID3A	0	1	2	7	0	0	2	0	0	0	2	0	1	1	0
ARID3B	0	0	1	3	0	0	0	0	0	0	0	0	0	0	0
ARID4A	0	1	0	0	0	0	0	4	1	1	1	2	1	2	0
ARID4B	0	1	0	9	2	0	0	1	0	0	2	1	7	6	0
ARID5A	0	0	0	0	0	0	0	0	0	0	2	0	5	0	0
ARID5B	0	0	0	0	0	0	0	2	0	1	0	1	3	1	0
ARIH1	0	3	0	2	0	0	3	2	0	2	2	3	5	0	0
ARIH2	0	1	1	3	0	0	1	1	0	1	0	0	2	1	0
ARL1	0	0	0	1	1	0	0	1	0	0	0	0	3	0	0
ARL10	1	0	1	10	0	0	0	1	0	0	1	2	1	0	0
ARL11	0	0	0	0	0	0	0	0	0	0	0	0	0	1	0
ARL14	0	0	0	0	0	0	0	0	0	0	0	0	0	0	0
ARL15	0	0	0	6	0	0	0	0	0	0	1	0	1	0	0
ARL16	0	0	1	0	0	1	0	0	0	0	2	0	1	0	0
ARL17B	0	0	0	4	0	0	0	0	0	0	0	0	0	0	0
ARL2	1	1	0	8	2	0	0	0	0	0	0	0	1	0	0
ARL3	0	1	0	1	0	0	1	0	0	0	0	3	0	0	0
ARL4A	0	0	0	0	1	0	1	1	0	0	1	2	5	0	0
ARL4C	1	1	0	2	1	0	6	3	0	1	3	2	12	2	0
ARL4D	0	0	0	0	1	1	1	4	0	0	2	4	2	1	0
ARL5A	0	1	0	0	0	1	0	3	0	0	0	0	2	0	0
ARL5B	0	0	0	0	1	1	0	2	0	0	0	0	1	0	0
ARL5C	0	0	1	1	0	0	0	0	0	0	1	0	1	1	0
ARL6IP1	0	1	0	1	1	1	7	7	1	0	6	2	11	3	0
ARL6IP5	1	0	0	0	0	0	0	3	0	0	1	1	2	0	0
ARL6IP6	0	0	0	0	0	0	0	2	0	0	0	0	0	0	0
ARL8A	1	0	0	0	2	0	2	3	1	0	6	1	11	3	0
ARL8B	0	0	0	0	3	2	5	8	0	1	5	3	13	4	0
ARL9	0	2	0	5	0	1	0	0	0	0	0	0	0	0	0
ARMC1	0	0	0	1	0	0	1	0	0	0	0	0	0	0	0
ARMC10	0	0	0	1	0	0	0	0	0	0	0	0	0	0	0
ARMC2	0	0	0	0	0	0	0	0	0	0	0	0	0	0	0
ARMC3	0	0	0	2	0	0	1	0	0	0	0	0	0	0	0
ARMC5	0	0	1	0	0	0	0	0	0	0	0	0	0	0	0
ARMC6	0	0	0	0	1	0	2	1	0	0	0	0	0	0	0
ARMC7	0	1	1	1	0	0	0	0	0	0	1	0	2	0	0
ARMC8	0	0	0	1	0	0	0	0	0	0	0	1	1	0	0
ARMC8P1	0	0	1	6	0	0	0	0	0	0	0	0	0	0	0
ARMC9	0	1	0	7	0	0	0	0	0	0	0	0	1	0	0
ARMCX2	0	1	0	3	0	0	0	0	0	0	0	0	0	0	0
ARMCX3	1	0	0	0	0	0	1	4	0	5	2	0	8	0	0
ARMCX4	0	1	0	0	0	0	1	4	0	0	0	0	1	1	0
ARMCX5-GPRASP2	0	0	0	0	0	0	0	0	0	0	0	0	0	0	0
ARMH1	0	0	0	4	0	0	0	0	0	0	0	0	0	0	0
ARMH3	0	0	1	2	0	0	0	0	0	0	0	0	1	1	1
ARMH4	0	0	0	0	0	0	0	0	0	0	0	0	0	0	0
ARMT1	0	0	0	0	0	1	1	0	0	0	2	1	2	0	0
ARNT	0	0	0	1	0	0	2	1	0	0	0	1	3	0	0
ARNT2	0	0	0	5	0	0	0	0	0	0	0	0	0	0	0
ARNTL	0	0	0	0	0	0	0	0	0	0	1	0	0	0	0
ARNTL2	0	1	0	1	0	0	1	3	0	0	4	2	10	2	0
ARPC1A	0	0	0	0	3	0	3	8	0	2	5	2	17	2	1
ARPC1B	0	2	0	2	0	0	0	0	0	0	6	1	4	1	0
ARPC2	0	1	0	2	2	1	3	10	0	0	9	2	17	9	1
ARPC3	1	1	0	3	4	10	15	36	2	3	24	13	65	13	5
ARPC4	0	0	0	0	6	1	1	5	1	0	9	2	13	6	1
ARPC5	0	1	0	0	0	0	0	9	1	2	9	1	18	10	1
ARPC5L	0	0	0	0	1	1	5	4	0	0	1	0	10	2	0
ARPIN	0	0	0	0	0	0	0	2	0	0	4	2	3	0	0
ARPP19	0	1	0	0	0	0	1	1	0	0	1	0	3	0	1
ARPP21	0	2	0	2	0	0	0	0	0	0	0	0	0	0	0
ARRB1	1	0	0	1	1	0	0	0	0	1	0	1	5	2	0
ARRB2	0	0	0	0	0	1	0	2	1	0	5	1	1	4	0
ARRDC1	0	1	2	1	6	0	2	8	1	1	8	0	16	3	3
ARRDC1-AS1	0	0	0	2	0	0	0	0	0	0	0	0	0	0	0
ARRDC2	0	0	0	2	3	0	2	3	1	0	2	2	11	1	0
ARRDC3	1	2	0	0	5	4	12	28	1	3	20	10	64	9	3
ARRDC4	0	2	0	0	0	0	0	1	0	0	0	2	2	0	0
ARRDC5	0	0	0	0	0	0	0	0	0	1	0	0	0	0	0
ARSA	0	1	0	0	1	0	0	1	0	0	3	1	7	3	0
ARSB	0	0	0	1	0	0	0	0	0	0	0	0	0	0	0
ARSD	0	0	1	6	0	0	2	0	0	0	0	2	1	1	0
ARSG	0	0	1	6	0	0	0	0	0	0	0	1	0	0	0
ARSH	0	0	0	1	0	0	0	0	0	0	0	0	0	0	0
ARSI	0	0	0	0	0	0	0	1	0	0	0	0	0	0	0
ARSK	0	0	1	0	0	0	0	0	0	0	0	0	1	0	0
ARSL	0	0	0	2	0	0	0	0	0	0	0	0	0	0	0
ART3	0	1	1	5	0	0	1	0	0	0	0	0	0	0	0
ART4	0	1	0	2	1	0	0	0	0	0	0	0	0	0	0
ART5	0	0	1	0	0	0	0	0	0	0	0	0	0	0	0
ARTN	0	0	1	0	0	0	0	0	0	0	0	0	0	0	0
ARVCF	0	0	0	0	0	1	0	1	0	0	0	0	0	0	0
ARX	0	0	1	2	0	0	0	0	0	0	0	0	0	0	0
ASAH1	1	4	3	4	7	2	10	24	1	2	15	7	35	2	4
ASAP1	0	0	0	3	0	0	1	0	0	0	0	0	2	1	0
ASAP2	0	1	0	3	3	1	3	10	0	0	14	4	10	0	0
ASAP3	0	0	2	0	2	0	0	0	0	0	0	0	0	0	0
ASB1	0	1	0	1	0	0	0	0	0	0	0	0	0	0	0
ASB10	1	0	0	0	0	0	0	0	0	0	0	0	1	0	0
ASB11	0	0	0	0	0	0	0	0	0	0	0	1	0	0	0
ASB13	0	0	0	0	0	0	0	1	0	0	0	1	0	0	0
ASB15	0	0	0	3	0	0	1	0	0	0	0	0	0	0	0
ASB18	0	0	1	1	0	0	0	0	0	0	0	0	0	0	0
ASB2	0	0	0	0	0	0	0	0	0	0	0	1	0	0	0
ASB6	0	0	0	0	0	0	1	0	0	0	1	0	2	0	0
ASB7	0	1	0	0	0	1	0	1	0	0	0	1	0	0	0
ASB8	0	0	0	5	0	0	1	1	0	1	0	0	2	0	1
ASCC1	0	2	0	1	0	0	1	0	0	0	0	1	1	0	0
ASCC2	0	1	1	2	2	3	5	7	2	3	8	5	18	1	0
ASCC3	0	1	0	1	0	0	0	1	0	0	0	1	4	0	0
ASCL1	0	0	0	0	0	0	0	0	0	0	0	0	1	0	0
ASF1A	0	0	0	0	0	0	0	0	0	0	0	0	1	0	0
ASF1B	0	0	0	3	0	0	0	0	0	0	0	0	0	0	0
ASGR1	0	0	0	10	0	0	0	0	0	0	0	3	0	0	0
ASGR2	0	1	1	1	0	0	0	0	0	0	1	0	0	0	0
ASH1L	0	1	0	5	1	0	0	2	0	0	3	2	2	0	1
ASH2L	0	0	0	5	0	0	1	1	0	0	0	0	2	0	1
ASIC2	0	0	0	2	0	0	0	0	0	0	0	1	0	0	0
ASIC4	0	0	0	12	1	0	0	0	0	0	0	0	0	0	0
ASL	0	1	0	5	1	0	0	0	0	1	0	0	1	0	0
ASMT	0	0	0	1	0	0	0	0	0	0	0	1	2	0	0
ASMTL	0	0	0	2	0	0	0	1	0	0	0	0	4	0	0
ASNSD1	0	0	0	1	0	0	0	0	0	1	1	0	1	0	0
ASPA	0	1	0	7	0	0	0	0	0	0	0	1	0	0	0
ASPDH	0	0	1	0	0	0	0	0	0	0	0	1	0	0	0
ASPG	1	0	0	5	0	1	0	0	0	0	0	3	3	0	0
ASPH	1	2	0	2	0	0	9	10	0	1	9	5	15	0	1
ASPHD2	0	1	0	0	0	0	0	0	0	0	0	0	0	0	0
ASPRV1	0	1	2	9	0	2	3	10	0	1	20	3	26	5	0
ASPSCR1	0	0	3	3	3	0	0	0	0	0	0	0	0	0	0
ASRGL1	0	0	0	6	0	0	0	0	0	0	0	0	0	0	0
ASS1	0	2	0	0	1	0	5	7	1	0	10	5	16	1	1
ASS1P2	0	0	0	0	0	0	0	0	0	0	0	2	0	0	0
ASS1P5	0	0	0	0	0	0	0	0	0	0	0	0	0	0	0
ASTE1	0	0	0	2	0	0	0	0	0	0	0	0	0	0	0
ASTN1	1	1	0	1	0	0	0	0	0	0	0	0	0	0	0
ASXL1	0	0	1	5	3	0	0	0	0	0	0	0	0	0	0
ASXL2	0	0	1	0	2	0	0	0	0	0	0	0	3	3	0
ASXL3	0	0	0	4	0	0	0	0	0	0	0	0	0	0	0
ATAD1	0	0	0	1	2	1	0	3	0	0	0	0	3	0	1
ATAD2	0	0	0	8	1	1	2	2	0	0	1	0	4	0	1
ATAD2B	0	0	0	0	0	0	0	0	0	0	1	0	1	0	0
ATAD3A	0	0	0	1	0	0	0	0	0	0	0	0	3	0	0
ATAD3B	0	0	0	3	0	0	0	0	0	1	0	2	1	0	0
ATAD3C	0	0	1	9	1	0	1	3	0	0	2	2	0	0	0
ATAD5	0	0	0	2	0	0	0	2	0	0	0	0	0	0	0
ATAT1	0	0	0	1	0	1	0	0	0	0	1	0	0	1	0
ATCAY	1	0	0	7	0	0	0	0	0	0	0	0	1	0	0
ATE1	0	1	0	0	0	0	0	1	0	0	2	0	1	0	0
ATF1	0	0	0	0	0	0	0	0	0	0	0	0	1	0	0
ATF2	0	0	0	0	0	1	1	0	0	0	0	1	0	0	0
ATF3	1	4	0	0	7	4	11	33	0	5	25	9	64	8	4
ATF4	0	2	2	0	1	1	0	2	1	0	7	2	9	3	2
ATF5	0	0	0	2	2	0	0	0	0	0	0	1	2	0	0
ATF6	0	0	0	5	0	0	0	0	0	0	1	0	0	1	0
ATF6B	0	0	1	3	0	0	0	1	0	0	1	0	0	0	0
ATF7	0	0	0	1	0	0	1	0	0	0	0	0	1	0	0
ATF7IP	0	0	2	2	0	0	1	3	0	0	1	0	4	0	0
ATF7IP2	0	0	0	1	1	2	1	1	0	0	1	1	4	0	0
ATG10	0	0	0	14	0	0	0	0	0	0	0	0	0	0	0
ATG101	0	0	0	0	0	0	0	0	0	0	1	3	2	0	0
ATG12	0	0	0	1	1	0	1	5	0	0	7	0	4	4	0
ATG13	0	1	0	3	3	0	3	2	0	0	2	1	3	1	0
ATG14	0	0	1	0	0	0	0	0	0	0	0	0	1	0	1
ATG16L1	0	0	0	0	0	0	1	0	0	0	0	0	0	0	0
ATG16L2	0	1	0	0	0	0	0	0	0	0	0	0	0	1	0
ATG2A	1	0	0	2	0	0	1	1	0	0	4	0	11	5	0
ATG2B	0	0	1	0	0	0	0	0	0	0	0	0	1	0	0
ATG3	0	0	0	1	0	0	2	1	0	0	2	0	10	2	0
ATG4A	0	0	1	0	1	1	0	3	0	0	0	0	2	0	0
ATG4B	0	2	0	1	0	0	2	1	0	0	4	0	4	1	0
ATG4D	0	0	0	4	0	0	1	1	0	0	0	4	2	0	0
ATG5	0	0	0	1	4	0	0	0	0	0	1	1	3	0	0
ATG7	0	0	0	5	0	0	0	0	0	0	0	0	1	2	0
ATG9A	0	0	0	2	0	0	0	0	0	0	1	0	0	0	0
ATG9B	0	0	0	2	1	0	4	18	1	1	2	5	18	0	2
ATIC	0	0	1	0	1	1	0	2	0	0	3	1	3	2	0
ATL1	0	0	0	0	0	0	0	0	0	0	1	0	0	0	0
ATL2	0	0	0	0	0	0	1	2	0	0	2	0	1	0	0
ATL3	0	0	0	0	1	0	1	1	0	0	1	0	2	0	0
ATM	0	1	0	11	1	0	0	1	0	0	0	0	1	0	0
ATMIN	0	1	0	0	3	0	3	5	0	1	6	5	5	2	0
ATN1	1	0	0	0	0	0	0	3	0	0	1	1	4	0	0
ATOH8	0	1	1	0	0	0	0	0	0	0	0	0	0	0	0
ATOX1	0	1	1	0	0	7	0	4	0	0	2	0	2	0	0
ATP10A	0	0	4	2	0	0	0	0	0	0	1	0	0	0	0
ATP10B	0	1	0	3	2	4	6	9	3	0	9	1	14	3	2
ATP10D	0	0	0	0	0	0	0	0	0	0	0	0	0	0	0
ATP11A	1	0	0	5	1	1	2	2	1	0	4	0	2	0	0
ATP11A-AS1	0	0	0	5	0	0	0	0	0	0	0	1	0	0	0
ATP11B	0	1	0	2	0	0	1	3	0	0	3	0	3	0	0
ATP12A	0	0	0	0	0	0	0	0	0	0	0	0	0	0	0
ATP13A1	0	1	0	0	0	0	0	3	0	0	1	1	2	0	0
ATP13A2	0	0	0	4	0	0	0	1	0	0	0	0	0	0	0
ATP13A3	1	0	0	2	0	0	2	1	0	0	2	1	2	1	0
ATP13A4	1	1	0	0	0	0	0	0	0	0	0	0	0	0	0
ATP1A1	0	2	0	7	1	0	0	1	0	1	5	1	6	0	0
ATP1A1-AS1	0	0	0	4	0	0	0	0	0	0	0	1	0	0	0
ATP1A2	0	2	2	3	0	0	0	0	0	0	0	1	0	0	0
ATP1A3	0	0	1	2	0	0	0	0	0	0	0	0	0	0	0
ATP1A4	0	0	0	1	1	0	0	0	0	0	0	0	1	0	0
ATP1B1	0	9	0	1	8	10	25	31	2	5	28	16	88	8	5
ATP1B2	0	0	0	1	0	0	0	0	0	0	0	0	0	0	0
ATP1B3	1	8	0	3	0	1	0	0	0	0	1	0	3	0	0
ATP23	0	0	0	0	0	0	0	0	0	0	0	0	0	0	0
ATP2A1	0	1	1	6	0	0	0	0	0	0	0	0	1	0	0
ATP2A2	0	3	0	4	2	2	3	10	1	0	4	3	20	2	1
ATP2A3	0	1	2	13	0	0	0	0	0	0	3	0	2	0	0
ATP2B1	0	1	0	1	0	0	0	0	0	0	9	0	2	2	0
ATP2B2	0	1	0	16	0	0	1	0	0	0	2	1	0	0	0
ATP2B3	0	0	1	0	0	0	0	0	0	0	0	0	0	0	0
ATP2B4	0	0	1	2	0	0	0	0	0	0	0	0	0	0	0
ATP2C1	0	0	0	0	1	0	1	0	0	0	0	0	1	0	0
ATP2C2	0	0	1	5	0	0	0	0	0	0	1	0	1	0	0
ATP5F1A	0	2	0	1	0	0	1	2	0	0	0	0	4	0	0
ATP5F1AP2	1	0	0	0	0	0	0	0	0	0	0	0	0	0	1
ATP5F1B	0	1	0	0	4	2	3	10	0	0	7	5	13	0	0
ATP5F1C	0	1	0	0	0	0	0	2	1	0	1	1	5	1	1
ATP5F1D	0	1	1	1	0	0	0	0	0	1	2	0	4	1	0
ATP5F1E	1	7	0	0	1	2	2	18	1	3	8	2	32	14	1
ATP5IF1	0	1	0	1	2	1	0	4	0	2	3	1	12	1	0
ATP5MC1	0	0	0	0	1	0	0	1	0	0	0	0	0	0	0
ATP5MC2	0	0	1	0	0	2	2	3	0	1	1	2	8	2	1
ATP5MC3	0	3	0	0	0	0	1	0	0	0	1	0	2	0	0
ATP5ME	0	1	0	0	0	1	2	2	0	1	3	0	4	1	0
ATP5MF	0	0	0	0	1	0	4	4	0	0	6	5	6	0	0
ATP5MFP1	0	0	0	5	0	0	0	0	0	0	0	0	0	0	0
ATP5MG	1	1	0	0	1	1	2	5	1	0	6	5	15	2	1
ATP5MJ	0	5	0	1	1	1	1	3	0	0	8	1	17	3	1
ATP5MK	0	0	0	0	1	0	2	0	0	0	1	0	4	0	0
ATP5PB	0	0	0	2	0	0	1	0	0	0	1	0	0	1	0
ATP5PD	0	0	0	0	0	1	1	1	0	0	1	0	6	1	0
ATP5PF	0	1	0	0	2	3	2	1	0	0	6	3	12	0	1
ATP5PO	0	0	0	0	2	1	1	2	1	0	1	1	3	2	2
ATP6	36	116	11	80	73	61	85	184	21	94	3281	181	285	240	45
ATP6AP1	0	0	0	0	0	1	0	4	0	0	1	2	5	2	2
ATP6AP2	0	1	0	2	0	0	0	2	0	1	1	1	5	2	0
ATP6V0A1	0	0	1	6	0	0	0	2	0	0	2	2	0	0	0
ATP6V0A2	0	0	1	7	0	0	0	1	0	0	0	1	0	0	0
ATP6V0A4	0	1	0	0	0	0	0	0	0	0	0	0	0	0	0
ATP6V0B	0	4	1	0	2	2	3	16	1	0	11	1	24	4	3
ATP6V0D1	1	0	0	9	1	0	6	4	0	0	8	4	10	3	1
ATP6V0D2	0	0	0	0	0	0	0	0	0	0	0	0	0	0	0
ATP6V0E1	0	2	0	0	5	3	9	11	5	0	22	5	45	7	4
ATP6V0E2	1	0	1	0	0	0	0	0	0	0	1	0	0	0	0
ATP6V1A	0	1	0	1	0	0	2	5	0	0	2	0	7	3	0
ATP6V1B1	0	0	0	0	0	0	0	0	0	0	0	0	0	0	0
ATP6V1B2	0	2	0	1	0	1	2	3	0	0	4	1	8	6	1
ATP6V1C1	0	1	0	1	1	0	0	2	0	0	5	2	3	0	0
ATP6V1C2	0	0	1	6	2	0	1	0	0	0	2	0	1	0	1
ATP6V1D	0	0	0	2	2	0	3	3	0	0	12	1	10	2	0
ATP6V1E1	0	0	0	0	2	3	10	11	1	1	6	2	23	4	0
ATP6V1F	1	0	0	0	2	1	2	11	0	1	5	1	18	1	0
ATP6V1G1	0	1	0	0	3	0	5	26	1	1	12	8	36	5	1
ATP6V1H	0	1	0	5	3	0	1	4	1	0	3	0	10	1	3
ATP7B	0	0	1	3	1	0	0	0	0	0	1	0	1	0	0
ATP8	2	2	2	4	1	3	3	5	1	4	98	4	3	1	3
ATP8A1	0	0	1	0	0	0	1	0	0	0	0	0	0	0	0
ATP8A2	0	0	0	5	0	0	0	0	0	0	0	0	1	0	0
ATP8B1	1	2	0	8	0	1	0	4	0	0	7	4	5	0	0
ATP8B2	0	1	0	2	0	0	0	0	0	0	0	0	0	0	0
ATP8B3	0	2	0	1	0	0	1	0	0	0	0	0	0	0	0
ATP8B4	0	1	0	3	0	0	0	0	0	0	0	0	1	0	0
ATP8B5P	0	0	0	0	0	0	0	0	0	0	1	1	4	0	0
ATP9A	0	0	0	0	0	0	1	2	0	0	2	0	3	1	0
ATP9B	1	0	0	6	1	0	0	0	0	0	0	0	1	0	0
ATPAF1	0	0	0	0	0	0	0	0	0	0	0	0	0	0	0
ATPAF2	0	0	0	7	0	0	0	0	0	0	2	0	0	0	0
ATPSCKMT	0	0	0	0	1	0	0	0	0	0	0	0	0	0	0
ATR	0	1	1	3	1	0	0	0	0	0	0	0	1	0	0
ATRAID	0	0	0	0	1	1	0	0	0	0	1	0	0	0	0
ATRN	0	1	0	2	0	0	0	1	0	0	1	0	1	0	0
ATRNL1	0	0	0	1	0	0	0	0	0	0	0	0	0	0	0
ATRX	0	0	0	0	1	1	1	2	0	0	1	0	3	1	1
ATXN1	0	1	1	1	0	0	0	2	0	0	1	1	4	1	1
ATXN10	0	0	0	1	0	0	1	0	0	0	0	0	2	0	1
ATXN1L	0	2	1	0	0	0	0	0	0	0	2	0	2	1	0
ATXN2	0	1	1	15	1	0	1	4	3	0	6	0	10	1	0
ATXN2L	0	2	0	1	1	0	0	3	0	1	0	2	6	2	0
ATXN3	0	0	1	3	0	1	0	2	0	0	5	3	2	0	0
ATXN7L1	0	0	0	2	0	0	1	0	0	0	1	0	0	0	0
ATXN7L2	0	0	0	0	0	0	0	1	0	0	0	0	1	0	0
ATXN7L3	0	0	0	1	2	0	1	1	0	0	3	2	10	2	1
AUH	0	0	0	1	1	0	2	2	1	0	2	0	1	0	0
AUP1	0	0	0	1	0	0	0	0	1	0	1	0	4	0	0
AURKA	0	0	0	0	0	0	0	0	0	0	0	0	0	0	0
AURKAIP1	0	0	0	0	0	1	1	2	0	0	1	0	3	4	0
AURKB	0	0	1	2	0	0	0	0	0	0	0	0	0	0	0
AURKC	0	0	0	0	0	0	0	0	0	0	0	0	1	0	0
AUTS2	0	1	0	13	0	0	0	0	0	0	7	1	1	0	0
AVIL	0	1	2	5	0	0	2	2	0	0	1	0	2	0	0
AVL9	0	0	0	1	0	0	1	1	0	0	3	1	1	2	1
AVPI1	0	0	1	0	2	1	2	3	0	1	7	2	13	4	0
AVPR1A	0	0	0	0	0	0	0	0	0	0	0	0	0	0	0
AXDND1	0	0	0	0	0	0	0	0	0	0	0	0	0	0	0
AXIN1	0	0	1	0	0	0	1	2	0	0	0	0	0	1	0
AXIN2	0	0	0	0	0	0	0	0	0	0	0	0	0	0	0
AXL	0	3	1	6	1	0	0	0	0	0	0	0	0	0	0
AZGP1	0	0	0	0	0	0	0	0	0	0	0	0	6	0	0
AZI2	1	0	0	4	0	0	0	2	0	0	0	0	3	0	0
AZIN1	1	2	0	1	0	1	2	8	3	1	4	0	6	3	0
AZIN2	0	0	0	0	0	0	0	0	0	0	1	0	0	0	0
AZU1	0	1	0	2	0	0	0	0	0	0	0	0	1	0	0
B2M	12	66	4	6	144	95	248	511	49	60	440	206	1264	283	77
B3GALNT1	0	1	0	0	0	0	0	1	0	0	0	0	0	1	0
B3GALNT2	0	1	1	6	0	1	0	0	0	0	0	0	1	0	0
B3GALT4	0	0	0	0	1	0	0	0	0	0	1	2	1	0	0
B3GALT5	1	1	0	1	10	5	20	27	3	2	18	5	53	4	4
B3GALT6	0	0	0	0	0	0	0	0	0	0	0	0	0	0	0
B3GAT1	1	0	2	1	0	0	0	1	0	0	0	0	1	0	0
B3GAT3	0	0	1	0	0	0	0	0	0	0	0	0	1	0	0
B3GLCT	0	0	0	1	0	0	1	0	0	0	0	0	0	0	0
B3GNT2	0	1	0	0	1	1	0	3	0	0	1	0	3	2	0
B3GNT3	0	1	0	0	2	1	3	0	0	1	2	2	9	0	0
B3GNT5	1	1	2	1	2	1	2	5	1	0	12	3	16	5	1
B3GNT6	0	0	0	8	0	0	0	0	0	0	0	0	0	0	0
B3GNT7	0	0	0	0	0	0	0	0	0	0	0	1	1	0	0
B3GNT8	1	0	0	0	2	2	4	7	0	0	3	0	9	2	0
B3GNTL1	0	0	0	1	0	0	0	1	0	0	1	0	1	0	0
B4GALNT1	0	0	1	0	0	0	0	0	0	0	0	0	0	0	0
B4GALNT2	0	0	0	0	0	0	0	1	0	0	0	0	0	0	0
B4GALNT3	0	0	1	0	0	1	1	0	0	0	1	0	0	0	0
B4GALNT4	0	0	0	0	0	0	0	0	0	0	0	0	1	0	0
B4GALT1	2	1	0	0	14	11	17	59	10	6	38	26	102	13	3
B4GALT2	0	0	1	0	0	0	0	0	0	0	0	0	0	0	0
B4GALT3	0	0	1	0	0	0	0	0	0	1	1	0	2	0	0
B4GALT4	0	1	0	1	1	0	0	2	0	1	1	0	7	0	0
B4GALT5	0	0	0	2	6	4	13	27	3	2	18	10	54	3	4
B4GALT7	0	0	0	0	0	0	0	0	0	0	2	0	1	0	0
B4GAT1	0	1	0	1	1	0	0	0	0	0	0	0	0	0	0
B9D1	0	0	0	0	3	0	0	0	0	0	0	0	1	0	0
B9D2	0	0	0	0	0	1	1	2	0	0	3	1	3	1	0
BABAM1	0	0	1	0	0	2	0	1	0	0	1	0	0	0	0
BABAM2	0	0	0	0	0	0	0	1	1	0	0	0	4	1	0
BACE1	0	1	1	1	0	0	0	0	0	0	0	0	0	0	0
BACE2	0	1	0	1	7	0	7	11	0	2	9	4	18	1	3
BACH2	0	0	1	0	0	0	0	0	0	0	0	0	0	0	0
BAD	0	1	0	0	0	0	0	0	0	0	1	0	1	0	0
BAG1	0	0	1	3	3	2	3	6	0	1	10	6	17	1	0
BAG2	0	0	0	0	0	0	0	0	0	0	0	0	0	0	0
BAG3	1	2	0	1	6	3	2	9	0	0	9	2	15	3	0
BAG4	0	0	0	0	0	0	1	0	0	0	0	0	4	0	0
BAG5	1	0	0	0	0	0	0	0	0	0	0	0	0	0	0
BAG6	0	3	0	0	0	0	1	4	0	0	9	4	8	4	0
BAHD1	0	1	2	0	2	0	0	3	0	1	0	1	6	0	0
BAIAP2	0	1	1	4	1	0	1	2	0	0	1	2	5	0	0
BAIAP2-DT	0	0	0	4	0	0	0	0	0	0	0	0	0	0	0
BAIAP2L1	0	2	2	1	0	0	2	7	1	0	3	3	9	1	0
BAIAP2L2	0	0	0	0	1	0	0	0	0	0	0	0	0	0	0
BAIAP3	0	1	0	1	0	0	0	0	0	0	0	2	2	0	0
BAK1	0	0	0	0	0	0	0	2	0	0	3	0	0	0	0
BAMBI	0	0	0	0	0	0	0	1	0	0	1	0	1	0	0
BANF1	0	0	0	0	1	0	0	0	0	0	0	0	1	1	0
BANF2	0	0	0	4	0	0	0	1	0	0	0	0	0	0	0
BANK1	0	0	0	1	0	0	0	0	0	0	0	0	0	0	0
BANP	0	0	1	2	0	0	1	0	0	0	6	0	3	1	0
BAP1	0	1	1	0	1	1	1	2	0	1	3	3	2	1	1
BARD1	0	0	0	8	0	0	0	1	0	0	0	1	1	0	0
BARX2	0	0	0	8	0	0	0	0	1	0	1	2	2	0	0
BASP1	0	0	0	3	0	0	3	3	0	1	2	3	9	11	0
BASP1-AS1	1	0	3	19	0	1	0	1	0	0	1	1	0	1	0
BATF	1	0	0	0	1	0	1	4	0	1	1	0	4	0	0
BATF2	0	0	0	0	0	0	0	0	0	0	1	0	1	0	0
BAX	0	1	1	0	1	0	0	2	0	0	2	1	4	0	0
BAZ1A	0	2	0	4	0	3	2	6	1	0	3	1	10	2	2
BAZ1B	0	0	1	1	0	1	1	0	0	0	0	0	3	1	0
BAZ2A	2	0	2	4	3	0	2	4	0	0	4	0	13	3	0
BAZ2B	1	2	0	10	0	4	2	7	0	0	5	2	10	1	1
BAZ2B-AS1	0	0	0	1	0	0	0	0	1	0	0	0	2	0	0
BBC3	0	0	0	0	2	0	5	3	0	1	8	2	10	0	2
BBIP1	0	1	0	5	1	0	1	0	0	0	1	0	5	0	2
BBLN	0	1	0	2	3	1	5	11	0	0	6	4	31	3	2
BBOX1	0	0	0	0	0	0	0	0	0	0	1	0	0	0	0
BBS1	0	1	1	4	0	0	1	1	0	0	0	0	0	0	0
BBS10	0	0	0	0	0	0	0	0	0	0	0	1	2	0	0
BBS12	0	0	0	0	0	0	0	0	0	0	0	0	0	0	0
BBS2	0	0	0	2	0	0	0	2	1	0	1	0	1	1	0
BBS4	0	0	0	1	0	0	2	0	0	0	2	0	0	0	0
BBS5	0	0	0	1	0	0	0	0	0	0	0	1	0	0	0
BBS9	0	0	0	7	0	0	0	0	0	0	0	0	0	0	0
BBX	0	0	0	4	0	0	0	1	0	0	0	1	0	1	0
BCAM	0	1	1	8	2	0	0	2	0	0	2	0	0	0	0
BCAN	0	0	0	0	0	0	0	0	0	0	0	0	2	0	0
BCAP29	0	0	0	2	0	0	0	0	0	0	0	0	0	0	0
BCAP31	0	0	0	0	0	0	5	2	0	2	2	2	8	0	0
BCAR1	0	0	2	0	0	0	2	7	0	0	5	1	6	1	0
BCAR3	0	1	0	1	0	0	2	4	1	0	1	2	4	1	0
BCAS1	0	3	2	4	6	3	7	18	2	2	17	5	28	8	1
BCAS2	1	0	0	1	1	1	2	3	0	0	3	0	6	0	1
BCAS3	0	1	1	3	0	0	1	0	0	0	0	0	2	1	0
BCAS4	0	0	0	0	0	0	0	1	0	0	1	2	1	0	0
BCAT1	0	1	0	1	1	0	0	1	0	0	1	0	5	1	0
BCAT2	0	1	1	4	0	0	0	2	0	1	0	1	1	0	0
BCCIP	1	1	0	1	0	0	0	0	0	0	1	0	2	0	0
BCDIN3D	0	0	0	0	0	0	0	0	0	0	0	0	0	0	0
BCKDK	0	0	0	0	0	0	2	3	1	1	1	0	4	0	0
BCL10	0	0	0	0	1	5	0	6	1	1	4	0	22	4	1
BCL11A	0	0	1	3	0	0	1	1	0	0	1	0	1	0	0
BCL11B	0	0	0	1	0	0	0	0	0	0	0	0	1	0	0
BCL2	0	0	0	0	1	2	0	3	0	0	1	3	3	0	0
BCL2A1	0	1	1	3	0	0	0	1	0	0	2	0	2	26	1
BCL2L1	0	1	0	0	3	0	1	4	0	0	4	2	11	0	0
BCL2L11	0	0	0	0	2	0	0	3	0	1	2	1	5	3	0
BCL2L12	0	0	0	0	0	0	0	1	0	0	1	0	1	0	0
BCL2L13	0	0	0	2	0	0	0	1	0	0	0	0	2	0	0
BCL2L14	0	0	0	5	0	0	0	0	0	0	0	0	0	0	0
BCL2L15	0	0	0	3	0	0	0	0	0	0	3	0	4	1	0
BCL2L2	0	0	0	1	0	0	0	0	0	0	0	0	3	0	0
BCL3	0	0	0	0	1	2	5	5	1	0	8	2	12	1	2
BCL6	1	3	0	7	1	3	3	10	1	1	14	2	22	4	1
BCL7A	0	0	1	1	0	0	1	0	0	0	0	0	1	1	0
BCL7B	0	0	1	0	1	0	0	3	0	0	1	0	6	0	0
BCL7C	0	0	0	2	0	0	0	0	0	0	0	0	0	0	0
BCL9	0	0	0	0	0	0	0	0	0	0	1	1	1	0	0
BCL9L	0	1	0	0	0	0	0	8	2	1	3	2	18	1	0
BCLAF1	0	0	0	0	0	1	1	1	0	0	1	1	3	0	1
BCLAF3	0	1	0	0	1	0	0	1	0	0	0	0	1	1	0
BCO1	0	0	1	4	0	0	0	0	0	0	0	0	0	0	0
BCO2	0	0	0	1	1	0	1	2	0	0	1	0	1	0	0
BCOR	0	0	0	2	1	0	3	2	0	0	2	2	10	2	2
BCORL1	0	0	0	1	0	0	0	0	0	0	0	0	1	0	0
BCR	0	0	1	4	2	2	3	10	0	0	4	0	9	1	1
BDH1	0	0	1	2	0	0	0	0	0	1	0	0	0	0	0
BDH2	0	0	0	1	0	0	0	0	0	0	0	0	0	0	0
BDKRB1	0	0	0	0	0	0	0	0	0	0	0	2	1	0	0
BDKRB2	0	0	0	0	1	0	1	2	0	0	1	1	5	1	0
BDNF	0	0	1	0	0	0	0	0	0	0	0	0	0	0	1
BDP1	0	0	0	5	0	0	0	0	0	0	0	0	1	0	0
BEAN1	0	0	1	0	0	0	0	1	0	0	0	0	1	0	0
BECN1	0	0	1	1	0	0	1	5	0	2	3	0	7	1	0
BEGAIN	0	0	2	0	0	0	0	1	0	0	0	0	0	0	0
BEND3	0	0	0	0	0	0	1	1	0	0	0	0	0	0	0
BEND6	0	0	0	0	0	0	0	0	0	2	0	1	1	0	0
BEND7	1	0	1	1	0	0	1	0	0	0	0	0	0	0	0
BEST1	0	0	0	4	1	1	2	3	0	0	10	5	10	3	0
BEST2	0	0	0	1	0	0	0	0	0	0	0	0	0	0	0
BEST3	0	0	0	2	0	0	0	0	0	0	0	0	0	0	0
BEST4	0	0	1	0	0	0	0	0	0	0	0	0	0	0	0
BET1	0	0	0	1	0	0	0	0	0	0	1	1	0	0	0
BET1L	0	0	0	0	0	0	0	3	1	0	2	0	3	1	0
BEX3	0	2	0	0	0	0	0	4	0	0	1	0	0	0	0
BEX4	0	0	0	0	0	0	0	1	0	0	1	3	4	0	0
BFAR	0	1	1	3	0	0	0	0	0	0	0	0	2	1	0
BFSP1	0	0	1	3	0	0	0	0	0	0	0	0	0	0	0
BGN	0	0	0	0	0	0	0	0	0	0	0	0	2	0	0
BHLHE22	0	0	0	0	0	0	0	0	0	0	0	0	0	0	0
BHLHE40	2	5	0	0	6	4	13	18	0	2	11	10	53	5	5
BHLHE40-AS1	0	0	0	0	1	0	0	0	0	0	0	0	0	0	0
BHLHE41	0	0	0	0	0	0	0	0	0	0	0	0	0	0	0
BHMT	0	1	0	2	0	0	1	1	0	0	1	0	1	2	0
BHMT2	0	1	1	11	0	0	3	0	0	0	10	0	0	0	0
BICC1	0	0	0	0	0	0	0	0	0	0	0	0	0	0	0
BICD1	0	0	0	0	0	0	0	0	0	0	0	0	0	0	0
BICD2	0	2	0	0	0	1	1	0	0	0	4	0	2	1	0
BICDL1	0	0	0	4	2	2	1	6	1	0	5	3	17	5	1
BICDL2	1	2	0	5	4	1	4	6	0	0	4	3	20	3	0
BICRA	0	0	1	1	0	0	1	2	0	0	1	0	2	0	0
BICRAL	0	0	0	0	0	1	0	0	0	0	1	0	1	0	0
BID	2	2	1	3	1	0	0	0	0	1	0	2	3	2	0
BIK	1	0	1	0	0	0	0	2	0	0	2	0	4	0	0
BIN1	0	0	0	0	0	0	0	0	0	0	0	0	0	0	0
BIN2	0	0	0	5	0	0	0	0	0	0	0	0	2	0	0
BIN3	0	0	0	2	1	0	0	0	0	0	1	1	2	0	0
BIRC2	0	0	0	0	3	0	3	1	0	0	3	2	6	1	0
BIRC3	0	2	1	0	2	1	1	4	1	0	2	0	15	5	0
BIRC5	0	1	0	6	0	0	0	0	0	0	0	0	0	0	0
BIRC6	0	0	0	0	1	0	0	0	0	0	0	0	3	0	0
BIRC7	0	0	1	0	0	0	0	0	0	0	1	0	0	0	0
BIVM	0	0	0	1	0	0	0	0	0	0	0	0	0	0	0
BLCAP	0	1	2	0	1	2	2	1	0	0	0	4	4	1	0
BLK	1	0	0	0	0	0	1	0	0	0	0	0	0	0	0
BLM	0	0	0	8	0	0	0	0	0	0	0	4	0	0	0
BLMH	0	1	0	8	0	0	0	0	0	0	0	1	0	0	0
BLNK	0	0	0	2	0	0	0	1	0	0	1	0	3	1	0
BLOC1S1	0	0	0	0	0	1	0	3	0	0	3	1	6	6	0
BLOC1S2	0	0	0	0	0	0	1	1	1	0	3	0	5	1	0
BLOC1S3	0	0	0	1	0	0	0	0	0	0	2	0	0	0	0
BLOC1S4	0	0	0	0	0	0	0	0	0	0	0	0	2	0	0
BLOC1S5	0	0	1	3	0	0	0	0	0	0	0	0	0	0	0
BLOC1S6	0	0	0	0	0	0	0	1	0	0	2	0	0	0	0
BLVRA	0	0	0	0	1	2	0	5	0	0	2	0	5	0	1
BLVRB	0	0	0	0	2	3	6	12	1	1	12	4	23	3	2
BLZF1	0	0	0	0	1	0	2	3	1	0	4	0	5	3	0
BMERB1	0	1	1	2	0	0	0	0	0	0	0	0	0	0	0
BMF	0	0	1	0	0	0	0	0	0	0	0	0	2	0	0
BMI1	0	0	0	0	0	0	0	1	0	0	0	0	1	0	0
BMP1	0	1	1	1	4	0	2	3	0	1	1	1	6	2	2
BMP2	0	0	0	0	0	0	0	0	0	0	1	0	1	0	0
BMP2K	0	0	0	2	0	0	0	0	0	0	0	0	1	0	0
BMP3	0	0	0	0	0	0	0	0	0	0	1	0	0	0	0
BMP4	0	0	0	4	0	0	0	0	0	0	0	0	0	0	0
BMP7	0	0	0	1	0	0	0	0	0	0	1	0	0	0	0
BMP8A	0	0	0	0	0	0	0	0	0	0	0	0	2	0	0
BMPER	0	1	0	0	3	0	0	0	0	0	0	0	0	0	0
BMPR1A	0	0	0	0	0	0	1	0	0	0	0	0	0	0	0
BMPR1B	0	1	0	0	0	0	0	0	0	0	0	0	0	0	0
BMPR2	0	2	0	4	0	1	3	2	1	0	3	1	7	1	1
BMS1	0	0	0	1	1	0	1	0	0	0	0	0	1	0	0
BMS1P1	0	0	0	2	0	0	0	0	0	0	0	0	0	0	0
BMS1P10	0	0	0	0	0	0	0	1	0	0	0	0	0	0	0
BMT2	0	0	0	0	0	0	0	0	0	0	0	0	4	0	0
BNC2	0	0	0	5	0	0	0	0	0	0	0	0	0	0	0
BNIP2	0	1	0	0	1	0	2	1	1	1	2	0	3	0	0
BNIP3	0	0	0	6	0	0	0	0	0	0	0	4	3	0	0
BNIP3L	0	0	0	2	0	3	1	4	2	0	5	6	12	4	3
BNIP5	0	0	0	1	0	0	0	0	0	0	0	0	0	0	0
BNIPL	0	0	0	7	0	1	0	5	0	2	2	0	3	0	0
BOC	0	1	0	0	0	0	0	0	0	1	0	0	1	0	0
BOD1	0	0	0	0	0	0	0	0	0	0	1	0	0	0	0
BOD1L1	1	0	0	2	1	1	1	1	1	0	3	0	7	17	2
BOK	0	0	0	0	2	0	0	1	0	0	1	1	1	0	0
BOLA1	0	0	0	0	0	0	0	0	0	0	0	0	0	0	0
BOLA3	0	0	0	3	0	0	0	0	0	0	1	5	1	0	0
BOLA3-DT	0	1	0	0	0	0	0	0	0	0	0	0	0	0	0
BORCS6	0	0	0	0	0	0	2	0	0	0	0	0	3	0	0
BORCS7	0	1	0	6	0	0	0	1	0	0	0	0	2	0	0
BPGM	0	5	0	0	7	4	10	23	4	3	20	11	54	5	6
BPHL	0	1	1	0	0	0	0	0	0	0	0	0	1	0	0
BPI	0	2	1	0	0	0	0	0	0	0	0	4	0	0	0
BPIFA3	0	0	1	5	0	0	0	0	0	0	0	2	0	0	0
BPIFA4P	0	0	0	4	0	0	0	0	0	1	0	0	0	0	0
BPIFB1	0	0	0	2	0	0	0	0	0	0	0	0	0	0	0
BPIFB2	0	0	0	1	0	0	0	0	0	0	0	0	0	0	0
BPIFB4	0	0	2	0	0	0	0	0	0	0	0	0	0	0	0
BPIFB5P	0	0	0	2	0	0	0	0	0	0	0	0	0	0	0
BPIFC	1	0	0	1	1	0	0	0	0	0	0	0	0	0	0
BPNT1	0	1	0	3	0	0	0	1	0	0	1	0	0	0	0
BPNT2	0	0	0	1	1	0	0	0	0	0	1	0	1	0	0
BPTF	0	0	1	1	1	1	2	2	0	0	3	1	1	1	0
BRAF	0	4	1	5	0	0	1	1	0	0	0	0	1	3	1
BRAP	0	0	0	4	2	0	0	0	0	0	0	0	4	1	0
BRAT1	0	0	0	0	0	0	0	2	0	0	0	1	1	0	0
BRCA1	0	1	0	12	0	0	10	0	1	0	0	1	0	0	0
BRCA2	1	0	0	1	0	0	0	0	0	0	0	0	0	0	0
BRCC3	0	2	0	0	0	0	0	0	0	1	0	0	0	0	0
BRD1	0	0	0	0	2	0	2	0	0	0	1	0	5	0	0
BRD2	0	1	0	1	2	6	1	6	0	0	6	1	10	3	0
BRD3	0	0	1	11	0	0	0	0	0	0	0	0	1	0	0
BRD3OS	0	1	0	0	0	0	0	0	0	0	0	1	0	0	0
BRD4	1	1	1	5	2	0	1	6	1	1	4	2	15	4	1
BRD7	0	0	1	0	0	0	0	1	0	0	2	1	4	1	2
BRD8	0	1	0	2	1	0	1	3	0	0	1	2	5	0	0
BRD9	1	0	2	0	0	0	0	1	0	0	0	0	1	0	0
BRDT	0	1	0	6	0	0	0	0	0	0	5	0	0	0	0
BRF1	0	0	1	1	0	0	0	0	0	0	2	0	0	0	0
BRF2	0	0	0	0	0	0	0	1	1	0	0	0	0	0	0
BRI3	0	0	0	1	3	2	7	14	1	3	10	5	22	6	0
BRI3BP	0	0	0	5	0	0	0	1	0	0	0	0	0	1	0
BRINP2	0	0	1	0	0	0	0	0	0	0	0	0	0	0	0
BRIP1	0	0	0	3	0	0	0	0	0	0	0	1	0	0	0
BRIX1	0	0	0	3	0	0	1	0	0	0	0	0	0	0	0
BRME1	0	0	1	0	0	0	0	0	0	0	1	0	0	0	0
BRMS1	0	0	0	0	0	0	0	0	0	0	1	0	2	2	0
BRMS1L	0	0	0	2	0	0	0	0	0	0	0	0	1	0	0
BROX	0	0	0	3	1	0	1	3	0	0	3	2	10	1	3
BRPF1	0	1	1	7	0	0	0	0	0	0	1	2	0	0	0
BRPF3	0	0	0	0	0	0	1	0	0	0	0	0	3	0	0
BRSK1	0	0	1	10	1	0	0	0	0	0	0	0	0	0	0
BRSK2	0	0	0	0	0	0	0	0	0	0	1	0	0	0	0
BRWD1	0	0	0	3	1	2	4	2	1	1	4	4	7	0	1
BRWD3	0	0	1	1	1	0	1	4	0	0	0	0	2	0	0
BSDC1	0	0	1	0	3	1	2	2	0	1	3	0	9	0	0
BSG	0	0	1	0	2	1	2	3	1	1	2	1	5	2	1
BSN	0	0	0	1	0	0	0	0	0	0	2	0	1	0	0
BSN-DT	1	1	1	1	0	0	0	0	0	0	0	0	0	0	0
BSND	0	0	0	1	0	1	0	0	0	0	0	0	1	0	0
BSPRY	0	0	1	5	0	0	0	0	0	0	11	0	0	0	0
BST1	0	0	0	0	0	0	0	0	0	0	0	0	0	1	0
BST2	0	5	0	0	1	1	1	7	0	0	3	1	7	1	1
BTAF1	0	2	0	2	0	1	0	1	0	0	0	0	2	1	0
BTBD1	0	0	0	0	0	0	0	0	0	0	0	0	0	0	0
BTBD10	0	0	0	1	0	0	1	1	0	0	2	1	5	0	0
BTBD11	0	0	0	0	0	0	1	1	0	0	0	0	2	1	0
BTBD16	1	0	1	0	0	0	1	0	0	0	0	0	3	0	0
BTBD19	0	0	0	1	0	0	0	0	0	0	0	0	0	0	0
BTBD2	0	0	0	2	0	0	1	1	0	0	0	0	5	0	0
BTBD3	0	0	0	0	0	0	1	1	0	0	0	0	1	0	1
BTBD6	0	1	0	0	2	0	0	1	0	0	1	0	0	0	1
BTBD7	0	1	0	6	0	0	0	2	0	0	1	0	2	0	0
BTBD8	0	0	1	2	0	0	0	0	0	0	1	0	1	0	0
BTBD9	1	0	0	0	0	0	0	0	0	0	1	0	1	0	0
BTC	0	0	0	2	0	1	0	1	0	0	1	0	1	0	0
BTD	0	0	1	1	1	0	0	1	0	0	0	0	1	2	0
BTF3	1	0	0	0	1	1	5	6	0	0	4	1	12	0	1
BTF3L4	0	1	0	0	0	0	0	0	0	0	0	1	3	0	1
BTG1	0	3	0	1	3	1	2	7	1	1	5	1	6	8	0
BTG2	0	0	0	0	3	0	1	6	1	0	4	1	14	21	0
BTG3	0	0	0	0	0	3	1	4	0	0	5	0	8	0	1
BTK	0	0	0	0	0	1	0	0	0	0	0	0	0	0	0
BTN2A1	0	1	0	0	0	0	2	2	0	0	6	0	7	0	0
BTN2A2	0	0	0	0	1	1	0	1	0	0	0	5	1	0	0
BTN2A3P	0	0	0	8	0	0	0	0	0	0	0	0	0	0	0
BTN3A1	0	0	1	3	0	0	0	0	0	0	0	0	0	0	0
BTN3A2	0	0	0	4	0	0	0	1	0	0	0	0	0	0	0
BTN3A3	0	0	0	0	0	0	0	0	0	0	0	0	1	0	0
BTNL8	0	0	0	1	0	0	0	0	0	0	0	1	0	0	0
BTRC	0	1	0	0	0	0	0	0	0	0	0	0	0	0	0
BUB1	1	0	0	0	0	0	0	0	0	0	0	0	0	0	0
BUB1B	0	0	0	0	0	0	0	0	0	0	0	0	2	0	0
BUB1B-PAK6	0	0	0	0	0	0	0	0	0	0	1	0	1	0	0
BUB3	0	0	0	0	2	0	0	0	0	0	0	0	1	0	0
BUD13	0	0	0	2	0	0	0	0	0	0	0	0	0	0	0
BUD23	0	3	1	0	0	0	0	0	0	0	1	0	1	0	0
BUD31	0	2	0	0	1	0	4	14	0	0	6	1	13	5	0
BVES-AS1	0	0	0	2	0	0	0	0	0	0	0	0	1	0	0
BYSL	0	0	1	1	0	0	0	0	0	0	0	0	0	0	0
BZW1	0	0	0	0	1	0	4	3	0	2	3	0	10	5	0
BZW2	0	0	0	1	0	0	1	1	0	0	0	0	0	0	0
C10orf105	0	0	1	0	0	0	0	0	0	0	0	0	1	0	1
C10orf126	0	1	0	2	0	0	0	0	0	0	0	0	0	0	0
C10orf143	0	0	0	0	1	0	0	0	0	0	0	0	0	0	0
C10orf53	0	1	0	0	0	0	0	0	0	0	0	0	0	0	0
C10orf55	0	0	0	2	0	0	0	0	0	0	0	0	0	0	0
C10orf67	0	1	0	3	0	0	0	3	0	0	2	0	4	0	0
C10orf71	0	0	0	0	0	0	0	0	0	0	0	0	1	0	0
C10orf90	0	0	0	2	0	0	0	0	0	0	0	0	0	0	0
C10orf95	0	0	0	0	0	0	0	0	0	0	0	1	0	0	0
C11orf1	0	0	0	3	0	0	1	0	0	0	1	0	0	0	0
C11orf21	0	0	0	0	0	0	0	1	0	0	0	0	0	0	0
C11orf54	0	0	1	4	0	0	1	1	0	0	0	0	0	1	0
C11orf58	0	0	0	9	0	0	3	5	1	0	2	2	3	1	1
C11orf68	0	0	0	0	0	0	2	2	0	1	0	2	8	0	0
C11orf71	0	0	0	0	0	0	0	0	0	0	0	0	0	2	0
C11orf80	0	0	0	1	0	0	0	0	0	0	0	1	0	0	0
C11orf96	0	0	0	0	0	1	1	1	0	0	0	0	2	0	0
C12orf29	0	1	0	0	2	1	0	3	1	0	2	1	6	0	1
C12orf4	0	0	0	0	0	0	0	0	0	0	0	0	1	0	1
C12orf42	0	0	0	2	0	0	0	0	0	0	0	0	0	0	0
C12orf43	0	0	0	9	0	0	0	0	0	0	0	0	0	0	0
C12orf50	0	1	1	2	0	0	0	0	0	0	0	0	0	1	0
C12orf54	0	0	1	2	0	0	0	0	0	0	0	0	2	0	0
C12orf56	0	0	1	0	0	0	0	0	0	0	0	0	1	3	0
C12orf57	0	0	0	0	0	0	1	1	0	0	2	0	1	0	0
C12orf60	0	0	0	2	0	0	0	0	0	0	0	0	0	0	0
C12orf75	0	1	0	0	0	0	0	0	0	0	0	0	1	0	0
C12orf76	0	0	1	1	0	0	0	1	0	0	0	0	0	0	0
C14orf119	0	0	0	0	0	2	0	4	0	0	1	0	4	0	0
C14orf132	0	0	1	3	0	0	0	0	0	0	1	1	0	0	0
C14orf180	0	0	0	0	0	0	0	0	0	0	1	0	0	0	0
C14orf28	0	0	0	1	0	0	0	1	0	0	0	0	4	1	0
C15orf39	0	0	1	0	1	1	6	7	1	1	6	1	15	4	2
C15orf40	0	0	0	4	0	0	1	2	0	0	0	0	1	0	1
C15orf48	2	2	0	2	19	13	30	68	5	6	57	22	147	26	9
C15orf61	0	0	0	0	1	0	0	2	0	0	0	0	1	0	0
C15orf62	0	0	0	0	0	0	0	1	0	0	1	1	3	0	0
C16orf72	1	0	1	0	2	2	4	4	0	3	4	1	13	2	3
C16orf78	0	1	0	3	3	0	0	0	0	0	0	0	0	0	0
C16orf87	0	0	3	0	0	0	0	1	0	0	0	0	1	0	0
C16orf89	0	0	0	2	0	0	0	0	0	0	0	0	0	0	0
C16orf91	0	0	0	0	0	0	0	0	0	0	1	0	0	0	0
C16orf96	0	0	1	0	1	0	0	0	0	0	0	1	0	0	0
C17orf107	0	1	2	0	0	0	0	1	0	0	0	0	0	3	0
C17orf58	0	0	0	0	0	0	0	0	0	0	0	0	0	0	0
C17orf75	0	1	0	2	0	0	0	0	0	0	0	0	0	0	0
C17orf80	0	0	0	0	0	0	0	0	0	0	0	0	0	0	0
C17orf97	0	0	0	2	0	0	0	0	0	0	0	0	0	0	0
C17orf99	0	1	1	4	2	0	0	1	0	0	0	0	0	0	0
C18orf21	0	0	0	0	0	0	0	0	0	0	1	0	0	1	0
C18orf25	0	1	1	0	1	1	4	7	0	0	2	4	10	2	0
C18orf63	0	1	0	0	0	0	0	0	0	0	0	0	0	0	0
C19orf12	0	1	2	2	2	0	0	0	0	0	0	0	0	0	0
C19orf18	0	0	0	0	0	0	0	0	0	0	0	0	0	0	0
C19orf25	0	0	0	5	0	0	1	0	0	0	0	0	2	0	0
C19orf33	1	1	0	0	1	0	0	2	0	1	0	1	2	0	0
C19orf38	0	0	0	2	0	0	0	0	0	0	0	0	0	0	0
C19orf47	0	0	0	6	1	0	0	0	0	0	3	0	1	0	0
C19orf48	0	0	0	2	0	0	0	0	0	0	0	0	1	0	0
C19orf53	0	0	0	0	1	0	0	1	0	0	1	1	7	1	0
C19orf54	0	0	0	0	2	0	0	0	0	0	0	0	0	0	0
C19orf73	0	1	0	0	0	0	0	2	0	0	0	0	0	0	0
C1D	0	0	0	1	0	0	1	1	0	0	2	0	4	0	0
C1GALT1	0	0	0	1	0	0	1	2	0	0	3	1	3	3	0
C1GALT1C1	0	1	0	0	0	0	0	1	0	0	0	2	2	0	0
C1orf109	0	0	0	0	0	0	0	0	0	0	1	0	0	0	0
C1orf116	0	1	1	0	5	4	10	19	0	1	14	7	26	2	1
C1orf122	0	1	0	0	0	0	1	2	0	0	0	1	2	0	0
C1orf127	0	0	1	1	0	0	0	0	0	0	1	0	0	0	0
C1orf131	0	0	0	3	0	0	1	0	0	0	0	0	0	0	1
C1orf159	0	1	0	1	0	0	2	0	0	0	0	1	3	0	0
C1orf162	0	0	0	0	0	0	0	0	0	0	0	0	0	0	0
C1orf167	0	0	1	7	1	0	0	1	0	0	1	0	0	0	0
C1orf174	0	0	0	0	0	0	0	2	0	0	0	0	0	0	0
C1orf198	0	0	0	0	0	0	0	0	0	0	0	0	1	0	0
C1orf21	0	0	0	2	0	0	0	3	0	0	0	0	3	1	0
C1orf226	0	0	0	0	0	0	1	2	0	0	1	0	2	0	0
C1orf35	0	0	0	1	0	0	0	0	0	0	0	0	0	0	0
C1orf43	0	0	0	2	1	2	1	6	1	0	4	2	10	1	0
C1orf50	0	1	0	2	0	0	0	0	0	0	0	0	1	0	0
C1orf52	0	0	0	0	0	0	0	0	0	0	1	0	2	1	0
C1orf54	0	1	0	0	0	0	0	0	0	0	0	0	1	0	0
C1orf56	0	0	0	3	0	0	0	0	0	0	0	0	1	0	0
C1orf74	0	0	0	0	0	0	0	0	0	0	0	0	0	0	0
C1orf87	0	0	0	4	0	0	0	0	0	0	2	0	0	0	0
C1QA	0	4	0	0	0	0	0	0	0	0	4	1	3	1	0
C1QB	1	2	0	0	0	0	0	0	0	0	0	2	1	0	0
C1QBP	0	0	0	1	0	0	0	0	0	0	0	0	0	0	0
C1QC	0	1	0	0	1	0	0	0	0	0	1	0	0	0	0
C1QTNF1	0	0	0	5	0	0	0	0	0	0	0	0	0	0	0
C1QTNF12	0	0	0	0	0	0	0	0	0	0	0	0	0	0	0
C1QTNF2	0	0	0	1	0	0	0	0	0	0	0	1	0	0	0
C1QTNF6	0	0	0	0	0	0	1	2	0	0	3	0	6	1	1
C1R	0	0	0	6	0	0	0	0	0	0	0	3	0	0	0
C1RL	0	0	0	0	0	1	1	2	0	0	0	1	1	1	0
C1RL-AS1	0	1	1	8	0	0	0	0	0	0	0	0	1	0	0
C1S	0	0	1	7	0	0	0	0	0	0	0	0	1	0	0
C2	0	0	0	3	1	0	1	1	0	0	1	0	8	0	0
C20orf144	0	0	0	0	0	0	0	0	0	0	0	0	0	0	0
C20orf204	0	0	0	1	0	0	0	0	0	0	0	0	0	0	0
C20orf27	0	0	0	1	0	0	0	0	0	0	0	0	0	0	0
C20orf96	0	0	0	1	0	0	1	0	0	0	0	0	1	0	0
C21orf58	0	0	1	1	0	0	1	0	0	0	0	0	0	0	0
C21orf62	0	0	0	16	0	0	0	0	0	1	0	0	0	0	0
C21orf91	0	0	0	0	0	0	0	1	0	0	0	0	0	0	0
C22orf15	0	0	0	0	0	0	0	0	0	0	0	0	0	0	0
C22orf31	0	0	0	6	0	0	0	0	0	0	0	0	0	0	0
C22orf39	0	0	0	0	0	0	0	0	0	0	0	0	0	0	0
C22orf46	0	0	0	3	0	0	1	0	0	0	1	2	1	0	0
C2CD2	0	1	0	2	0	1	0	0	0	0	0	0	3	0	0
C2CD2L	0	0	0	2	0	1	0	3	0	0	0	0	1	0	0
C2CD3	0	1	0	0	0	0	1	3	0	0	1	0	1	0	0
C2CD4B	0	0	0	0	0	0	1	0	0	0	0	0	1	0	0
C2CD5	0	0	0	0	0	0	1	3	0	0	0	0	1	0	0
C2CD6	0	0	0	2	0	1	0	0	0	0	0	0	0	0	0
C2orf16	0	2	0	1	0	0	0	0	0	0	0	0	0	0	0
C2orf42	0	0	2	1	0	0	0	0	0	0	0	0	0	0	0
C2orf49	0	0	0	0	0	0	0	0	0	0	0	0	1	0	0
C2orf50	0	1	0	1	0	0	0	0	0	0	0	0	0	0	0
C2orf68	0	1	1	7	0	0	1	1	0	0	0	0	2	2	0
C2orf69	0	0	0	0	0	0	1	0	0	0	0	0	0	0	0
C2orf74-DT	0	0	0	5	0	0	0	0	0	0	0	1	0	0	0
C2orf76	0	0	0	0	0	0	0	0	0	0	0	0	2	0	0
C2orf78	0	0	0	0	0	0	0	0	0	0	0	0	0	0	0
C2orf88	0	0	0	1	0	0	0	0	0	0	0	0	0	0	0
C2orf92	0	0	0	6	0	0	0	0	0	1	0	0	0	0	0
C3	0	0	0	1	1	1	2	4	0	0	3	1	4	1	0
C3AR1	0	3	0	0	0	0	0	0	0	0	2	0	0	2	0
C3orf14	0	0	0	1	0	0	0	0	0	0	0	0	0	0	0
C3orf20	0	0	0	0	0	0	0	0	0	0	0	0	0	0	0
C3orf38	0	0	0	1	0	1	1	2	0	0	1	0	3	0	0
C3orf52	0	0	0	1	0	0	1	0	0	0	5	0	1	0	0
C3orf62	0	0	0	3	0	0	0	0	0	0	0	0	0	0	0
C3orf80	0	0	0	0	1	0	2	1	0	0	3	0	3	0	0
C3orf85	0	0	0	0	0	0	0	0	0	0	0	0	0	0	0
C3P1	0	1	0	0	0	0	0	0	0	0	0	2	1	0	0
C4orf19	0	2	0	1	9	6	5	11	0	0	15	7	37	8	2
C4orf3	0	0	0	0	5	1	2	6	2	0	10	3	17	7	3
C4orf33	0	0	0	0	0	0	0	0	0	0	0	0	1	1	0
C4orf46	0	2	0	0	0	0	0	0	0	0	0	0	1	0	0
C4orf47	0	0	0	2	0	0	0	0	0	0	0	0	0	0	0
C4orf50	0	0	2	2	0	0	0	0	0	0	1	0	0	0	0
C5	0	0	0	4	0	0	0	0	0	0	0	0	0	0	0
C5AR1	1	3	0	4	0	0	0	1	0	0	4	1	13	10	0
C5AR2	0	0	0	2	0	0	0	1	0	0	1	0	1	0	0
C5orf15	0	0	0	0	0	0	0	0	0	0	1	1	0	0	0
C5orf22	0	0	0	0	0	0	2	1	0	0	0	0	1	0	0
C5orf24	0	0	0	1	0	0	0	0	0	0	0	1	0	0	0
C5orf63	0	2	0	3	0	0	0	0	0	0	0	0	1	0	0
C5orf64	0	0	1	3	1	0	0	1	0	0	0	0	1	0	0
C6	0	0	0	0	0	0	0	0	0	0	0	0	0	0	0
C6orf120	0	0	0	0	0	0	0	0	0	0	0	0	1	0	0
C6orf132	0	1	1	10	12	10	14	30	2	1	30	18	65	5	5
C6orf136	0	0	0	0	0	0	0	0	0	0	1	1	0	0	0
C6orf223	0	0	0	0	1	0	0	0	0	0	0	0	0	0	0
C6orf226	0	0	0	0	0	0	0	0	0	0	0	0	1	1	0
C6orf47	0	0	0	0	1	0	0	0	0	0	0	0	0	0	0
C6orf62	2	1	0	0	3	3	2	4	1	1	4	1	8	1	2
C6orf89	0	1	0	2	0	0	0	5	0	0	3	2	6	1	0
C7	0	0	0	0	0	0	0	0	0	0	0	0	0	0	0
C7orf50	1	1	0	6	1	0	0	2	0	2	3	0	12	0	0
C8A	0	0	0	2	0	0	0	0	0	0	0	0	0	0	0
C8orf33	0	0	1	0	0	0	0	0	0	0	0	0	1	0	0
C8orf34	0	0	0	5	0	0	0	0	0	0	0	1	0	0	0
C8orf58	0	0	0	0	0	0	0	0	1	0	0	0	1	0	0
C8orf74	0	0	1	3	0	0	0	0	0	0	0	0	0	0	0
C8orf76	0	0	0	0	0	0	0	1	0	0	0	0	1	0	0
C8orf82	0	1	0	1	0	0	0	1	0	0	0	0	2	0	1
C9orf131	0	0	0	2	0	0	0	0	0	0	0	0	0	0	0
C9orf153	0	1	0	4	0	0	0	0	0	0	0	0	0	0	0
C9orf50	0	0	0	1	0	0	0	0	0	0	2	1	2	0	0
C9orf64	0	0	0	2	0	0	0	0	0	0	0	0	0	0	0
C9orf72	0	0	0	0	0	0	0	0	0	0	0	0	1	2	0
C9orf78	0	0	3	11	0	0	0	0	0	0	3	0	3	0	0
C9orf85	0	0	0	1	0	0	0	1	0	0	4	0	6	1	0
CA10	0	0	0	0	0	0	0	0	0	0	0	0	0	0	0
CA11	0	0	1	2	0	0	0	0	0	0	0	0	0	1	0
CA12	0	2	1	4	0	0	0	0	0	0	1	0	0	1	0
CA13	0	0	0	0	1	0	0	0	0	0	0	0	1	0	0
CA2	0	2	0	1	1	1	0	0	0	0	0	0	0	0	0
CA3	0	1	0	3	0	0	0	0	0	0	0	1	0	0	0
CA4	1	0	0	0	0	0	0	0	0	0	1	0	0	2	0
CA5B	0	0	1	0	0	0	0	0	0	0	0	0	0	0	0
CA7	0	0	0	0	0	0	0	0	0	0	0	0	0	0	0
CA9	0	0	0	1	0	0	0	0	0	0	0	0	0	0	0
CAAP1	0	0	0	0	0	0	0	0	0	0	0	0	0	0	0
CAB39	0	0	0	0	0	0	5	6	1	0	6	3	14	2	0
CAB39L	0	0	0	2	0	0	0	1	0	0	0	0	1	1	0
CABIN1	1	0	0	0	1	0	0	0	0	0	1	0	1	1	0
CABLES1	0	0	0	0	1	0	1	2	0	0	3	0	1	0	0
CABLES2	0	0	0	1	0	0	0	0	0	0	0	0	0	0	0
CABP1	0	0	0	11	0	0	0	0	0	0	0	0	0	0	0
CABP2	0	0	0	1	0	0	0	0	0	0	0	0	0	0	0
CABP4	0	0	0	4	0	0	0	1	0	0	0	0	1	0	0
CABP7	0	0	0	1	0	0	0	0	0	0	0	1	1	0	0
CACFD1	0	0	0	0	0	0	1	3	1	0	0	0	6	0	0
CACHD1	0	0	0	0	0	0	2	1	0	0	0	0	1	1	0
CACNA1A	0	1	4	51	5	2	2	0	1	1	2	8	2	3	1
CACNA1B	0	0	2	3	0	0	0	1	0	0	1	0	0	0	0
CACNA1C-IT2	0	1	1	5	0	1	0	0	0	0	1	0	2	1	0
CACNA1D	0	0	2	7	0	0	0	0	0	0	0	0	0	0	0
CACNA1E	0	1	1	2	1	0	0	1	0	0	1	0	0	0	0
CACNA1F	0	0	0	1	0	0	0	0	0	0	0	0	0	0	0
CACNA1G	0	1	0	0	0	1	0	0	0	0	0	0	0	0	0
CACNA1H	0	1	2	0	0	0	0	0	0	0	0	0	2	0	0
CACNA1I	0	0	0	2	0	0	0	1	0	0	0	0	0	0	0
CACNA1S	0	0	2	0	0	1	0	0	0	0	0	0	1	0	0
CACNA2D1	0	1	0	2	0	0	0	0	0	0	0	0	0	0	0
CACNA2D2	0	0	1	0	0	0	0	0	0	0	0	0	1	0	0
CACNA2D3	0	0	0	2	0	0	0	0	0	0	0	0	0	2	0
CACNA2D4	0	0	1	0	1	0	0	0	0	0	0	0	0	0	0
CACNB1	0	0	0	1	1	2	0	2	0	2	1	0	2	1	1
CACNB2	0	1	0	2	0	0	0	0	0	0	0	0	0	0	0
CACNB3	0	1	2	8	0	0	0	0	0	0	1	1	0	0	0
CACNB4	0	0	0	2	1	0	0	0	0	0	1	2	0	0	0
CACNG2	0	2	0	1	0	0	0	0	0	0	0	0	0	0	0
CACNG3	0	0	0	0	0	0	0	0	0	0	0	0	0	0	0
CACNG5	0	0	0	2	0	0	0	0	0	0	0	1	0	0	0
CACNG7	1	1	0	4	0	0	0	0	0	0	0	0	0	0	0
CACNG8	0	0	0	18	0	0	0	0	0	0	1	0	1	0	0
CACTIN	0	0	1	1	1	0	1	2	0	0	0	0	0	0	0
CACUL1	0	0	1	1	4	1	3	6	1	1	5	0	13	5	0
CACYBP	0	0	0	1	0	0	0	1	0	0	1	1	7	0	0
CAD	0	0	1	7	0	0	0	0	0	0	0	0	0	0	0
CADM1	0	0	0	6	0	0	0	1	0	0	0	3	0	0	0
CADM2	0	1	0	0	0	0	0	0	0	0	0	0	0	0	0
CADM3	0	0	2	0	0	0	0	0	0	0	1	0	0	0	0
CADPS	0	0	0	2	0	0	0	0	0	0	0	0	1	0	0
CADPS2	0	0	0	2	0	0	0	0	0	0	0	0	0	0	0
CAGE1	0	0	0	1	0	0	0	0	0	0	0	0	0	0	0
CALB1	0	0	0	0	0	0	0	0	0	0	0	0	0	0	0
CALCA	0	0	0	0	1	0	0	0	0	1	0	0	0	0	0
CALCOCO1	0	1	0	1	3	0	2	9	1	0	8	1	7	2	2
CALCOCO2	0	1	0	4	0	1	2	2	0	0	1	0	3	3	0
CALCRL	0	0	1	0	0	0	0	0	0	0	0	0	0	0	0
CALD1	0	0	1	4	0	0	0	0	0	0	0	0	0	1	0
CALHM2	0	0	0	0	0	0	0	0	0	0	0	0	0	0	0
CALHM5	0	1	0	0	0	0	0	0	0	0	0	0	0	0	0
CALHM6	0	0	1	0	0	0	0	0	0	0	1	0	1	0	0
CALM1	0	0	0	0	0	0	6	5	1	0	8	5	10	3	0
CALM2	0	2	0	1	0	0	2	3	1	1	4	1	8	1	0
CALM3	1	2	1	0	2	1	3	6	1	0	6	3	18	2	1
CALML3	0	0	0	0	0	0	1	0	0	0	1	0	0	0	0
CALML5	0	0	0	0	0	0	0	0	0	0	0	0	0	0	0
CALN1	0	0	0	0	0	0	0	0	0	0	1	0	0	0	0
CALR	0	1	0	0	0	3	4	5	0	1	7	5	18	0	1
CALU	0	3	0	2	0	0	0	0	0	0	0	0	1	0	0
CAMK1	0	0	0	0	0	0	0	0	0	0	0	0	0	0	0
CAMK1D	0	0	0	3	0	0	1	1	0	0	0	0	0	0	0
CAMK1G	0	1	0	0	0	0	0	0	0	0	0	1	1	0	0
CAMK2A	0	1	0	0	0	0	0	0	0	0	0	0	1	0	0
CAMK2B	0	0	0	1	0	0	1	0	0	0	0	1	0	0	0
CAMK2D	0	0	0	1	1	0	0	1	0	0	0	0	1	0	0
CAMK2G	0	1	2	7	1	1	1	1	0	0	1	0	3	1	0
CAMK2N1	0	1	0	0	0	2	0	5	0	0	1	1	4	1	1
CAMK4	0	0	0	4	0	0	0	0	0	1	0	0	0	1	0
CAMKK1	0	2	0	1	0	0	0	0	0	0	0	0	0	1	0
CAMKK2	1	0	0	3	0	0	0	1	0	0	0	0	0	0	0
CAMKV	0	0	1	0	0	0	0	0	0	0	0	0	0	0	0
CAMLG	0	0	0	2	0	1	0	1	0	0	1	0	3	1	0
CAMSAP1	0	0	0	3	1	0	0	0	1	0	2	1	1	2	0
CAMSAP2	0	1	0	3	0	2	0	0	0	1	0	0	0	3	0
CAMSAP3	0	0	1	0	1	0	3	3	1	0	2	0	4	2	0
CAMTA1	1	1	0	2	1	0	3	6	0	3	4	1	6	0	0
CAMTA2	1	0	0	2	0	0	0	1	0	0	0	2	2	2	0
CAND1	0	1	1	3	1	0	1	1	0	0	2	1	6	1	0
CAND2	0	0	0	1	0	0	1	0	0	0	0	2	0	0	0
CANT1	0	0	0	3	2	1	4	7	0	0	9	2	9	2	0
CANX	0	1	0	5	0	0	2	2	0	0	1	3	4	0	0
CAP1	0	2	0	1	9	4	11	19	1	1	13	6	30	9	3
CAP2	0	0	0	3	0	0	0	0	0	0	1	1	1	0	0
CAPG	0	3	1	0	0	2	1	3	0	0	4	1	5	2	0
CAPN1	0	1	1	3	4	3	6	16	1	0	13	3	36	4	1
CAPN10	0	0	0	0	0	0	0	1	0	0	0	1	4	0	0
CAPN11	0	0	0	0	0	0	0	0	0	0	0	0	0	0	0
CAPN12	0	0	1	5	0	0	0	0	0	0	0	0	0	1	0
CAPN14	0	0	0	0	0	0	0	1	0	0	0	0	0	0	0
CAPN15	0	0	0	3	0	0	0	0	0	0	0	0	0	0	0
CAPN2	4	1	0	1	3	5	6	24	5	2	18	3	45	4	1
CAPN3	0	0	2	2	0	0	0	0	0	1	0	0	0	0	0
CAPN5	0	1	0	1	5	2	3	11	2	3	7	1	20	3	2
CAPN7	0	0	0	2	0	0	0	0	0	0	0	0	0	0	0
CAPN8	0	0	0	0	0	0	0	0	0	0	0	0	1	0	0
CAPNS1	0	1	0	0	2	1	4	11	1	3	6	3	13	3	2
CAPRIN1	0	0	0	0	0	0	2	4	0	0	0	0	10	0	1
CAPRIN2	1	0	0	1	0	0	0	0	0	0	0	0	0	0	0
CAPS	0	0	0	0	0	0	1	0	0	0	1	0	1	0	0
CAPZA1	0	0	0	0	0	1	4	12	1	1	4	5	17	2	1
CAPZA2	1	2	0	3	0	0	2	4	0	2	4	1	8	1	0
CAPZB	0	2	0	0	7	1	7	23	2	2	16	8	44	5	4
CARD10	0	2	0	0	0	0	0	0	0	0	0	0	1	0	0
CARD11	0	0	1	2	0	0	0	0	0	0	0	0	0	0	0
CARD14	0	0	0	5	0	1	0	0	1	0	0	0	1	0	0
CARD16	0	0	0	0	0	0	0	0	0	0	0	0	1	2	1
CARD19	0	1	0	0	1	1	0	0	0	0	0	1	2	1	0
CARD8	0	0	1	3	0	0	1	0	0	0	0	0	0	0	0
CARD9	0	0	0	0	0	0	0	2	0	0	0	0	0	0	0
CARF	0	0	0	4	0	0	0	1	0	0	0	0	0	0	0
CARHSP1	1	6	1	14	12	3	16	31	2	5	24	3	63	10	3
CARM1	0	1	0	1	0	0	1	0	0	0	1	0	2	0	0
CARMIL1	0	1	0	2	0	0	0	0	0	0	0	0	0	0	0
CARMIL2	0	0	1	0	0	0	0	0	0	0	0	0	0	0	0
CARMIL3	0	0	1	0	0	0	0	0	0	0	1	0	1	0	0
CARNS1	0	1	0	0	0	0	0	0	0	0	0	0	0	0	0
CARS1	0	0	2	0	0	1	4	0	0	0	1	0	4	0	1
CARS2	0	0	0	10	0	0	0	0	0	0	0	1	1	1	0
CASC2	0	0	0	0	0	0	0	0	0	0	1	0	1	0	0
CASC3	0	2	0	2	0	0	0	0	0	0	2	0	3	1	0
CASK	0	0	0	2	0	0	0	1	0	0	0	0	0	0	1
CASKIN1	1	0	0	0	0	0	0	0	0	0	1	0	0	0	0
CASKIN2	0	0	0	0	0	0	1	0	0	0	0	0	2	0	0
CASP1	0	1	0	0	0	1	0	0	0	0	0	0	2	2	0
CASP10	0	0	0	1	0	0	0	2	0	1	1	0	4	0	0
CASP14	0	0	0	0	0	0	0	0	0	0	0	1	0	0	0
CASP16P	0	0	2	6	0	2	0	0	0	0	0	0	0	0	0
CASP2	0	1	2	1	0	0	1	0	0	0	1	0	2	0	0
CASP3	0	0	0	0	1	0	0	4	1	1	4	3	12	0	0
CASP4	0	0	0	0	0	1	3	14	1	1	9	4	29	2	3
CASP4LP	0	0	0	0	0	0	0	0	0	0	0	0	0	0	0
CASP6	0	0	0	2	0	0	0	0	0	0	0	1	0	0	0
CASP7	0	2	0	0	4	2	5	17	1	1	8	3	22	1	1
CASP8	0	0	0	0	1	0	0	0	0	0	0	2	1	1	1
CASP8AP2	0	0	1	0	0	0	0	1	0	0	1	0	0	0	0
CASP9	0	3	0	0	1	0	1	0	1	0	1	2	7	0	0
CASQ2	0	0	0	0	0	0	0	0	0	0	0	0	0	0	0
CASR	0	0	2	1	0	0	0	0	0	0	0	3	0	0	0
CASS4	0	0	0	0	1	0	0	0	0	0	0	0	1	4	0
CAST	0	0	0	8	3	4	2	8	3	0	12	3	13	7	1
CASTOR3	0	0	0	0	0	0	1	0	0	0	1	0	0	0	0
CASZ1	0	2	1	5	0	0	3	4	1	0	0	2	3	1	0
CAT	0	1	0	0	0	0	0	0	0	0	0	0	3	2	0
CATIP	0	0	0	4	0	0	1	0	0	0	0	0	1	0	0
CATSPER2	0	0	0	5	0	0	0	0	0	0	0	0	0	1	0
CATSPER2P1	0	0	0	5	1	0	0	0	0	0	1	1	1	0	0
CATSPERB	0	0	0	4	0	0	0	0	0	0	0	0	1	0	1
CATSPERD	0	0	0	12	0	0	0	0	0	0	0	0	0	0	0
CATSPERG	0	0	1	1	0	0	0	0	0	0	1	0	1	0	0
CAV1	0	0	0	0	0	0	0	0	0	0	0	0	0	1	0
CAV2	0	0	0	1	0	0	0	0	0	0	1	0	0	0	0
CAVIN1	0	0	0	0	0	0	0	0	0	0	0	0	0	0	0
CAVIN4	0	0	0	3	0	0	0	0	0	0	0	0	0	0	0
CBARP	0	0	0	0	0	0	0	0	0	0	0	0	1	0	0
CBFA2T2	0	1	0	4	1	0	1	0	0	0	0	2	0	1	0
CBFA2T3	0	1	0	0	1	0	0	1	0	1	0	1	3	0	0
CBFB	0	1	0	0	0	3	0	4	0	1	1	0	3	1	0
CBL	0	0	0	3	0	0	0	1	0	0	1	0	2	1	0
CBLB	0	1	1	2	0	0	2	2	0	0	5	1	4	0	0
CBLC	0	0	1	1	0	0	1	0	0	0	1	0	0	0	0
CBLL1	0	0	0	0	0	1	1	0	0	0	0	0	1	1	0
CBLL1-AS1	0	0	0	0	0	0	0	0	0	0	0	0	0	0	0
CBLN2	0	0	0	0	0	0	0	0	0	0	0	0	0	0	0
CBLN3	0	0	0	1	0	0	0	1	0	0	0	0	1	0	0
CBR1	0	1	0	0	0	0	0	0	0	0	3	0	0	0	0
CBR3-AS1	0	1	0	0	1	0	0	0	0	0	0	1	1	0	0
CBR4	0	1	0	0	0	0	0	2	0	0	0	0	2	1	0
CBWD1	0	0	0	2	0	0	0	0	0	0	0	0	0	0	0
CBWD5	0	0	1	3	0	0	0	0	0	0	0	0	0	0	0
CBX1	0	0	0	1	0	1	0	0	0	0	0	2	3	0	0
CBX2	0	0	1	0	0	0	0	0	0	0	1	0	1	0	0
CBX3	1	0	0	1	1	0	1	1	0	0	0	0	4	0	1
CBX4	1	0	0	6	5	3	6	9	1	0	9	4	27	3	1
CBX5	0	0	0	1	0	0	0	0	0	0	0	0	0	0	0
CBX6	0	1	0	2	0	0	1	0	0	0	1	0	4	1	0
CBX7	0	1	2	14	0	0	0	1	0	0	0	0	1	0	0
CBX8	0	0	0	0	0	0	0	0	0	0	0	0	1	1	0
CBY1	0	0	0	1	0	0	0	1	0	0	0	1	0	0	0
CC2D1A	0	0	1	13	1	0	0	1	0	0	0	0	1	0	0
CC2D1B	1	0	1	0	0	0	0	0	0	0	0	1	0	0	0
CC2D2A	0	0	0	0	0	1	0	0	0	0	0	0	0	0	0
CCAR1	0	0	2	4	0	0	2	0	1	0	1	0	3	0	1
CCAR2	0	0	1	0	0	1	0	1	0	0	0	0	2	0	0
CCBE1	0	0	1	2	0	0	0	0	0	0	0	0	0	0	0
CCDC102A	0	0	1	6	0	0	0	0	0	0	0	2	0	0	0
CCDC102B	0	0	1	3	0	0	0	0	0	0	0	0	0	1	0
CCDC105	0	0	0	2	3	0	0	0	0	0	0	0	0	0	0
CCDC106	0	0	0	0	0	0	0	0	0	0	0	0	0	0	0
CCDC107	0	0	0	0	0	0	1	1	0	0	0	0	6	0	0
CCDC113	0	0	0	3	0	1	0	0	0	0	0	0	0	0	0
CCDC115	0	0	0	0	0	0	1	0	1	0	0	0	4	0	0
CCDC116	0	0	0	4	0	0	0	0	0	0	0	0	0	0	0
CCDC117	0	0	0	0	0	0	0	1	0	0	1	0	0	0	0
CCDC12	0	0	1	6	0	1	1	1	0	0	3	0	2	1	0
CCDC120	0	0	0	1	0	1	0	3	1	0	0	1	3	0	1
CCDC121	0	0	0	0	0	0	0	0	0	0	0	0	0	0	0
CCDC124	0	0	0	4	1	0	2	3	0	0	2	1	6	3	1
CCDC125	0	0	0	1	2	0	0	0	0	0	1	0	0	0	0
CCDC126	0	0	0	0	0	0	0	0	0	0	0	0	1	0	0
CCDC127	0	0	0	0	0	0	0	2	0	0	2	0	3	2	0
CCDC137	0	0	0	1	0	0	0	2	1	0	0	0	1	1	0
CCDC138	0	0	0	3	0	0	0	0	0	0	0	0	1	0	0
CCDC14	0	0	0	1	0	0	1	0	0	0	0	0	2	0	0
CCDC141	0	0	0	0	0	0	0	0	0	0	4	0	0	0	0
CCDC142	0	1	1	3	0	0	0	0	0	0	0	0	0	0	0
CCDC144A	0	0	0	1	0	0	0	0	0	0	0	0	1	0	0
CCDC144B	0	0	1	3	0	0	0	1	0	0	0	0	0	0	0
CCDC146	0	0	0	0	0	1	1	0	0	0	0	0	3	0	0
CCDC148	0	0	0	1	0	0	0	0	0	0	0	0	0	0	0
CCDC149	0	0	0	1	0	0	0	0	0	0	0	0	1	0	0
CCDC15	0	0	0	0	0	0	0	0	0	0	0	0	0	0	0
CCDC150	0	0	0	16	0	0	0	0	0	0	0	0	0	0	0
CCDC154	0	0	0	0	0	1	0	0	0	0	0	0	1	0	0
CCDC157	0	0	0	3	0	0	0	0	0	0	0	0	0	0	0
CCDC158	0	0	0	0	0	0	0	0	0	0	0	0	0	0	0
CCDC159	0	0	1	9	0	0	0	1	0	0	4	0	0	1	0
CCDC162P	0	1	0	2	0	0	0	1	0	0	0	0	0	0	0
CCDC167	0	0	0	1	0	0	0	0	0	0	0	0	1	0	0
CCDC168	0	2	1	2	0	0	4	0	0	0	0	0	0	1	0
CCDC17	0	0	0	0	0	0	0	1	0	0	0	0	2	1	0
CCDC170	0	0	1	5	0	0	1	0	0	0	0	0	0	0	0
CCDC171	0	0	0	1	0	0	0	1	0	0	0	0	0	0	0
CCDC174	0	0	0	1	0	0	0	0	0	0	0	0	1	0	0
CCDC18	2	0	0	1	0	0	0	0	0	0	0	0	0	0	0
CCDC183-AS1	0	0	0	1	0	0	0	1	0	0	0	0	0	0	0
CCDC186	0	0	0	4	2	4	3	5	3	1	5	2	5	3	1
CCDC190	0	0	1	1	0	0	0	0	0	0	0	0	0	0	0
CCDC191	0	0	0	1	0	0	0	0	0	0	0	0	0	0	0
CCDC196	0	0	0	3	0	0	0	0	0	1	0	0	0	0	0
CCDC198	0	0	0	0	0	0	0	0	0	0	0	0	0	0	0
CCDC200	0	0	0	0	0	0	0	2	0	0	0	0	0	0	0
CCDC22	0	0	0	0	0	0	1	0	0	0	0	0	1	0	0
CCDC24	0	0	0	0	0	0	0	0	0	0	0	0	0	0	0
CCDC25	0	0	0	1	0	0	1	0	0	0	1	0	1	0	0
CCDC27	0	0	1	2	0	0	0	0	0	0	0	3	1	0	0
CCDC28A	0	0	0	1	0	0	0	4	0	0	4	1	6	0	1
CCDC28B	0	0	0	1	0	0	0	0	0	0	0	0	0	0	0
CCDC3	0	0	0	0	0	0	0	0	0	0	0	0	0	0	0
CCDC30	0	6	2	19	0	0	0	0	0	0	0	1	1	0	0
CCDC32	0	0	0	2	0	0	0	0	0	0	1	0	1	0	0
CCDC33	0	0	0	0	0	0	0	0	0	0	0	0	0	0	0
CCDC34	0	0	0	0	0	0	0	0	0	0	0	0	0	0	0
CCDC40	0	1	3	3	1	0	1	0	0	0	0	0	0	1	0
CCDC43	0	0	1	0	0	0	0	0	0	0	0	0	2	0	0
CCDC47	0	0	0	2	2	1	1	3	0	0	1	0	6	0	0
CCDC50	1	1	0	0	0	0	0	0	1	0	1	0	2	0	0
CCDC51	0	0	0	0	0	0	0	0	0	0	0	0	2	0	0
CCDC57	0	1	0	2	0	0	0	1	0	1	1	1	2	0	1
CCDC59	0	0	0	0	0	0	0	2	0	0	0	0	2	0	0
CCDC6	0	0	1	1	0	0	1	2	0	0	2	1	3	0	0
CCDC60	0	0	0	1	0	2	0	0	0	0	0	0	1	1	0
CCDC62	0	0	0	1	0	0	0	0	0	0	0	1	0	0	0
CCDC63	0	0	0	1	0	1	0	1	0	0	0	0	0	0	0
CCDC65	0	1	0	4	0	0	0	0	0	0	0	0	0	0	0
CCDC66	0	0	0	2	1	0	0	0	0	0	0	0	1	1	0
CCDC69	0	0	0	1	1	3	8	15	2	0	7	3	18	3	4
CCDC71	0	0	0	0	0	0	0	0	0	0	1	0	0	0	0
CCDC74A	0	0	0	0	0	0	0	0	0	1	0	0	1	1	0
CCDC77	0	0	1	12	1	0	0	0	0	0	0	0	1	0	0
CCDC78	0	0	1	1	0	0	0	1	0	0	0	0	1	0	0
CCDC8	0	1	0	1	0	0	1	0	0	0	0	0	2	0	0
CCDC80	0	0	1	2	0	0	0	0	0	0	0	0	0	0	0
CCDC82	0	1	0	0	0	1	0	1	0	0	1	0	5	0	0
CCDC83	0	0	0	0	0	0	0	0	0	0	0	0	0	0	0
CCDC85B	0	0	0	0	1	0	0	2	0	1	1	0	2	0	0
CCDC85C	0	4	1	3	0	0	0	4	0	2	2	0	11	1	0
CCDC86	0	0	0	0	0	0	0	0	0	0	0	0	1	1	0
CCDC88A	0	1	0	7	0	1	0	0	0	0	0	0	0	1	0
CCDC88B	0	1	0	4	3	1	2	3	0	1	4	1	8	2	0
CCDC88C	0	1	0	10	0	0	1	0	0	0	1	0	2	0	0
CCDC9	1	0	1	0	0	0	0	1	0	0	0	0	1	0	0
CCDC90B	0	1	0	0	0	1	0	4	0	0	0	0	1	0	1
CCDC91	1	0	1	2	0	1	0	0	0	0	0	0	1	0	0
CCDC92	0	0	0	0	0	0	0	0	0	0	0	0	0	0	0
CCDC93	1	1	1	2	0	0	0	2	0	1	1	1	1	2	0
CCDC96	0	0	0	0	0	0	4	1	0	0	1	0	0	0	0
CCDC97	0	0	0	0	1	0	0	0	0	0	0	0	3	1	0
CCDC9B	1	0	0	1	1	0	1	1	0	0	2	1	2	0	0
CCHCR1	0	0	0	0	0	0	0	1	0	0	0	0	0	0	0
CCL17	0	0	0	1	1	0	0	5	0	0	0	0	4	1	0
CCL19	0	0	0	2	0	0	0	1	0	0	0	2	0	0	0
CCL2	0	2	0	0	0	0	0	1	0	0	0	0	1	0	0
CCL20	1	3	0	0	0	0	1	0	1	1	4	0	7	0	0
CCL22	0	0	0	1	3	3	3	4	0	1	3	3	17	1	0
CCL26	0	0	0	0	0	0	0	0	0	0	0	0	0	0	0
CCM2	0	0	0	1	0	0	0	1	0	0	0	0	0	1	1
CCN1	1	3	1	0	1	0	0	3	0	0	2	1	2	0	0
CCN2	0	0	0	0	1	0	0	1	0	0	1	0	4	2	0
CCN3	0	0	1	0	0	0	0	0	0	0	1	0	0	1	0
CCN5	0	0	0	4	0	0	0	0	0	0	0	0	1	1	0
CCNA2	0	0	0	1	0	0	0	0	0	0	0	0	0	0	0
CCNB1IP1	0	0	0	1	0	0	0	0	0	0	0	1	0	0	0
CCNC	0	0	0	0	0	0	5	5	0	0	7	1	14	1	0
CCND1	1	0	0	1	1	0	0	0	0	0	0	0	3	0	0
CCND2	0	0	1	2	0	0	0	0	0	0	0	0	0	0	0
CCND3	0	0	1	1	0	1	2	3	1	0	2	1	1	0	0
CCNDBP1	0	2	2	8	3	3	4	8	1	1	10	2	17	4	0
CCNE1	0	0	0	1	0	0	1	1	0	0	1	0	0	0	0
CCNE2	0	0	0	1	1	0	0	0	0	0	0	1	1	0	0
CCNF	0	0	1	2	1	0	3	1	0	0	0	0	1	0	0
CCNG1	0	0	0	0	0	0	2	2	1	0	3	0	3	0	0
CCNG2	0	6	1	2	7	7	15	22	1	4	36	5	62	7	4
CCNH	0	0	0	0	0	0	0	1	0	0	0	0	0	0	0
CCNI	1	2	0	2	3	0	3	5	1	1	9	8	28	7	0
CCNJL	0	0	0	0	0	0	0	0	0	0	0	1	1	0	0
CCNK	0	4	0	0	1	2	3	6	0	0	3	1	8	0	0
CCNL1	0	2	0	0	3	2	4	11	3	2	9	6	29	6	0
CCNL2	0	2	0	0	1	1	0	3	0	0	0	2	5	0	0
CCNT1	0	0	0	2	0	1	2	1	0	0	1	1	1	2	0
CCNT2	0	0	0	0	1	1	1	3	0	0	2	0	2	0	0
CCNY	0	0	0	1	1	0	0	1	0	0	0	0	3	1	0
CCNYL1	0	0	0	0	0	0	2	4	2	1	5	1	8	0	1
CCP110	0	0	0	4	0	0	0	1	0	0	1	0	2	0	0
CCR1	0	0	0	3	0	0	0	0	0	0	0	0	3	4	0
CCR4	0	0	0	0	2	0	0	0	0	0	1	0	0	0	0
CCR5	0	1	0	0	0	0	0	0	0	0	1	0	0	0	0
CCR7	0	1	0	0	0	0	0	0	0	0	0	0	0	0	0
CCR9	0	0	0	0	0	0	0	0	0	0	0	0	0	0	0
CCRL2	0	0	0	0	0	0	0	0	0	0	0	0	2	3	0
CCS	0	1	0	2	0	0	0	0	0	0	0	0	0	0	0
CCSAP	0	0	0	0	0	0	0	1	0	0	0	0	1	0	0
CCSER2	0	0	0	0	0	0	0	0	0	0	0	0	0	0	0
CCT2	0	1	0	1	0	0	0	1	0	0	0	0	0	0	0
CCT3	1	0	0	0	0	0	1	1	0	0	8	2	3	1	0
CCT4	0	0	0	0	0	0	1	2	0	0	0	1	5	0	1
CCT5	0	0	0	0	3	2	2	3	0	0	1	1	3	1	1
CCT6A	0	0	0	0	0	1	1	1	0	0	1	2	5	1	0
CCT6B	0	0	0	1	1	0	0	0	0	0	0	0	0	0	0
CCT6P1	0	0	0	2	0	0	0	0	0	0	0	0	0	0	0
CCT7	0	0	0	0	0	0	1	2	0	1	1	0	0	0	0
CCT8	0	0	0	0	0	0	1	0	1	0	0	0	2	0	1
CCT8L1P	0	0	0	3	0	0	0	0	0	0	0	0	0	0	0
CCT8P1	0	0	0	1	0	0	0	0	0	0	0	0	0	0	0
CCZ1	0	0	0	6	3	1	0	1	1	1	1	1	7	0	0
CCZ1B	0	0	0	0	0	0	0	0	0	0	0	0	0	0	0
CD101	0	0	0	0	0	0	0	0	0	0	0	0	0	1	0
CD109	0	1	0	1	0	0	0	0	0	0	0	0	0	1	0
CD109-AS1	0	0	0	0	0	0	0	0	0	0	0	0	0	0	0
CD14	0	0	0	0	1	0	0	0	0	0	2	0	2	3	0
CD151	0	1	0	0	1	0	0	1	0	0	2	1	5	0	0
CD160	0	0	1	1	2	1	0	1	0	0	0	0	0	0	0
CD163	0	0	0	1	1	0	0	1	0	0	0	0	0	1	0
CD163L1	0	0	0	1	0	0	0	0	0	0	1	0	0	0	0
CD164	1	0	0	0	4	5	5	20	1	2	9	5	14	3	0
CD177	0	0	0	1	0	0	0	2	0	1	0	0	5	1	1
CD180	0	2	0	1	0	0	0	0	0	0	0	0	1	1	0
CD19	0	0	0	1	0	0	0	0	0	0	0	0	0	0	0
CD1D	0	0	0	0	0	0	0	0	0	0	0	0	0	0	0
CD1E	0	0	0	2	0	0	0	0	0	0	0	0	0	0	0
CD200R1	0	0	0	0	1	0	0	0	0	0	1	0	2	0	0
CD22	0	0	1	1	0	0	1	0	0	0	1	0	3	0	0
CD226	0	0	0	0	0	0	0	1	0	0	0	0	1	0	0
CD244	0	0	0	0	1	0	0	1	0	0	0	0	0	0	0
CD27-AS1	0	1	1	1	1	0	0	0	0	0	0	0	0	0	0
CD274	0	0	0	0	1	0	0	1	0	0	2	0	1	0	0
CD276	0	2	0	6	1	0	0	0	0	0	0	1	1	0	0
CD2AP	0	1	0	1	1	2	0	2	1	0	5	0	8	1	2
CD2BP2	0	0	1	0	0	0	0	1	0	0	0	0	3	0	0
CD300A	0	0	0	0	0	0	0	0	0	0	0	0	1	1	0
CD300LF	0	2	1	2	0	0	0	0	0	0	0	0	0	1	0
CD300LG	0	0	0	1	0	0	0	0	0	0	1	0	1	0	0
CD302	0	0	0	0	1	0	0	0	0	0	0	0	0	0	0
CD320	0	0	1	4	0	1	0	1	0	0	0	1	0	0	0
CD33	0	0	0	5	2	0	0	0	0	0	0	0	0	0	0
CD34	0	0	2	0	0	0	1	1	0	0	0	0	1	0	0
CD36	0	0	0	2	0	0	0	0	0	0	0	0	0	0	0
CD37	0	0	0	3	0	0	0	0	0	0	2	1	0	5	0
CD3G	0	1	0	2	0	0	0	1	0	0	0	0	0	0	0
CD4	0	0	0	2	0	0	0	0	0	0	0	2	0	0	0
CD40	0	0	0	1	0	0	0	0	0	0	0	0	0	0	0
CD44	0	3	1	4	0	1	1	0	0	0	0	0	5	2	0
CD46	2	3	0	1	6	7	17	33	5	3	38	8	78	12	2
CD47	0	0	0	1	0	0	0	0	0	0	0	0	1	0	0
CD48	0	0	1	5	2	0	0	0	0	0	1	0	1	0	0
CD5	0	0	0	0	0	0	0	0	0	0	0	0	0	0	0
CD52	0	0	0	1	0	0	0	0	0	0	0	0	1	0	0
CD53	0	1	0	0	1	0	0	0	0	0	4	1	1	7	0
CD55	1	2	0	0	1	3	2	4	1	2	30	4	7	8	0
CD58	0	0	0	0	0	0	2	0	0	1	1	0	3	0	0
CD59	1	5	1	0	13	9	16	26	5	6	20	10	55	7	1
CD6	0	0	0	0	0	0	0	0	0	0	2	0	0	0	0
CD63	1	4	0	1	5	3	9	14	2	0	17	2	37	5	0
CD68	0	1	0	0	2	0	1	3	0	1	2	3	7	1	1
CD69	0	0	0	0	0	0	0	0	0	0	0	0	1	0	0
CD7	0	0	0	0	0	0	0	0	0	0	1	0	0	0	0
CD70	0	0	0	2	0	0	0	0	0	0	0	0	0	0	0
CD72	0	0	0	0	0	0	0	0	0	0	0	0	2	0	0
CD74	1	6	0	0	1	1	3	5	1	0	2	1	19	1	0
CD79A	0	0	0	0	0	0	0	0	0	0	0	0	1	0	0
CD79B	0	0	0	0	0	0	0	0	0	0	0	0	0	0	0
CD80	0	0	0	2	0	0	0	0	0	0	0	0	0	0	0
CD81	1	2	1	0	0	0	0	0	0	0	0	0	8	0	0
CD82	0	0	0	4	2	0	1	1	0	0	4	0	4	3	0
CD83	0	0	1	0	0	0	0	0	0	1	0	0	5	2	1
CD83P1	0	0	1	4	0	0	0	0	0	0	0	0	0	0	0
CD84	0	0	0	5	2	0	0	2	0	0	0	0	2	1	0
CD86	0	0	0	1	0	0	0	1	0	0	0	1	0	0	0
CD8A	0	0	0	0	0	0	0	0	0	0	0	0	0	0	0
CD9	3	9	1	3	0	0	1	2	1	0	4	2	7	2	0
CD93	0	0	0	1	0	0	0	1	0	0	0	0	0	0	0
CD96	0	0	0	2	0	0	1	0	0	0	1	0	0	0	0
CD99	1	9	1	0	1	0	0	2	0	0	1	1	6	1	1
CD99L2	1	6	0	3	13	6	39	79	4	3	59	17	165	14	2
CD99P1	0	0	0	1	1	1	2	5	1	0	1	2	11	2	0
CDA	0	0	0	0	0	0	1	0	0	0	1	1	0	0	0
CDADC1	0	0	0	1	0	0	0	1	0	0	0	2	1	0	1
CDAN1	0	0	0	4	1	0	0	0	0	0	0	0	0	0	0
CDC123	0	0	0	1	0	0	0	0	0	0	0	0	0	2	0
CDC14B	0	0	3	1	0	1	0	0	0	0	0	3	0	1	0
CDC16	0	1	0	0	0	1	0	0	0	0	0	1	0	0	0
CDC20B	0	0	0	3	0	1	0	0	0	0	0	0	0	0	0
CDC20P1	0	0	0	6	0	0	0	0	0	0	0	0	0	0	0
CDC23	0	0	1	0	0	0	0	0	0	0	1	0	0	0	0
CDC25B	0	0	0	0	0	0	0	0	0	0	0	0	0	0	0
CDC27	0	1	1	0	0	1	0	0	0	0	0	0	0	0	0
CDC34	0	1	0	0	1	3	3	16	1	1	1	3	15	3	4
CDC37	0	2	0	0	4	1	3	2	1	0	3	1	14	1	0
CDC37L1	0	0	0	2	0	0	0	1	0	0	0	0	2	0	0
CDC40	0	0	0	2	0	0	0	0	0	0	0	0	0	0	0
CDC42	1	2	0	1	5	3	10	11	1	2	9	2	24	8	4
CDC42BPA	0	1	0	2	0	1	1	0	0	0	0	1	2	0	0
CDC42BPB	0	0	1	0	0	0	0	0	0	0	2	2	8	0	0
CDC42BPG	0	0	0	1	1	0	0	0	1	0	0	0	1	0	0
[truncated: 12,727 more rows]
