# Supplementary material for: Urinary TYROBP and HCK as genetic biomarkers for non-invasive diagnosis and therapeutic targeting in IgA nephropathy
Source: Front Genet. 2024 Dec 24;15:1516513. doi: 10.3389/fgene.2024.1516513 (PMC11703869; doi:10.3389/fgene.2024.1516513)
Supplement: Supplementary file 9 [file DataSheet7.zip › SecondMorningUrine_ExpressionMatrix.CSV]

	IgAN01	IgAN02	IgAN03	IgAN04	IgAN05	IgAN06	IgAN07	IgAN08	IgAN09	IgAN10	IgAN11	Control01	Control02	Control03	Control04	Control05	Control06	Control07	Control08	Control09	Control10	Control11
A1BG	0	1	0	3	1	0	0	0	0	0	0	0	0	0	0	0	0	0	0	0	0	0
A2M	2	1	0	5	1	0	1	0	11	0	0	0	0	0	0	0	1	1	1	0	0	0
A2ML1	2	1	0	3	2	4	3	0	11	1	1	38	65	16	20	8	23	41	9	5	0	11
A4GALT	0	0	0	1	0	0	0	0	1	0	0	3	6	3	0	0	1	2	0	0	0	2
AAAS	0	0	0	0	0	0	0	1	0	0	0	1	0	0	0	0	0	0	0	0	0	0
AACS	0	2	2	3	1	2	0	0	1	1	0	0	0	0	1	0	1	5	1	0	0	0
AADACL4	0	0	0	0	0	0	0	0	0	0	0	1	1	0	1	0	0	1	0	0	0	0
AAGAB	0	0	0	0	1	0	0	0	3	0	0	1	0	0	0	1	1	1	2	0	0	1
AAK1	1	1	0	5	1	0	0	0	2	0	1	1	2	1	4	0	0	3	2	0	0	0
AAMDC	1	1	0	2	0	0	0	0	2	0	0	2	3	1	2	0	0	2	1	0	0	0
AAMP	0	0	0	0	0	0	0	0	3	2	0	3	7	1	2	0	1	3	1	0	1	0
AANAT	0	0	0	0	0	0	0	0	0	0	0	0	0	0	0	0	0	0	0	0	0	0
AAR2	0	0	0	0	0	0	0	0	1	0	0	0	2	0	0	0	0	1	0	1	1	0
AARD	0	1	0	1	1	0	1	0	0	0	0	0	0	0	0	0	0	0	0	0	0	1
AARS1	0	0	0	3	0	0	0	0	1	0	0	0	0	0	2	0	1	1	0	0	0	0
AARS2	0	0	0	1	0	0	0	0	1	0	0	0	0	0	0	0	0	2	0	0	0	0
AASDH	0	0	0	1	0	1	0	1	1	0	0	1	2	0	0	0	0	2	0	0	0	0
AASDHPPT	0	0	0	0	1	0	0	0	0	0	0	0	0	0	0	0	0	0	0	0	0	0
AASS	0	0	0	1	0	0	0	0	0	0	0	0	0	0	0	2	0	0	0	0	0	0
AATBC	0	0	0	1	0	0	0	0	0	0	2	0	0	0	0	0	0	0	0	0	0	0
AATK	0	1	0	2	4	1	1	0	4	0	1	1	1	0	2	0	1	0	0	1	0	1
ABAT	0	0	1	2	3	0	0	0	4	0	0	3	2	0	1	1	2	7	3	0	0	0
ABCA1	0	0	0	1	0	1	0	1	2	0	0	6	12	8	6	0	4	7	3	0	1	0
ABCA10	1	0	0	2	0	1	0	0	1	0	0	0	0	0	2	0	0	2	0	0	0	0
ABCA12	0	0	0	0	1	0	0	0	0	0	0	0	1	0	0	0	1	0	0	0	0	2
ABCA13	0	1	0	0	1	1	0	0	3	0	1	1	0	1	1	0	0	2	0	0	0	0
ABCA17P	0	0	0	2	0	0	0	1	0	0	0	0	0	1	0	0	0	0	0	0	0	1
ABCA2	0	0	0	1	0	0	1	0	1	0	2	0	0	1	3	0	0	1	0	0	0	1
ABCA3	0	0	0	1	0	0	0	0	0	0	0	0	0	0	1	0	0	0	2	0	0	0
ABCA4	0	0	1	4	0	0	0	0	1	0	1	0	0	0	1	0	0	3	0	0	0	0
ABCA5	0	0	0	0	0	0	0	0	0	0	0	0	2	1	0	0	0	3	0	1	0	0
ABCA6	0	0	0	2	0	0	0	0	2	0	0	1	0	0	0	0	0	1	0	0	0	0
ABCA7	0	0	0	5	0	0	1	0	6	1	1	2	4	0	0	2	0	3	0	0	0	1
ABCA8	1	0	1	1	1	1	0	0	2	0	0	0	0	0	0	0	0	0	0	0	0	0
ABCA9	0	0	0	0	1	0	0	0	0	0	0	0	2	0	0	0	0	1	0	0	0	0
ABCB1	0	0	1	4	0	0	1	0	0	0	1	0	0	0	0	0	0	0	0	0	0	0
ABCB11	0	0	0	1	0	0	0	0	0	0	0	0	0	0	0	1	0	1	0	0	0	2
ABCB4	0	0	0	3	1	0	0	1	0	0	1	0	0	1	2	0	0	0	0	0	0	0
ABCB5	1	0	0	1	0	0	0	1	1	0	0	0	1	0	0	0	0	0	0	0	0	0
ABCB7	0	0	0	0	1	0	0	0	2	0	0	0	0	0	1	0	1	0	0	0	0	0
ABCB8	0	0	0	1	2	0	1	0	1	2	0	1	1	0	2	0	0	1	0	0	0	1
ABCB9	1	5	1	2	2	0	1	1	1	0	2	1	0	0	0	0	0	1	0	0	0	4
ABCC1	1	0	0	0	0	0	0	0	1	0	0	0	0	1	1	0	0	0	0	0	0	0
ABCC10	0	0	0	0	0	1	0	0	6	0	0	0	0	0	0	0	0	0	1	0	0	0
ABCC12	0	0	0	0	2	0	1	0	0	0	1	0	0	0	0	0	0	2	0	0	0	0
ABCC2	0	0	0	0	0	0	1	0	1	0	0	0	0	1	1	0	1	0	0	0	0	0
ABCC3	1	2	0	6	2	0	0	0	0	0	0	0	0	0	0	0	0	0	0	0	0	0
ABCC4	0	0	0	0	0	0	0	0	1	0	0	0	0	0	0	0	0	0	0	0	0	0
ABCC5	0	2	0	2	0	0	1	0	2	0	1	0	2	1	1	0	0	0	0	0	0	0
ABCC6	0	0	0	0	1	0	0	0	2	0	0	0	0	0	0	0	0	0	0	0	0	1
ABCC8	2	1	0	6	0	1	0	0	2	1	1	0	0	0	1	0	0	1	0	0	0	2
ABCC9	1	1	0	3	0	0	0	0	1	0	1	0	1	0	0	0	0	0	0	0	0	0
ABCD1	0	0	0	0	0	0	0	0	3	0	0	0	1	0	0	0	2	1	0	0	0	0
ABCD1P2	0	0	0	0	0	0	0	0	0	0	0	0	1	0	0	0	0	0	0	0	0	0
ABCD2	0	0	0	0	0	0	1	0	0	0	0	0	0	0	0	0	0	0	0	0	0	0
ABCD3	0	1	0	1	0	0	0	0	3	0	0	0	7	0	0	0	1	2	0	0	1	0
ABCD4	0	0	2	0	0	0	0	0	2	1	0	0	3	1	2	0	1	3	0	0	0	0
ABCE1	0	0	0	4	0	0	0	0	5	0	0	0	1	0	0	0	0	0	0	0	0	0
ABCF1	0	0	0	1	1	0	0	0	4	0	0	1	8	0	0	1	2	5	0	0	0	1
ABCF2	0	0	0	0	1	1	0	0	3	0	0	0	1	0	0	0	1	1	0	0	1	0
ABCF3	0	0	0	0	0	0	0	0	0	0	0	0	0	0	1	0	1	4	0	0	0	1
ABCG1	0	1	0	1	0	0	0	0	0	0	0	3	13	2	2	1	9	10	0	1	0	0
ABCG4	0	0	0	1	0	0	1	0	0	0	0	0	0	0	1	0	0	0	0	0	0	0
ABCG5	0	0	0	1	0	0	0	0	0	0	0	0	0	0	1	0	0	0	0	0	0	0
ABCG8	0	4	2	1	0	0	0	0	2	0	0	0	0	0	1	0	1	1	0	0	0	2
ABHD1	0	0	0	9	5	0	1	0	0	0	0	1	0	0	0	0	0	0	0	0	0	4
ABHD11	0	0	0	0	0	0	0	0	1	0	0	0	4	0	0	0	2	2	1	0	0	0
ABHD12	0	0	0	1	1	0	0	0	0	0	0	4	5	2	2	1	3	2	0	0	0	1
ABHD13	0	0	0	0	0	0	0	0	1	0	1	0	0	0	0	0	2	0	1	0	0	0
ABHD14B	0	0	0	0	1	0	0	0	0	0	0	1	0	0	0	0	0	0	0	0	0	0
ABHD15	0	0	0	0	0	1	0	1	1	0	0	0	0	0	0	0	1	0	0	0	0	1
ABHD17A	0	0	0	0	0	0	0	0	1	0	0	0	3	0	0	0	0	1	0	0	0	1
ABHD17B	0	0	0	0	0	0	0	0	5	0	0	18	19	2	8	1	6	26	3	1	3	0
ABHD17C	0	0	0	0	1	0	0	0	2	0	0	2	7	2	2	2	0	11	3	0	0	2
ABHD18	0	0	0	1	2	1	0	0	1	0	0	0	0	0	0	1	0	2	0	0	0	0
ABHD2	1	1	0	4	0	0	0	0	7	2	0	1	4	2	3	3	3	9	1	0	0	2
ABHD3	0	3	0	1	2	1	3	0	4	0	0	12	26	3	6	2	7	13	4	2	0	3
ABHD4	0	0	0	0	0	0	0	0	2	0	0	1	2	1	0	0	1	1	0	0	0	0
ABHD5	2	0	0	0	1	2	0	0	14	0	0	21	48	20	16	4	31	36	15	4	4	3
ABHD6	1	0	0	1	0	0	3	1	13	0	1	0	3	2	0	0	5	2	0	0	0	0
ABHD8	0	0	0	0	0	0	0	0	1	0	0	2	2	0	0	0	0	1	0	0	0	0
ABI1	0	0	0	0	0	0	0	0	8	0	0	5	23	3	8	1	11	10	4	1	1	1
ABI2	1	2	1	13	3	0	2	0	1	0	0	0	0	0	0	0	0	0	0	0	0	3
ABI3	0	0	0	1	0	0	0	0	0	0	0	0	0	0	0	0	0	2	0	0	0	0
ABI3BP	1	0	0	0	1	0	0	0	3	0	0	1	0	0	0	0	0	0	0	0	0	0
ABL1	0	0	0	0	1	0	0	0	0	0	0	0	0	0	2	0	0	2	1	0	0	0
ABL2	1	2	0	4	0	1	1	0	0	2	1	0	1	0	0	0	1	1	0	0	0	1
ABLIM1	0	0	0	0	0	1	2	0	14	0	1	25	36	13	13	3	14	38	7	1	4	6
ABLIM2	0	0	0	1	0	2	0	0	2	0	0	0	0	0	0	0	0	0	0	0	0	0
ABLIM3	2	0	0	0	0	0	0	0	1	0	0	8	5	2	1	1	2	5	2	0	0	0
ABO	1	0	0	0	0	0	0	0	1	0	0	0	1	0	0	0	1	0	0	0	0	0
ABR	0	2	1	4	5	0	2	0	3	0	0	0	4	0	0	0	1	6	0	0	0	2
ABRACL	1	0	0	0	1	0	0	0	2	0	0	3	8	3	5	1	7	15	3	1	1	0
ABRAXAS1	1	2	0	3	1	0	1	0	0	0	0	0	0	0	0	0	0	1	0	0	0	0
ABRAXAS2	0	0	0	1	0	0	0	0	0	0	0	1	1	2	1	0	0	2	1	0	0	0
ABT1	0	0	0	0	0	0	0	0	1	0	0	0	1	0	0	0	1	0	0	0	0	0
ABTB1	0	0	0	0	0	0	0	0	4	0	0	2	7	0	2	0	1	4	1	0	0	0
ABTB2	0	0	0	0	0	0	0	0	6	0	0	7	27	3	5	2	10	27	9	0	1	0
ACAA1	0	1	0	0	1	0	0	0	5	0	0	5	3	1	7	1	4	9	1	0	1	1
ACAA2	0	0	0	0	1	0	0	0	1	0	0	0	0	0	0	0	0	0	0	0	0	0
ACACB	3	2	0	2	8	2	4	0	10	0	0	0	8	1	3	0	2	3	3	0	1	1
ACAD10	0	0	0	8	0	0	0	0	1	0	0	0	1	1	0	0	0	2	1	0	0	0
ACAD8	0	0	0	0	1	0	0	0	2	0	0	6	8	5	2	1	5	14	3	0	2	0
ACAD9	0	0	0	0	0	0	1	0	0	0	0	0	0	1	0	0	0	0	0	0	0	0
ACADL	0	0	0	1	0	0	0	0	0	0	0	0	0	0	0	0	0	0	0	0	0	0
ACADM	0	0	1	1	1	0	0	0	1	0	0	9	6	3	2	0	6	7	3	1	0	2
ACADS	0	0	0	0	1	0	0	0	0	0	0	0	0	0	0	0	1	2	1	0	0	1
ACADSB	0	0	0	1	1	0	0	0	4	0	0	0	0	0	0	0	0	0	0	0	0	0
ACADVL	0	0	0	0	5	1	1	0	3	0	0	2	5	2	2	0	3	9	2	2	0	1
ACAN	0	0	0	5	0	2	1	0	0	0	0	0	0	0	0	0	0	1	0	0	0	5
ACAP1	0	0	0	2	0	0	0	0	0	0	0	2	1	0	0	0	0	0	0	0	0	0
ACAP2	1	0	0	1	0	1	0	0	3	0	0	0	5	3	0	0	2	0	2	0	2	1
ACAP3	0	1	2	3	4	0	1	0	3	1	0	0	2	0	5	0	2	4	0	0	0	0
ACAT1	0	0	2	3	4	0	1	0	1	0	0	0	0	0	0	0	0	0	0	0	0	1
ACAT2	0	0	0	3	0	0	0	0	0	0	0	0	0	0	0	0	0	0	1	0	0	0
ACBD3	0	0	0	1	0	0	0	0	1	0	0	3	2	1	0	0	3	2	0	0	0	0
ACBD4	0	0	0	3	0	0	0	0	2	0	0	0	1	0	1	0	0	0	0	0	0	0
ACBD5	0	0	0	0	0	0	0	1	1	0	0	0	0	1	0	0	1	1	1	0	1	0
ACBD7	0	0	0	1	0	0	0	0	0	0	0	0	0	0	0	0	0	0	0	0	0	0
ACCS	0	0	0	1	0	0	1	0	0	0	0	0	0	0	0	0	2	0	0	0	0	0
ACD	0	0	0	0	1	0	0	0	1	0	0	0	0	0	0	0	0	0	0	0	0	0
ACE	1	0	1	0	2	0	0	0	1	0	0	0	0	0	0	0	0	0	0	0	0	1
ACER1	0	0	0	0	0	0	0	0	1	0	0	0	0	0	0	0	0	0	0	0	0	0
ACER2	0	0	0	0	0	0	1	0	0	0	0	0	0	0	0	0	0	0	0	0	0	0
ACER3	1	1	0	3	0	0	1	0	2	0	2	2	1	0	0	0	3	1	1	0	1	1
ACHE	0	1	0	0	0	0	0	0	1	0	0	1	5	2	6	0	3	4	2	1	0	0
ACIN1	1	1	0	1	0	0	1	0	5	0	1	7	5	2	0	1	5	5	5	0	1	0
ACKR2	0	0	0	1	0	0	0	0	2	0	0	0	0	0	0	0	0	0	0	0	0	1
ACKR3	0	0	0	0	0	0	0	0	0	0	0	1	0	0	0	0	0	0	0	0	0	0
ACLY	0	0	1	2	0	0	0	1	3	0	0	0	1	1	1	0	0	0	1	1	0	0
ACO1	0	0	0	1	0	0	1	0	0	0	0	0	0	1	0	0	0	0	0	0	0	0
ACO2	0	0	3	1	3	0	0	0	8	0	1	3	4	0	1	0	0	2	2	0	0	0
ACOT11	1	0	1	6	0	0	0	0	1	0	0	1	3	0	0	0	0	0	0	0	0	1
ACOT13	1	0	0	1	3	1	0	1	2	0	0	0	0	0	0	0	0	3	0	1	0	0
ACOT4	0	0	0	0	0	0	1	0	2	0	0	0	1	0	1	0	1	0	0	0	0	1
ACOT7	0	0	0	0	0	0	0	0	0	0	0	0	0	0	1	0	0	0	0	0	0	0
ACOT8	0	0	0	0	1	0	0	0	2	0	0	2	0	0	0	0	0	1	2	0	0	0
ACOT9	1	0	1	1	1	1	0	1	2	0	0	2	0	0	0	0	1	2	0	1	0	1
ACOX1	3	1	0	1	1	0	0	1	4	0	0	5	15	5	3	1	3	8	5	1	1	0
ACOX2	0	0	0	0	2	0	0	0	0	0	0	0	0	0	0	0	0	0	0	0	0	0
ACOX3	0	0	0	0	0	0	1	0	1	0	0	0	0	0	0	0	0	0	0	0	0	1
ACOXL	0	0	0	2	0	0	0	0	0	0	0	0	1	0	0	0	0	3	0	0	0	1
ACOXL-AS1	1	1	0	0	0	0	0	0	2	0	0	0	1	0	0	0	0	0	0	0	0	0
ACP1	0	0	0	4	1	0	0	0	3	0	0	1	4	0	2	0	3	3	1	0	0	2
ACP2	1	0	0	0	0	0	0	0	5	0	0	0	0	0	1	0	1	1	0	0	0	0
ACP3	0	0	0	0	0	0	0	0	1	0	0	0	0	0	0	0	0	1	0	0	0	0
ACP5	1	0	0	0	0	0	0	1	10	0	0	0	0	0	0	0	0	1	0	1	0	0
ACP6	0	0	0	1	0	0	0	0	1	0	1	0	1	0	0	0	1	0	0	0	0	0
ACP7	0	0	0	0	0	0	0	0	1	1	0	1	1	0	0	0	0	0	0	0	0	0
ACRBP	0	1	0	1	0	0	0	0	1	0	0	0	0	0	0	0	0	0	1	0	0	0
ACSBG1	0	1	0	2	2	0	0	0	0	0	0	0	0	0	0	0	1	0	0	0	0	0
ACSBG2	1	0	0	0	0	0	0	0	0	0	0	0	0	0	0	0	0	0	0	0	0	0
ACSF2	0	0	0	0	1	0	0	0	1	0	0	1	0	0	0	0	0	4	1	0	0	0
ACSF3	0	0	0	3	0	0	1	0	3	0	0	0	1	0	1	0	0	0	0	0	0	0
ACSL1	1	0	0	2	0	0	0	0	7	0	0	0	3	4	0	0	4	1	0	0	0	1
ACSL3	0	0	0	0	1	0	0	0	3	0	0	1	10	3	2	2	4	9	0	0	0	1
ACSL4	0	0	0	0	1	0	1	0	3	0	0	0	2	0	0	0	0	0	0	0	0	0
ACSL5	1	1	0	0	0	0	1	0	0	0	0	0	0	0	1	0	1	0	0	0	0	1
ACSL6	0	1	0	0	1	0	2	0	0	0	0	0	0	0	0	0	0	1	0	0	0	2
ACSM2A	3	0	0	5	5	0	0	1	1	0	0	0	0	0	1	0	0	0	0	0	0	0
ACSM2B	1	0	0	4	10	0	0	0	2	0	1	0	0	0	1	0	0	0	0	0	0	1
ACSM3	0	0	0	1	0	0	0	0	1	0	0	0	1	0	0	0	0	0	0	0	0	0
ACSM4	0	0	0	3	1	0	0	0	0	0	0	0	0	0	0	0	0	2	0	0	0	0
ACSM6	0	0	0	0	0	0	0	0	1	0	0	0	1	0	0	0	0	0	0	0	0	0
ACSS1	0	1	0	1	1	0	0	0	1	0	0	0	1	1	0	0	0	0	0	0	0	0
ACSS2	0	2	0	1	0	0	0	0	2	0	0	0	1	0	2	0	0	4	1	0	0	0
ACSS3	3	0	0	3	0	0	0	0	0	0	0	0	1	0	0	0	0	3	0	0	0	1
ACTA2	0	0	0	0	0	0	0	0	0	0	0	0	0	1	1	0	0	1	0	0	0	0
ACTB	17	4	2	11	3	2	6	0	46	1	0	105	106	21	36	12	68	97	23	7	9	16
ACTG1	13	2	2	7	12	6	8	0	162	11	1	695	708	159	247	51	292	540	213	40	38	52
ACTG2	1	0	0	0	0	0	0	0	0	0	0	0	0	0	0	0	0	0	0	0	0	0
ACTL6A	0	0	0	0	0	0	0	0	0	0	0	1	1	0	0	0	0	0	1	0	0	0
ACTL6B	0	0	0	2	0	0	0	0	0	0	0	1	0	0	0	0	0	0	0	0	0	3
ACTN1	0	0	0	3	0	0	0	1	3	0	1	1	1	0	0	0	0	5	1	0	0	1
ACTN2	1	0	0	0	0	0	0	0	1	0	0	0	0	0	0	0	0	0	0	0	0	0
ACTN4	0	0	0	4	2	0	0	1	11	1	0	13	24	15	19	3	10	25	5	1	0	6
ACTR10	0	0	0	1	0	0	0	0	2	0	0	0	0	0	2	0	2	1	0	0	0	0
ACTR1A	0	0	0	0	0	0	1	0	2	1	0	4	8	1	0	1	1	3	4	0	2	0
ACTR1B	0	0	0	0	0	0	1	0	3	0	0	0	3	1	1	1	0	1	0	1	0	0
ACTR2	0	0	0	3	2	0	0	0	4	0	3	4	29	4	11	4	9	23	11	2	1	5
ACTR3	0	0	2	0	0	0	0	0	4	0	0	10	24	7	7	0	5	12	8	0	3	1
ACTR3B	1	0	1	2	0	0	0	0	0	0	0	0	0	0	0	0	2	0	1	0	0	0
ACTR3C	0	0	0	0	0	0	0	0	0	0	1	0	0	0	0	0	1	0	0	0	0	0
ACTR6	0	0	0	0	0	1	0	0	1	0	0	0	3	0	0	0	5	0	0	0	0	0
ACTR8	0	0	0	0	0	0	0	0	0	0	0	0	0	0	1	0	0	0	0	0	0	0
ACVR1	0	0	0	0	0	0	0	0	0	0	0	1	2	1	2	0	1	2	0	0	0	0
ACVR1B	0	0	0	5	0	1	1	0	0	0	0	0	2	1	1	1	1	3	1	0	1	0
ACVR1C	0	0	0	2	0	0	0	0	0	0	4	0	1	0	0	0	0	1	0	0	0	1
ACVR2A	0	0	0	1	0	0	0	0	0	0	0	0	0	0	0	0	0	1	1	0	0	0
ACVR2B	0	0	0	0	0	0	0	0	0	1	0	0	0	0	0	0	0	1	1	0	0	1
ACY3	0	0	0	1	0	0	0	0	0	0	0	0	0	0	0	0	0	0	0	0	0	2
ACYP2	0	0	0	0	0	0	0	0	0	0	0	0	0	0	0	0	0	1	0	0	0	0
ADA	0	0	0	0	0	0	0	0	0	0	0	0	0	0	0	0	0	0	0	0	0	0
ADA2	2	0	0	2	1	0	1	0	0	1	1	0	1	0	0	0	0	3	0	0	0	0
ADAD2	0	0	0	0	0	0	0	0	1	1	0	0	0	0	0	0	0	0	0	0	0	0
ADAL	0	0	1	0	0	0	0	0	0	0	0	0	0	0	0	0	0	2	0	0	0	0
ADAM10	0	0	0	0	0	1	0	0	4	0	0	4	11	1	1	0	4	6	2	1	2	0
ADAM11	2	0	0	0	0	0	1	0	0	0	0	0	0	0	0	0	0	0	1	0	0	0
ADAM12	1	1	1	3	0	0	0	0	2	0	0	0	0	0	0	0	0	1	0	0	0	0
ADAM15	0	0	0	0	0	0	0	0	1	1	0	0	0	0	1	0	0	1	0	0	0	0
ADAM17	0	0	0	1	1	1	1	0	3	0	0	0	1	1	2	0	2	2	0	0	0	2
ADAM19	0	0	0	0	0	0	0	0	1	0	0	0	0	0	0	0	0	0	0	0	0	0
ADAM2	0	0	0	1	0	0	0	0	0	0	0	0	0	0	0	0	0	0	0	0	0	0
ADAM28	1	0	0	0	0	0	0	0	1	1	0	0	1	0	0	1	0	3	0	0	0	0
ADAM29	0	0	0	2	1	1	0	0	0	0	0	1	1	0	0	0	0	0	0	0	0	3
ADAM32	0	0	0	0	0	0	0	0	2	0	0	0	0	0	0	0	0	0	0	0	0	0
ADAM33	1	0	1	2	2	0	0	0	0	0	0	1	0	0	0	0	2	0	0	0	0	0
ADAM5	0	0	0	1	1	0	0	1	0	0	0	0	0	0	0	0	0	1	0	0	0	0
ADAM7	0	1	0	1	0	0	0	0	1	0	0	0	0	0	0	0	0	0	0	0	0	0
ADAM8	0	0	0	1	0	0	0	0	7	0	0	1	2	0	2	0	1	0	0	0	0	0
ADAM9	2	1	0	1	1	2	0	0	11	0	0	16	30	8	13	0	13	17	10	2	0	3
ADAMDEC1	0	0	0	1	0	0	0	0	2	0	0	0	0	0	0	0	0	1	0	0	0	0
ADAMTS1	0	0	0	0	0	0	0	0	1	0	1	0	1	0	0	0	0	0	0	0	0	0
ADAMTS10	0	0	0	5	1	0	0	1	1	0	0	0	0	0	0	0	0	1	0	0	0	0
ADAMTS12	0	0	0	0	0	1	0	0	0	0	0	0	0	1	0	0	0	0	0	0	0	0
ADAMTS13	0	1	2	3	0	0	0	0	2	1	0	0	0	0	0	0	0	0	0	0	0	0
ADAMTS14	0	0	0	0	0	0	0	0	2	0	0	0	0	0	0	0	0	0	1	0	0	0
ADAMTS15	0	0	0	0	1	0	0	0	1	0	0	0	0	0	0	0	0	0	0	0	0	0
ADAMTS17	0	0	0	1	1	0	1	0	0	0	0	0	0	0	0	0	0	0	0	0	0	0
ADAMTS18	0	0	0	1	0	0	0	0	2	0	0	0	0	0	1	0	0	0	0	0	0	2
ADAMTS19	0	0	0	0	1	0	0	0	3	0	0	0	1	0	0	0	0	0	0	0	0	0
ADAMTS2	0	0	0	0	0	0	0	0	1	0	0	0	0	0	0	0	0	0	0	0	0	0
ADAMTS3	0	0	0	0	0	0	0	0	2	0	0	0	1	0	0	0	1	0	0	0	0	0
ADAMTS4	0	0	0	0	0	1	0	0	2	0	0	0	0	0	0	0	0	5	0	0	0	2
ADAMTS5	0	0	0	1	1	0	0	0	2	0	0	0	0	0	0	0	0	0	0	0	0	0
ADAMTS6	0	0	0	0	0	0	0	1	0	1	0	0	0	0	0	0	0	0	0	0	0	0
ADAMTS7	0	0	0	1	0	0	0	0	0	1	0	0	2	0	0	0	0	0	0	0	0	1
ADAMTS7P4	0	0	0	0	0	0	0	0	1	0	0	0	0	0	0	0	1	0	1	0	0	0
ADAMTS8	0	1	0	2	0	0	1	0	0	0	0	0	0	0	0	0	0	0	0	0	0	0
ADAMTS9	1	3	0	8	1	1	0	0	2	3	0	0	0	0	4	0	0	0	0	0	0	0
ADAMTS9-AS2	0	4	0	4	0	0	1	0	0	0	0	0	0	0	1	0	0	0	0	0	0	0
ADAMTSL1	0	0	0	0	0	0	0	0	0	0	0	0	0	0	2	0	0	2	0	0	0	0
ADAMTSL2	0	0	0	0	1	0	0	0	1	0	0	0	0	0	0	0	0	1	0	0	0	0
ADAMTSL3	0	0	0	1	0	0	0	0	0	0	0	0	1	1	0	0	0	0	0	0	0	0
ADAMTSL4	0	0	1	0	0	0	0	0	2	0	0	2	4	1	1	0	3	2	0	0	0	1
ADAP1	0	0	0	0	0	0	1	0	2	0	0	0	4	1	0	0	0	2	1	0	1	0
ADAP2	0	2	1	3	0	0	0	0	0	0	0	1	0	0	0	0	0	2	0	0	0	0
ADAR	1	0	0	2	0	0	1	0	7	0	0	2	12	3	8	2	14	13	2	0	2	1
ADARB1	0	0	0	0	0	0	0	0	0	0	0	0	0	0	0	0	0	0	0	0	0	0
ADARB2	0	0	0	1	0	0	0	0	1	0	0	1	0	0	0	0	0	1	0	0	0	2
ADAT1	0	0	0	3	0	0	0	1	0	0	0	1	1	1	0	0	1	1	0	0	0	0
ADAT2	0	0	0	0	0	0	0	0	0	0	0	0	0	0	0	0	0	0	0	0	0	0
ADCK1	0	0	0	0	0	0	0	0	1	0	0	0	0	1	0	0	1	0	0	0	0	0
ADCK2	0	0	0	0	0	0	0	0	0	0	0	0	0	0	0	0	0	0	0	0	0	0
ADCY1	1	0	0	2	3	0	0	0	3	0	0	0	0	0	0	0	0	0	0	0	0	0
ADCY10	0	1	0	0	0	0	0	0	0	0	0	0	0	0	2	0	0	0	0	0	0	0
ADCY2	1	1	0	3	2	3	1	0	1	1	0	0	2	0	1	0	0	1	0	0	0	0
ADCY3	0	0	0	0	1	0	0	0	0	0	0	0	0	0	0	0	0	0	0	0	0	0
ADCY4	0	0	0	0	0	0	0	0	0	0	0	0	0	0	0	0	0	0	0	0	0	0
ADCY5	0	0	0	0	0	0	0	0	0	0	0	0	0	0	0	1	0	0	0	0	0	0
ADCY6	0	0	0	1	1	0	0	0	0	1	0	0	0	0	0	0	0	0	1	0	0	0
ADCY7	0	1	0	0	0	0	0	0	3	0	0	1	0	1	0	0	1	1	0	0	0	0
ADCY9	1	0	2	1	0	0	0	1	1	0	0	2	6	1	2	0	1	4	2	0	0	0
ADCYAP1R1	0	0	0	0	0	0	0	0	1	0	0	0	1	0	0	0	0	1	0	0	0	0
ADD1	0	0	1	3	0	0	0	1	0	1	0	4	10	1	2	0	1	2	1	0	0	3
ADD2	0	0	0	0	0	0	1	0	0	0	1	0	0	0	1	0	0	1	0	0	0	0
ADD3	0	0	0	4	1	0	1	0	4	0	0	0	3	0	0	1	2	1	1	0	0	0
ADD3-AS1	0	0	0	0	0	0	0	0	0	0	0	0	0	0	0	0	0	1	0	0	0	0
ADGB	0	0	0	0	0	0	0	0	2	0	0	0	0	0	0	0	0	0	0	0	0	0
ADGRA1	0	0	0	0	0	0	0	0	0	0	0	0	0	1	1	0	1	0	1	0	0	0
ADGRA2	0	0	0	0	1	0	0	0	1	0	0	0	0	0	1	0	0	0	0	1	0	1
ADGRA3	0	0	0	1	0	0	0	0	0	0	0	0	0	0	0	0	1	3	0	0	0	1
ADGRB1	0	0	0	0	0	0	0	0	2	1	1	0	2	0	0	0	0	1	0	0	0	0
ADGRB2	0	0	0	1	1	0	0	0	0	0	1	0	1	0	0	0	0	0	0	0	0	0
ADGRB3	1	0	0	1	0	0	0	1	3	0	0	0	0	0	0	0	0	0	0	0	0	1
ADGRD1	0	1	0	3	1	0	0	0	2	0	2	0	0	0	1	0	1	0	0	0	0	1
ADGRD2	1	0	3	3	0	0	0	0	1	0	0	0	1	1	0	0	0	0	0	0	0	0
ADGRE1	1	0	0	0	0	0	0	0	0	0	0	0	0	0	0	0	0	0	0	0	0	0
ADGRE2	2	0	2	8	2	0	1	0	3	0	0	0	3	0	0	0	0	0	1	0	0	1
ADGRE3	1	0	0	2	1	0	0	0	0	0	0	0	0	0	0	0	0	0	0	0	0	1
ADGRE5	0	0	1	1	2	0	0	0	4	0	0	0	4	1	1	0	2	1	0	0	0	0
ADGRF1	0	0	0	2	0	0	0	0	20	1	0	47	91	32	28	14	35	66	35	6	6	6
ADGRF3	0	0	0	0	0	0	0	0	0	0	0	0	0	0	0	0	0	0	0	0	0	0
ADGRF4	0	0	0	0	1	0	0	0	0	0	0	0	0	0	0	0	1	0	0	0	0	0
ADGRF5	0	0	0	4	0	0	0	0	0	0	1	0	1	0	0	0	0	1	0	0	0	0
ADGRG1	0	0	0	1	2	2	1	1	4	0	0	1	2	1	0	0	0	0	1	0	0	1
ADGRG2	0	0	0	2	0	1	1	0	0	0	0	0	0	0	0	0	0	1	0	0	0	0
ADGRG3	1	0	1	5	0	0	0	0	1	1	0	2	0	1	1	0	2	0	0	0	0	0
ADGRG4	0	0	0	0	0	1	0	0	2	1	0	0	0	0	0	0	0	1	0	0	0	0
ADGRG5	0	0	0	0	0	0	0	0	0	0	0	0	0	0	0	0	1	0	0	0	0	0
ADGRG6	1	0	0	1	0	0	0	0	3	0	0	2	1	2	1	0	5	0	1	1	0	0
ADGRG7	0	0	0	0	0	0	0	0	0	0	0	0	0	0	0	0	0	1	0	0	0	0
ADGRL1	0	1	1	2	1	0	2	0	2	0	0	0	2	0	0	0	0	0	0	0	0	0
ADGRL2	0	0	0	0	0	0	1	0	0	0	0	0	0	0	0	0	0	0	0	0	0	0
ADGRL3	0	0	0	2	1	0	0	0	0	0	0	0	0	0	0	0	0	0	0	0	0	2
ADGRV1	3	2	1	2	0	0	1	0	2	1	1	0	2	0	1	0	0	0	0	0	0	0
ADH1B	0	0	0	1	0	0	0	0	0	0	0	0	0	0	0	0	0	0	0	0	0	0
ADH5	1	0	0	0	0	0	0	0	1	0	0	0	0	0	0	0	0	0	0	0	0	0
ADI1	0	0	0	0	11	0	0	0	2	0	0	2	7	0	2	0	1	2	3	1	0	1
ADIPOQ-AS1	0	0	0	0	0	0	0	0	0	0	1	0	0	0	0	0	0	0	0	0	0	0
ADIPOR1	0	0	0	1	0	0	0	0	7	0	0	20	34	15	11	5	10	23	5	0	3	3
ADIPOR2	1	0	0	0	0	0	0	0	0	1	0	20	32	10	11	6	17	11	13	1	1	1
ADIRF	1	1	0	1	6	0	1	0	3	0	0	14	20	6	5	3	12	20	9	2	0	3
ADK	0	0	1	6	0	0	1	0	1	0	0	0	1	0	0	1	0	2	1	0	0	0
ADM	0	0	0	0	1	1	0	0	7	0	0	26	62	10	20	4	17	27	15	1	2	3
ADM2	0	0	0	0	0	0	1	0	2	0	0	0	0	0	0	0	0	0	0	0	0	1
ADNP	0	0	0	0	1	0	0	0	4	1	0	2	3	1	5	0	0	5	4	0	1	0
ADNP2	1	1	0	0	0	0	0	0	4	0	0	0	4	2	3	0	0	2	0	0	0	0
ADO	0	0	0	0	0	0	0	0	1	0	1	0	0	1	0	0	0	1	0	0	0	0
ADORA1	2	0	0	0	0	0	0	0	0	1	0	0	0	0	0	0	0	0	0	0	0	0
ADORA2A-AS1	0	0	0	1	0	1	0	0	0	0	0	0	1	0	0	0	0	5	0	0	0	0
ADORA2B	0	0	1	0	0	0	1	0	0	0	0	0	0	0	0	0	0	0	0	0	0	0
ADPGK	0	0	0	6	0	0	0	0	1	0	0	0	2	0	0	0	0	2	3	0	0	0
ADPRHL1	0	0	0	1	0	0	1	0	0	0	0	0	1	0	0	0	0	2	0	0	0	0
ADPRS	0	0	0	0	0	0	0	0	0	0	0	0	0	0	0	0	1	2	0	0	0	0
ADRA1D	0	0	0	0	0	0	1	0	0	0	0	0	0	0	0	0	0	0	0	0	0	0
ADRB1	0	1	0	2	0	0	0	0	0	1	0	0	3	1	0	1	0	1	1	0	0	0
ADRM1	0	0	0	0	0	0	1	0	2	0	0	3	8	2	3	1	9	7	3	1	1	0
ADSL	0	0	0	2	1	0	0	0	0	0	0	0	0	0	0	0	0	1	0	0	0	0
ADSS1	0	1	0	0	0	1	0	0	0	0	0	0	1	0	0	0	0	0	0	0	0	0
ADSS2	0	0	0	0	0	0	0	0	1	0	0	0	0	1	1	0	1	3	2	0	0	0
ADTRP	0	0	0	1	0	0	0	0	1	0	1	0	0	0	0	0	0	1	0	0	0	1
AEBP2	0	0	0	0	1	0	0	0	0	0	0	0	3	0	0	1	0	0	0	0	0	0
AEN	0	0	0	0	0	0	0	0	0	1	0	0	6	0	1	1	0	2	1	0	0	0
AFAP1	0	0	0	2	0	1	1	1	0	0	0	1	1	0	0	0	1	4	0	0	0	1
AFAP1L1	1	0	0	2	0	0	0	0	0	0	0	0	1	0	0	0	0	3	0	0	0	0
AFAP1L2	0	0	0	0	0	0	0	0	1	0	0	6	4	1	0	0	1	2	0	0	0	0
AFDN	1	0	0	0	0	0	1	0	8	1	0	8	16	4	5	1	6	14	5	4	1	1
AFF1	2	0	0	1	0	0	1	0	3	0	0	4	7	0	4	1	2	10	3	0	0	2
AFF3	0	0	0	0	1	0	1	0	1	0	0	0	1	1	0	0	0	0	0	0	0	0
AFF4	1	1	0	9	0	0	2	0	4	0	0	4	10	5	2	0	4	14	1	0	2	1
AFG1L	0	0	0	2	0	0	0	0	1	0	0	0	0	0	0	0	0	0	0	0	0	1
AFG3L1P	2	0	1	3	0	0	0	0	1	0	0	0	2	0	2	0	0	2	0	0	0	0
AFG3L2	1	2	1	2	0	1	0	0	1	1	0	0	2	0	0	0	1	1	0	0	0	0
AFMID	0	0	0	6	0	1	2	0	0	1	0	0	0	0	1	0	1	0	0	0	0	0
AFP	1	0	0	0	4	0	0	0	0	0	0	0	0	0	0	0	1	0	0	0	0	0
AFTPH	1	0	0	0	4	0	0	1	2	0	0	7	7	3	5	0	5	8	0	1	0	1
AGAP1	0	0	0	0	2	0	0	0	1	0	0	1	0	0	0	0	1	1	0	0	0	1
AGAP2	0	0	0	0	0	0	0	0	1	0	0	0	3	0	0	0	1	0	0	0	0	0
AGAP3	2	1	0	1	0	1	0	0	4	0	0	2	2	1	0	0	0	0	0	1	0	0
AGBL2	0	0	0	2	0	0	0	0	1	0	0	0	3	0	0	0	0	0	0	0	0	0
AGBL3	0	0	0	2	1	1	0	1	0	0	0	0	0	1	0	0	0	0	0	0	0	0
AGBL4	0	0	0	1	0	0	0	0	2	0	0	0	1	0	2	0	0	0	0	0	0	1
AGBL5	0	1	0	0	1	0	0	0	0	0	0	0	0	0	0	0	0	2	0	0	0	0
AGER	1	0	0	1	0	0	0	0	0	0	0	0	2	0	0	1	0	1	0	0	0	0
AGFG1	0	0	0	0	1	0	0	0	1	0	0	5	5	1	0	0	3	4	1	0	0	1
AGFG2	0	0	0	2	2	0	0	0	10	0	0	4	15	6	6	3	12	14	12	0	0	1
AGGF1	0	0	0	0	0	0	0	0	1	0	0	0	1	0	0	0	0	0	0	0	0	1
AGK	0	0	1	1	0	0	0	0	9	0	0	0	0	0	0	0	0	0	0	0	0	0
AGL	0	0	0	0	0	0	0	0	1	0	0	0	0	0	0	0	0	1	0	0	0	0
AGMAT	1	1	2	2	4	0	0	1	1	0	0	0	0	0	1	0	0	4	0	0	0	0
AGMO	0	1	0	2	1	0	0	0	0	0	1	0	0	0	0	0	0	0	0	0	0	0
AGO1	0	0	0	0	0	0	0	0	5	0	0	0	1	0	0	0	1	1	0	0	0	0
AGO2	0	0	1	0	1	0	0	0	1	0	1	0	4	0	0	0	1	2	0	0	0	0
AGO3	0	1	0	3	1	1	1	0	6	0	3	0	2	1	2	1	0	3	0	0	0	1
AGO4	0	0	0	0	1	0	0	0	1	1	0	1	4	0	1	0	0	0	0	0	0	0
AGPAT1	0	0	0	1	1	0	1	0	7	0	0	1	2	0	0	0	1	1	1	0	0	0
AGPAT2	0	0	0	0	0	0	0	0	1	0	0	1	0	0	0	0	2	1	0	0	0	0
AGPAT3	1	2	0	2	2	1	0	0	3	0	0	1	1	0	3	0	2	0	1	0	0	0
AGPAT4	0	0	0	2	0	0	0	0	1	1	1	0	0	0	0	0	0	1	0	0	0	1
AGPAT5	0	0	0	2	0	0	0	0	1	0	0	0	0	0	0	0	0	0	0	0	0	0
AGPS	1	0	0	1	0	0	0	0	1	0	0	0	1	0	1	0	1	0	1	0	0	0
AGR2	0	0	0	1	0	0	0	0	4	0	0	2	13	2	5	0	3	9	0	1	0	1
AGR3	1	0	0	0	0	0	0	0	0	0	0	0	2	0	0	0	0	0	1	0	0	1
AGRN	0	0	0	0	0	0	1	1	3	0	0	1	4	0	1	0	0	0	0	0	0	0
AGTPBP1	0	0	0	0	0	0	0	0	0	0	0	0	2	0	0	0	0	2	0	0	0	0
AGTRAP	0	0	0	0	0	0	0	0	3	0	0	1	3	0	0	0	0	2	1	0	0	1
AGXT	0	0	0	0	2	0	0	0	0	0	0	0	1	0	1	0	1	0	0	0	0	0
AGXT2	1	0	0	0	2	0	0	0	0	0	0	1	0	0	0	0	0	0	0	0	0	0
AHCTF1	0	0	0	0	0	0	0	0	4	0	0	0	0	0	0	0	0	1	0	0	0	0
AHCY	0	0	1	1	1	0	0	0	2	0	0	1	4	0	2	1	2	2	2	0	0	0
AHCYL1	0	0	0	5	0	0	1	0	3	0	0	0	8	0	3	1	2	5	1	1	0	0
AHCYL2	0	0	1	2	1	0	0	0	1	0	0	0	0	0	0	0	0	0	0	0	0	0
AHDC1	1	1	0	1	0	2	0	0	1	0	0	2	3	1	3	1	0	7	1	0	0	0
AHI1	2	0	0	0	0	0	0	0	1	0	0	3	1	0	0	0	0	0	0	0	0	0
AHI1-DT	0	0	0	0	0	0	0	0	1	1	1	0	0	0	0	0	0	1	0	0	0	0
AHNAK	1	0	0	1	1	0	1	0	45	0	0	8	11	1	2	0	8	6	2	0	0	0
AHNAK2	0	0	0	1	0	0	1	1	3	1	1	1	3	0	2	0	1	1	0	1	0	2
AHR	0	0	1	0	0	0	0	1	6	0	0	1	11	3	2	3	2	12	6	0	1	3
AHRR	0	0	0	0	0	0	0	0	0	0	0	0	0	0	0	0	1	0	0	0	0	0
AHSA1	0	0	0	0	0	0	0	0	0	0	0	0	2	1	0	0	0	1	0	0	1	0
AHSA2P	0	0	0	0	0	0	0	0	2	0	0	2	2	3	1	0	0	5	0	1	0	0
AICDA	0	0	1	5	0	0	0	0	0	0	0	1	1	0	2	0	0	1	1	0	0	1
AIDA	0	0	0	0	1	0	0	0	0	0	0	0	0	0	0	0	0	1	0	0	0	0
AIF1	4	1	0	0	1	0	0	0	3	0	0	3	0	0	1	0	2	2	1	0	0	0
AIF1L	1	0	1	2	2	4	1	0	8	0	0	15	37	9	10	2	14	19	11	0	0	3
AIFM1	0	0	0	1	1	0	0	0	0	0	0	0	0	0	0	0	0	0	0	0	0	0
AIFM2	0	0	1	0	0	0	1	0	1	0	0	0	1	0	0	0	1	1	0	0	0	0
AIFM3	0	0	0	0	1	0	0	0	2	0	1	0	0	0	0	0	0	0	1	0	0	0
AIG1	1	0	1	2	0	0	0	0	0	0	0	1	2	0	0	0	0	3	0	0	0	0
AIMP1	3	1	0	0	1	0	0	1	1	0	0	1	3	2	1	1	1	1	3	0	0	0
AIMP2	0	0	0	5	1	0	1	0	1	0	0	0	0	0	0	0	0	1	0	0	0	0
AIP	0	0	0	1	0	0	0	0	2	0	0	1	0	0	1	0	0	0	0	0	0	0
AIPL1	1	0	0	6	0	0	0	0	0	0	0	0	0	0	0	0	0	2	0	0	0	3
AIRE	0	0	0	1	1	0	0	0	0	0	0	0	1	0	0	0	0	0	1	0	0	0
AJAP1	1	0	0	0	0	0	1	0	1	1	0	0	0	0	0	0	0	0	0	0	0	0
AJUBA	0	0	0	0	0	0	0	0	3	0	0	0	0	0	1	0	0	0	1	0	0	0
AK1	0	1	1	1	1	0	0	0	0	0	0	0	0	0	0	1	0	0	0	0	0	0
AK2	0	0	0	0	2	0	2	0	5	0	0	0	6	0	4	0	1	2	0	1	0	0
AK3	2	0	0	2	2	0	0	0	2	0	0	2	6	3	1	0	4	7	5	0	0	0
AK4	0	0	0	1	5	0	0	0	2	0	1	0	0	1	2	0	0	3	0	0	0	0
AK5	0	0	1	3	2	0	0	0	1	0	0	0	1	0	0	0	0	0	0	0	0	0
AK6	0	0	0	0	0	0	0	0	0	0	0	1	0	1	0	1	1	2	0	0	0	0
AK7	0	1	1	1	0	0	0	0	0	0	0	0	0	0	0	0	0	1	0	0	0	0
AK9	1	0	2	2	1	0	0	1	0	0	0	0	1	0	1	0	1	0	0	0	1	2
AKAP1	1	0	1	1	0	0	1	1	1	0	0	0	0	1	0	0	0	0	0	0	0	2
AKAP10	0	0	0	0	0	0	0	0	0	0	0	0	1	1	0	0	1	0	0	0	1	0
AKAP11	0	0	0	0	0	0	0	1	2	0	0	0	1	0	1	0	0	0	0	1	0	0
AKAP12	0	0	0	1	3	1	0	0	2	0	1	0	2	0	0	0	0	0	0	0	0	0
AKAP13	2	2	0	1	2	0	0	0	5	0	0	1	7	2	1	0	3	12	1	0	1	1
AKAP17A	0	0	0	0	0	0	1	0	3	0	0	0	3	0	2	0	2	0	2	0	0	1
AKAP5	0	1	0	3	1	0	0	0	1	0	2	0	0	0	0	0	0	0	0	0	0	0
AKAP6	0	0	0	0	0	0	1	0	2	0	0	0	0	1	0	0	0	0	0	0	0	0
AKAP8	0	0	0	3	1	0	0	0	4	1	0	0	2	0	0	2	2	2	0	0	0	0
AKAP8L	0	0	0	2	1	0	0	0	2	0	0	0	5	2	0	0	0	4	3	0	0	1
AKAP9	0	1	0	6	2	1	0	0	3	1	0	6	6	1	3	2	1	6	0	0	0	4
AKIP1	0	0	0	1	0	0	0	0	3	0	0	0	1	0	0	0	0	4	0	0	0	0
AKIRIN1	0	0	0	5	1	0	0	0	3	0	0	2	5	1	1	0	0	5	3	0	1	0
AKIRIN2	0	0	0	0	1	0	0	0	4	1	0	4	3	4	2	0	3	6	3	1	0	1
AKNA	0	1	0	0	1	0	1	1	3	1	0	0	2	1	0	0	0	1	0	0	0	1
AKR1A1	1	0	1	4	5	0	0	0	3	0	0	0	2	0	1	0	0	0	0	0	0	0
AKR1B1	2	0	0	0	0	1	0	0	5	0	0	0	0	0	0	0	0	0	0	0	0	0
AKR1B10	0	0	0	0	0	0	0	0	0	0	0	0	0	0	0	0	0	0	0	0	0	0
AKR1C1	0	1	0	1	1	0	0	0	0	0	0	0	0	0	0	0	0	0	0	0	0	0
AKR1C2	0	0	0	0	0	0	0	0	0	0	0	0	0	0	0	0	1	0	0	0	0	0
AKR1C3	0	1	0	0	3	0	0	0	0	0	0	0	0	0	0	0	0	1	0	0	0	0
AKR1D1	0	0	0	4	0	0	0	0	0	1	2	0	0	0	0	0	0	0	0	0	0	0
AKR7A2	0	0	0	0	5	0	1	0	5	1	0	0	0	0	0	0	0	2	0	0	0	0
AKR7A3	0	0	0	0	5	0	0	0	0	0	0	0	0	0	0	0	0	0	0	1	0	0
AKR7L	0	0	0	0	0	0	0	0	0	0	0	0	0	0	1	0	0	0	0	0	0	0
AKT1	0	1	0	0	4	0	1	0	4	0	0	0	6	0	0	0	2	3	0	0	0	0
AKT1S1	0	0	0	0	0	0	0	0	1	0	0	1	4	4	1	0	6	7	1	0	1	0
AKT2	0	0	5	2	2	0	0	0	3	1	0	1	1	1	1	0	3	1	0	0	0	0
AKT3	2	0	0	0	0	1	0	0	1	0	0	0	0	0	0	0	1	0	0	0	0	0
AKTIP	1	0	0	1	0	0	0	0	0	0	0	0	1	1	0	0	0	1	1	0	0	0
ALAD	1	0	0	1	2	0	0	0	0	0	0	0	0	0	0	0	0	0	0	0	0	0
ALAS1	0	0	0	2	0	0	1	0	0	0	0	1	5	2	2	0	1	3	2	1	0	0
ALAS2	1	0	0	1	0	0	0	0	0	0	0	0	0	0	0	0	0	1	0	0	0	0
ALB	0	0	0	0	2	0	0	0	0	0	0	0	0	0	0	0	0	0	0	0	0	0
ALCAM	0	0	0	0	1	0	0	0	1	0	0	2	0	1	1	1	0	1	1	0	0	0
ALDH16A1	0	0	0	1	0	0	1	1	1	0	0	0	1	0	0	0	0	0	0	0	0	0
ALDH18A1	0	0	0	0	0	0	0	0	0	0	0	1	0	0	0	0	0	0	0	0	0	0
ALDH1A1	0	1	1	0	1	2	0	0	2	0	1	1	0	0	4	1	2	3	1	0	0	0
ALDH1A2	1	0	0	1	1	0	1	0	0	0	0	0	1	0	0	0	0	1	0	0	0	0
ALDH1A3	0	0	0	0	0	0	0	0	5	0	0	9	26	10	7	2	7	21	6	0	0	1
ALDH1L1	1	0	0	1	2	0	0	0	2	0	1	9	8	2	2	0	3	5	0	0	0	4
ALDH1L2	0	0	0	1	0	0	0	0	0	0	0	0	0	0	0	0	0	0	0	0	0	0
ALDH2	0	1	0	10	2	0	2	1	4	0	0	0	1	0	0	0	0	2	1	0	0	1
ALDH3A1	0	0	0	0	0	0	0	0	1	0	1	1	3	1	1	0	1	0	2	0	0	1
ALDH3A2	1	0	0	3	2	0	1	0	0	0	0	1	5	0	2	1	1	3	1	0	1	2
ALDH3B1	0	0	0	1	1	0	2	1	3	0	0	1	0	1	1	0	0	0	0	1	0	0
ALDH3B2	0	0	0	0	0	0	0	0	1	0	0	0	2	0	0	0	0	1	0	0	0	1
ALDH4A1	0	0	0	1	1	0	0	0	1	0	0	0	0	0	2	0	0	0	0	0	0	0
ALDH5A1	0	0	0	1	0	0	0	0	1	0	0	0	0	0	0	0	0	0	0	0	0	0
ALDH6A1	1	0	0	1	1	0	1	0	0	0	0	1	3	1	0	1	1	2	0	0	0	0
ALDH7A1	0	0	0	8	1	0	4	1	5	0	2	1	0	0	0	0	0	1	1	0	0	3
ALDH9A1	1	0	0	0	0	0	0	0	1	0	0	0	0	0	1	0	0	1	0	0	0	0
ALDOB	1	0	5	1	239	0	4	0	13	1	1	1	5	2	28	0	1	3	0	1	0	0
ALDOC	0	0	0	0	1	0	0	0	0	0	0	0	1	1	2	0	2	0	0	1	0	0
ALG1	1	1	0	2	1	0	0	0	0	0	0	0	0	0	0	0	0	0	0	0	0	0
ALG12	0	0	0	0	0	0	0	0	2	0	0	0	7	0	1	0	1	1	0	0	0	0
ALG13	0	0	0	0	0	0	0	0	0	0	0	0	3	2	0	0	0	6	0	0	0	0
ALG14	0	0	1	2	1	1	0	0	1	0	0	0	0	0	0	0	2	0	0	0	0	0
ALG1L	0	0	0	0	1	0	0	0	0	0	0	3	3	0	0	1	0	3	0	0	0	1
ALG2	0	0	0	0	0	0	0	0	1	0	2	1	1	0	0	0	0	0	0	0	0	0
ALG3	0	0	0	0	0	0	1	0	1	0	0	0	1	0	0	0	0	1	0	0	0	0
ALG6	0	0	0	1	0	0	0	0	0	0	0	0	0	0	0	0	0	2	1	0	0	0
ALG9	1	2	0	0	0	0	0	0	0	0	0	0	0	0	0	0	0	0	0	0	0	0
ALK	0	0	0	0	0	0	0	0	2	0	0	0	0	0	1	0	1	2	0	0	0	0
ALKBH1	0	0	0	0	0	0	0	0	0	0	0	0	0	0	0	0	0	0	0	0	0	0
ALKBH4	0	0	0	0	0	0	0	0	0	0	2	0	1	0	0	0	0	0	0	0	0	0
ALKBH5	0	0	0	1	0	0	0	0	0	0	0	1	0	0	1	0	0	0	1	0	0	1
ALKBH6	0	0	0	0	0	0	0	0	0	0	0	0	0	0	0	0	0	0	0	0	0	1
ALKBH7	0	0	0	1	5	1	0	0	3	0	0	0	0	0	1	0	0	2	0	0	0	1
ALMS1	0	0	0	1	0	0	2	0	0	0	0	0	0	0	1	0	2	0	0	0	0	0
ALMS1-IT1	0	0	1	0	1	0	1	0	1	0	0	0	2	0	0	0	0	0	0	0	0	0
ALOX12	1	0	0	0	0	2	2	0	6	0	0	67	72	16	22	4	30	34	9	5	1	5
ALOX12-AS1	0	0	0	5	0	0	0	0	0	2	0	1	0	0	0	0	0	1	0	0	0	0
ALOX12B	0	0	0	0	1	0	0	0	0	0	0	0	1	0	0	0	1	0	0	0	0	0
ALOX15	0	0	0	0	0	0	0	0	0	0	0	0	0	0	0	0	0	0	0	0	0	0
ALOX15B	0	0	0	0	0	0	0	0	0	0	0	0	0	0	0	0	0	0	2	0	0	0
ALOX15P2	0	0	0	0	0	0	0	0	1	0	0	0	0	0	0	0	0	0	1	0	0	2
ALOX5	0	0	0	0	0	0	1	0	0	1	0	0	0	1	0	0	1	0	0	0	0	0
ALOX5AP	1	1	0	1	2	0	0	0	2	0	1	3	2	0	0	0	1	2	0	0	0	1
ALOXE3	0	0	0	0	0	0	0	1	0	1	0	0	0	0	0	0	0	0	0	1	0	1
ALPK1	1	1	0	3	0	1	2	0	0	0	0	0	1	0	1	1	1	3	0	1	0	0
ALPK3	0	0	0	1	1	0	0	0	2	0	0	0	5	1	1	0	1	4	1	0	0	0
ALPL	0	0	0	1	1	0	0	0	0	0	0	0	0	0	0	0	0	0	0	0	0	0
ALS2	0	0	0	1	0	0	1	0	2	0	0	0	1	0	0	0	0	1	0	0	0	1
ALS2CL	0	0	0	1	0	0	1	1	6	0	0	2	11	1	2	0	1	4	2	0	1	1
ALX4	0	0	0	0	0	1	0	0	0	0	0	0	0	1	0	0	0	1	0	0	0	1
ALYREF	0	0	0	0	0	0	0	0	1	0	0	0	1	0	0	0	1	0	0	0	0	1
AMBP	0	0	0	0	1	0	0	0	1	0	0	0	0	0	0	0	0	2	0	0	0	0
AMBRA1	0	1	0	1	0	0	0	0	0	0	0	3	12	1	0	1	0	5	0	0	0	0
AMD1	0	0	0	1	1	0	1	0	1	0	1	0	2	1	2	1	0	2	0	0	0	0
AMDHD2	0	0	0	0	1	0	0	0	6	0	0	0	5	1	1	0	3	1	1	0	0	0
AMER1	0	0	0	0	0	0	0	0	0	0	0	0	0	0	0	0	0	0	0	0	0	0
AMER2	0	0	0	1	0	0	0	0	0	0	0	0	0	0	0	0	0	1	0	0	0	0
AMER3	0	0	0	0	0	0	0	0	0	0	0	0	2	0	0	1	0	0	0	0	1	0
AMFR	0	0	1	0	0	0	0	0	3	0	0	2	5	0	2	0	2	4	2	1	0	0
AMHR2	0	0	0	0	0	0	0	0	0	0	0	0	1	0	0	0	1	0	0	0	0	0
AMIGO2	0	0	0	0	0	0	0	0	0	1	0	0	1	0	0	0	0	1	0	0	0	0
AMMECR1	0	0	0	0	0	0	0	0	1	0	0	1	0	0	0	1	1	0	0	0	0	0
AMMECR1L	0	0	0	0	0	0	0	0	2	0	0	0	3	2	1	1	1	2	0	0	0	0
AMN	0	0	0	0	0	0	0	0	0	0	0	2	2	0	0	0	0	4	0	0	0	0
AMN1	0	0	0	0	0	1	0	0	0	0	0	1	2	2	0	0	1	0	0	0	0	0
AMOTL1	0	0	0	0	1	1	0	0	1	1	0	0	0	0	0	0	0	1	0	0	0	0
AMOTL2	0	0	0	0	1	1	0	0	10	0	0	3	13	0	2	1	4	10	4	0	1	1
AMPD2	0	0	0	0	1	0	0	0	0	1	0	1	0	0	0	0	2	0	0	0	0	0
AMPD3	0	0	0	0	0	0	1	0	2	0	0	2	8	1	3	1	0	4	2	0	1	0
AMPH	0	0	0	3	1	0	0	0	0	0	0	0	0	0	0	0	0	2	0	0	0	1
AMT	0	1	3	1	1	1	0	0	0	0	0	0	0	0	0	0	1	1	0	0	0	0
AMY2B	0	0	0	1	0	0	1	0	0	0	0	0	0	0	0	0	0	0	0	0	0	0
AMZ1	0	0	0	0	1	0	0	0	0	0	0	0	1	0	1	0	0	0	0	0	0	0
AMZ2	0	0	0	1	0	0	0	0	0	0	0	0	0	0	1	0	0	0	0	0	0	0
AMZ2P1	0	0	0	0	0	0	0	0	0	0	0	0	0	0	0	0	0	0	0	0	0	0
ANAPC1	0	0	0	1	0	0	0	0	0	0	0	0	0	0	0	0	0	0	1	0	0	1
ANAPC10	1	0	0	0	0	0	0	0	0	0	0	0	0	0	0	0	2	0	1	0	0	0
ANAPC11	1	0	0	0	7	1	1	0	1	0	0	0	2	3	3	1	1	6	1	1	0	0
ANAPC13	0	0	0	1	1	0	0	0	1	0	0	0	1	0	1	0	0	1	1	1	0	0
ANAPC15	0	0	0	1	1	0	0	1	1	0	0	0	2	0	0	0	0	0	0	0	0	0
ANAPC16	0	0	1	1	2	0	0	0	0	0	5	0	7	2	2	2	3	8	1	0	0	1
ANAPC2	0	0	0	0	1	0	0	0	2	0	0	2	2	0	0	0	1	0	0	0	0	0
ANAPC4	0	0	0	0	0	0	0	0	2	0	0	0	0	0	0	0	0	0	0	0	0	0
ANAPC5	1	0	0	5	0	0	0	0	0	0	0	2	2	1	1	0	3	4	1	0	0	0
ANAPC7	0	0	0	0	0	0	1	0	2	0	0	0	2	0	0	0	0	4	1	1	0	0
ANGEL1	0	0	0	1	0	0	0	1	0	0	0	0	2	0	0	0	0	1	0	0	0	0
ANGPT1	0	0	0	1	0	1	0	0	1	0	0	0	0	0	0	0	0	0	0	0	0	0
ANGPT2	0	3	0	1	2	0	2	0	1	0	0	0	0	0	0	0	0	0	0	0	0	0
ANGPTL2	0	0	0	1	0	0	0	0	0	0	0	0	0	0	0	0	0	0	0	0	0	0
ANGPTL3	1	0	0	0	2	0	0	0	1	0	0	0	1	0	0	0	0	0	0	0	0	0
ANGPTL4	1	1	1	1	0	0	0	0	2	0	0	3	9	2	2	2	6	10	2	0	0	1
ANK1	2	0	0	1	0	0	0	0	0	0	0	0	1	0	1	0	0	10	0	0	0	0
ANK2	0	0	0	3	1	0	0	0	2	0	0	0	0	0	0	0	0	1	0	0	0	0
ANK3	0	1	1	2	0	0	0	0	2	0	0	0	0	0	1	0	1	0	0	0	0	0
ANKAR	1	0	0	0	0	0	0	0	0	0	0	0	0	0	0	0	0	0	0	0	0	0
ANKDD1A	0	1	0	0	0	0	1	0	1	0	0	0	0	1	0	0	2	0	0	0	0	0
ANKDD1B	0	0	0	0	0	0	0	0	0	0	0	1	0	0	0	1	0	1	0	0	0	0
ANKFN1	0	0	1	2	0	0	0	0	1	0	0	1	0	0	0	0	0	0	0	0	0	0
ANKFY1	1	0	0	2	2	0	0	0	2	0	1	1	4	0	1	0	0	3	0	0	1	2
ANKH	1	0	0	3	1	1	0	0	3	0	0	0	0	0	0	0	1	0	0	0	1	0
ANKHD1	3	0	0	2	1	0	0	0	1	0	0	1	0	0	1	0	0	0	0	0	0	0
ANKIB1	1	0	0	4	0	0	0	0	0	1	0	0	6	2	0	0	0	3	0	0	0	0
ANKK1	0	0	0	2	0	0	0	0	1	0	0	0	1	0	0	0	0	0	0	0	0	1
ANKLE2	0	0	1	2	0	1	0	0	5	0	0	5	9	0	2	1	6	8	4	0	0	1
ANKMY1	1	0	0	0	0	0	0	0	0	0	0	0	10	3	1	1	2	1	0	0	0	1
ANKMY2	0	0	0	2	0	0	0	0	1	0	0	0	1	0	0	0	0	1	0	0	0	0
ANKRA2	0	0	0	2	2	0	1	0	0	0	0	3	3	0	0	0	0	2	2	1	0	0
ANKRD10	0	0	0	1	3	2	0	0	8	0	0	0	2	0	0	0	0	2	0	0	0	0
ANKRD11	0	0	0	1	1	1	1	1	4	0	0	10	5	3	4	1	4	14	5	2	1	1
ANKRD12	1	0	1	1	1	1	1	1	4	0	0	8	19	3	5	3	4	12	3	0	0	1
ANKRD13A	1	0	0	1	0	0	0	0	6	0	1	6	38	7	11	1	6	42	2	0	1	3
ANKRD13B	0	0	0	0	1	0	0	0	1	0	0	0	0	0	0	0	0	0	0	0	0	0
ANKRD13C	0	0	0	0	0	0	1	0	0	0	0	0	0	0	1	0	0	2	0	0	0	0
ANKRD13D	0	0	0	5	0	1	1	0	4	0	0	0	3	0	2	0	0	1	0	0	0	1
ANKRD16	0	1	0	2	1	0	0	0	0	0	0	0	0	0	0	0	0	0	0	0	0	0
ANKRD17	0	0	0	1	0	0	0	0	2	0	0	1	0	0	1	0	0	4	1	0	0	0
ANKRD20A11P	0	1	0	0	0	0	1	0	0	0	1	0	0	1	0	1	0	1	3	0	0	0
ANKRD20A8P	0	0	0	3	0	0	0	0	1	0	0	0	0	0	0	0	0	2	0	0	0	0
ANKRD22	0	1	0	3	1	0	2	0	0	0	0	0	1	0	0	0	0	1	0	0	0	2
ANKRD24	0	0	0	0	1	0	0	0	1	0	0	0	0	0	0	0	0	0	0	0	0	0
ANKRD26	0	0	0	0	0	1	0	0	1	0	0	0	0	1	0	0	0	0	0	0	0	1
ANKRD26P3	0	0	0	0	0	0	0	0	0	0	0	0	0	0	0	0	0	0	0	0	0	0
ANKRD27	0	0	0	0	1	1	0	0	1	0	1	0	5	0	4	0	1	4	1	0	0	0
ANKRD28	0	0	0	2	1	0	1	0	6	0	1	3	0	1	2	0	2	1	1	0	0	0
ANKRD29	0	0	0	0	0	0	0	0	1	0	0	0	0	0	0	0	0	1	1	0	0	0
ANKRD30B	1	0	0	2	1	1	1	0	15	0	0	1	2	0	0	0	0	0	0	1	0	0
ANKRD33	0	0	1	0	0	0	0	0	1	0	1	0	0	0	0	0	0	0	0	0	0	0
ANKRD33B	0	0	0	5	1	0	0	0	0	0	0	0	0	0	0	0	0	1	0	0	0	0
ANKRD34B	0	0	0	0	0	0	0	0	0	0	0	0	0	0	0	0	1	0	0	0	0	0
ANKRD36	0	0	0	0	0	0	0	0	3	0	0	0	0	0	0	0	0	0	0	0	0	0
ANKRD36B	0	0	0	1	0	0	0	0	0	0	0	0	0	0	0	0	0	0	0	1	0	0
ANKRD36BP1	0	0	0	0	0	0	0	0	0	0	0	0	0	0	0	0	0	0	0	0	0	0
ANKRD36BP2	0	0	0	0	0	0	0	0	2	0	0	0	0	0	0	0	0	0	0	0	0	0
ANKRD36C	0	0	0	0	0	0	0	0	2	0	1	7	3	3	1	0	2	4	2	1	0	2
ANKRD37	2	0	0	1	0	1	2	1	0	0	0	5	22	1	8	1	11	19	9	2	1	3
ANKRD39	0	0	0	2	0	0	0	0	0	0	0	0	0	0	0	0	0	0	0	0	0	0
ANKRD40	0	0	0	0	0	0	1	0	0	0	0	0	0	0	0	0	0	1	1	0	0	0
ANKRD40CL	0	0	0	0	0	0	0	0	1	1	0	0	0	0	0	0	0	1	0	0	0	0
ANKRD42	0	0	0	1	0	0	0	0	0	1	0	1	0	0	0	0	0	0	0	1	0	0
ANKRD44	0	1	0	5	2	0	0	0	1	1	0	1	0	0	1	1	0	4	0	0	0	0
ANKRD44-IT1	0	0	0	2	0	0	1	0	0	0	0	0	0	0	0	0	0	0	0	0	0	0
ANKRD45	0	0	0	1	1	1	0	0	1	0	1	0	0	0	0	0	0	1	0	0	0	1
ANKRD46	0	0	0	0	0	0	0	0	0	0	0	0	0	0	0	0	0	0	0	0	0	0
ANKRD49	0	0	0	0	0	0	0	0	0	0	0	0	0	1	0	0	0	0	0	0	0	0
ANKRD50	0	0	0	0	0	0	0	0	1	0	0	0	0	0	0	1	0	0	0	0	0	0
ANKRD52	0	0	0	1	0	0	1	0	0	0	0	0	1	0	0	0	1	0	0	0	0	0
ANKRD53	0	0	0	0	0	0	0	0	0	0	0	0	1	0	0	0	0	0	0	0	0	0
ANKRD54	0	0	0	1	0	0	0	0	1	1	1	0	2	0	0	0	0	3	0	0	0	4
ANKRD6	0	0	0	1	0	0	0	0	3	0	0	0	1	0	2	0	0	0	0	0	0	0
ANKRD62	0	0	0	2	1	0	0	0	0	0	1	0	0	0	0	0	0	0	0	0	0	0
ANKRD65	0	0	0	0	0	0	0	0	0	0	0	1	5	1	2	3	4	4	1	0	0	0
ANKRD9	0	0	0	0	0	1	0	0	0	1	0	2	3	3	3	1	1	4	1	0	0	0
ANKS1A	0	0	0	1	1	0	0	0	5	0	0	5	9	3	3	0	4	3	2	0	1	0
ANKS1B	0	0	0	10	0	0	0	0	0	0	0	0	0	0	1	0	0	0	0	0	0	1
ANKS3	0	0	0	0	1	0	0	0	0	0	0	0	1	0	0	0	0	0	0	0	0	1
ANKS4B	0	0	0	4	2	0	0	0	1	0	0	0	0	0	0	0	0	0	0	0	0	0
ANKS6	1	0	2	2	0	0	0	0	2	0	0	0	1	0	0	0	0	2	0	0	0	1
ANKUB1	1	1	0	3	1	0	0	0	0	0	0	0	0	0	1	0	0	0	0	0	0	0
ANKZF1	0	1	0	2	0	0	0	0	1	0	0	1	2	0	0	1	1	3	0	0	0	0
ANO1	1	1	0	1	0	3	3	0	12	1	0	0	2	1	1	2	1	2	0	0	0	0
ANO10	2	0	0	1	1	0	0	0	0	0	0	0	1	0	0	0	0	0	0	0	0	1
ANO2	0	0	0	0	0	0	0	0	0	0	0	0	0	0	0	0	1	0	0	0	0	0
ANO3	0	0	0	6	0	0	1	0	0	0	0	0	1	0	0	0	0	0	0	0	0	0
ANO4	0	0	0	1	0	0	1	0	1	2	0	0	0	0	0	0	0	0	0	0	0	0
ANO6	0	0	0	0	0	0	0	0	2	1	0	0	1	0	0	0	0	0	0	0	0	0
ANO7	0	0	0	0	0	0	0	0	1	0	1	1	0	0	0	0	0	1	0	0	0	0
ANO8	0	0	0	0	0	0	1	0	1	0	0	1	2	2	1	0	4	2	1	0	0	0
ANO9	0	0	0	0	2	0	0	0	2	0	0	0	0	0	0	0	0	0	0	0	0	0
ANOS1	0	1	0	0	0	0	0	0	0	0	0	0	0	0	0	0	0	2	0	0	0	3
ANP32A	0	0	0	1	1	0	0	0	1	0	0	1	7	3	4	0	1	5	0	1	0	1
ANP32B	1	0	0	0	3	0	0	0	2	0	0	11	10	4	7	5	7	13	2	0	2	0
ANP32E	1	0	1	1	1	0	1	0	1	0	0	1	2	1	0	0	0	0	2	0	0	0
ANPEP	1	1	1	2	6	0	1	0	17	0	1	0	0	0	0	1	2	0	0	1	0	1
ANTKMT	1	0	0	0	0	0	0	0	0	0	0	0	0	0	0	0	0	0	0	0	0	1
ANTXR1	0	0	1	3	0	0	1	0	1	0	0	0	0	0	0	0	0	2	0	0	0	0
ANTXR2	0	0	0	0	0	0	0	0	1	0	0	0	0	0	0	0	0	0	0	0	0	1
ANXA1	7	1	1	4	5	7	6	0	105	1	0	156	240	64	70	20	89	204	55	15	5	16
ANXA10	0	0	0	1	1	0	0	0	0	0	0	0	0	0	0	0	0	0	0	0	0	1
ANXA11	2	0	0	3	2	4	2	0	11	2	2	60	96	22	35	5	46	79	19	3	4	8
ANXA13	1	0	0	0	2	1	0	0	0	0	0	0	1	0	0	0	0	1	1	0	0	1
ANXA2	6	0	0	4	2	1	0	0	10	1	1	19	25	6	14	2	15	24	7	3	1	6
ANXA2R-OT1	0	0	0	0	0	0	0	0	0	0	0	0	0	0	0	0	1	1	0	0	0	0
ANXA3	0	0	0	2	0	0	1	0	5	0	1	7	12	4	4	0	6	7	6	1	0	0
ANXA4	1	0	0	4	0	0	1	1	4	0	0	1	3	1	1	0	1	4	2	0	0	0
ANXA5	0	0	0	3	0	0	0	0	14	0	0	0	3	0	0	1	0	1	0	0	0	0
ANXA6	0	0	0	0	0	0	1	0	0	0	0	0	1	0	0	0	0	0	0	0	0	0
ANXA7	0	0	0	2	0	1	1	0	1	0	0	1	2	0	4	0	1	3	1	0	0	2
ANXA9	0	0	0	1	0	0	0	1	0	0	0	3	4	1	2	3	4	7	1	0	0	1
AOAH	0	0	0	1	0	0	0	0	1	0	1	0	0	0	0	0	0	0	0	0	0	0
AOC1	0	0	0	2	5	2	0	0	2	0	1	0	0	0	1	0	0	0	0	0	0	2
AOC2	0	0	0	0	0	0	0	0	1	0	0	1	1	0	0	0	0	0	0	0	0	0
AOC3	0	0	0	0	0	0	0	0	0	0	0	0	0	0	0	0	0	0	0	0	0	0
AOPEP	0	1	0	2	0	0	0	0	2	0	1	1	2	0	1	0	0	5	3	0	0	1
AOX1	0	0	0	1	1	0	1	0	0	0	0	0	0	0	0	0	0	0	0	0	0	0
AP1AR	0	0	0	2	2	0	0	0	4	0	0	0	0	1	0	0	0	1	0	0	0	0
AP1B1	1	0	1	1	0	0	0	0	7	1	0	1	2	3	0	0	3	6	3	1	0	0
AP1G1	0	0	0	2	1	0	0	0	3	0	0	1	9	0	0	1	3	4	4	0	0	1
AP1G2	0	0	0	0	0	0	0	0	0	0	0	0	1	1	0	0	1	1	1	0	1	0
AP1M1	1	1	0	2	1	1	0	0	3	0	0	0	1	1	0	0	0	0	0	0	0	0
AP1M2	0	0	1	0	0	0	0	0	0	0	0	1	0	1	0	0	0	0	0	0	0	0
AP1S1	0	0	0	0	2	0	0	1	4	0	0	0	2	0	0	0	0	0	0	0	0	0
AP1S2	1	0	1	0	0	0	0	0	0	0	0	0	0	0	0	0	0	0	1	0	0	0
AP1S3	3	0	1	2	1	1	0	0	1	0	0	0	0	0	0	0	0	0	0	0	0	0
AP2A1	0	0	1	8	0	0	0	0	11	2	0	1	0	0	2	2	1	1	0	0	0	1
AP2A2	0	0	0	0	0	0	0	0	4	1	0	0	1	0	0	0	1	3	0	1	0	2
AP2B1	0	0	0	0	0	1	0	0	1	0	0	1	0	0	0	0	1	1	0	0	1	0
AP2M1	1	0	0	2	1	0	0	0	10	0	0	4	7	2	2	1	5	5	3	1	0	1
AP2S1	0	0	0	2	0	0	0	0	4	0	0	3	4	1	5	3	3	5	2	0	0	0
AP3B1	0	0	0	0	0	0	1	0	2	0	1	1	3	3	1	0	0	2	1	0	1	0
AP3B2	0	0	0	1	0	0	0	0	2	0	0	0	0	0	0	0	0	0	0	0	0	0
AP3D1	1	0	0	0	0	1	1	0	5	0	0	2	15	5	1	1	6	7	3	1	3	0
AP3M1	0	0	0	0	0	0	0	0	4	0	0	1	2	0	0	1	0	2	0	0	0	0
AP3M2	0	0	0	1	0	0	0	0	2	0	0	0	0	0	0	0	0	0	0	0	0	0
AP3S1	0	0	0	0	0	0	0	0	0	0	0	1	5	0	0	0	0	2	0	0	0	0
AP3S2	0	0	0	0	0	0	0	0	3	0	0	0	1	0	0	0	0	1	0	0	0	0
AP4B1	0	0	0	0	1	0	0	0	3	0	0	0	1	2	0	0	1	2	1	0	0	0
AP4E1	0	0	0	2	0	1	0	0	1	0	0	0	0	0	0	0	0	0	0	0	0	0
AP4M1	0	1	2	7	2	0	1	0	0	0	2	0	0	0	0	0	1	3	0	0	0	0
AP4S1	0	0	1	3	0	0	0	1	0	0	0	0	1	0	1	0	0	2	0	0	0	0
AP5M1	0	0	0	1	0	0	0	0	0	0	0	1	1	0	0	0	2	4	0	0	0	0
AP5S1	0	0	2	2	0	0	0	0	0	0	0	0	0	0	0	0	0	1	0	0	0	1
APAF1	0	0	1	2	0	0	0	0	0	0	1	2	2	1	0	0	1	2	0	0	0	0
APBA1	0	0	0	1	2	0	1	0	3	0	0	3	0	0	0	0	0	0	0	1	1	0
APBA2	0	0	0	0	1	0	0	0	0	0	0	0	0	0	1	0	1	0	0	0	0	0
APBA3	0	0	0	1	0	1	0	0	1	0	0	0	1	0	0	0	0	2	0	0	0	0
APBB1	0	0	0	0	0	0	1	0	0	0	0	0	0	0	0	0	1	1	0	0	0	0
APBB1IP	0	0	0	1	0	0	0	1	1	0	0	1	0	0	0	0	0	0	0	0	0	1
APBB2	0	0	0	0	0	0	1	0	0	0	2	0	0	1	0	0	0	0	0	0	0	0
APBB3	1	0	0	0	0	0	0	0	4	0	0	0	0	0	0	0	1	1	0	1	0	0
APC	0	0	0	2	0	1	1	0	0	0	0	0	3	0	1	0	2	0	0	0	0	0
APC2	0	0	0	0	0	0	0	0	0	1	2	0	2	0	0	0	0	0	0	0	0	0
APCDD1	0	0	0	0	0	1	0	0	0	0	0	0	0	0	0	0	0	0	0	0	0	0
APCDD1L	0	0	0	1	0	0	0	0	0	0	0	0	0	0	0	0	0	0	0	0	0	0
APCDD1L-DT	0	1	0	2	0	1	0	0	3	0	0	0	0	0	1	0	0	1	0	0	0	0
APEH	0	0	0	0	0	0	0	1	1	0	0	0	1	0	1	0	0	0	1	0	0	0
APEX1	1	0	0	0	2	0	0	0	3	0	0	1	1	0	1	0	0	0	0	0	0	0
APEX2	0	0	0	0	0	0	0	0	0	0	0	0	0	0	1	0	0	4	0	0	0	0
APH1A	0	0	0	0	1	0	0	0	4	0	0	2	8	2	2	2	2	3	3	1	0	0
APH1B	0	0	0	0	0	0	0	0	0	0	0	0	1	0	0	0	1	0	0	0	0	0
API5	1	0	0	0	1	0	0	0	3	0	0	2	1	0	0	0	1	0	0	0	0	0
APIP	0	0	1	6	0	0	0	0	0	0	0	0	0	0	0	0	0	1	0	0	0	0
APLF	0	0	0	0	0	0	0	0	0	0	0	0	0	0	1	0	0	2	0	0	1	0
APLP2	2	0	2	1	6	0	1	0	8	0	0	4	8	4	5	4	4	6	2	1	0	1
APMAP	0	0	0	0	0	0	0	0	1	0	0	1	1	2	1	1	0	0	1	0	0	0
APOA1-AS	0	0	0	6	1	0	2	0	0	0	0	0	0	1	0	0	0	0	1	0	0	0
APOB	0	0	0	1	1	0	0	0	0	0	0	0	0	0	0	0	0	0	0	0	0	0
APOBEC3A_B	2	0	0	1	0	0	0	0	4	0	0	10	25	8	10	3	7	22	5	1	1	2
APOBEC3F	0	0	0	0	0	0	1	1	2	0	0	0	0	0	0	0	0	0	0	0	0	0
APOBEC3G	0	0	0	1	0	0	0	0	0	0	0	0	0	0	2	0	0	1	0	0	0	0
APOBEC3H	0	0	0	0	0	0	0	0	0	0	0	0	0	0	0	0	0	0	0	0	0	0
APOBR	0	0	0	0	0	0	1	0	1	0	0	0	0	0	0	0	0	0	0	1	0	0
APOC1	8	0	0	8	3	2	0	0	17	0	1	0	0	0	0	0	0	0	0	0	0	0
APOD	0	0	0	0	0	0	0	0	0	0	0	0	0	0	0	0	2	0	0	0	0	0
APOE	6	0	0	9	13	0	0	0	6	0	0	0	1	0	0	0	0	0	0	0	0	0
APOL1	0	2	0	4	0	1	1	0	2	0	0	1	6	1	1	0	1	13	0	1	0	1
APOL2	0	0	0	0	0	0	0	0	0	0	0	3	4	0	1	0	2	2	0	1	1	0
APOL3	0	0	0	1	0	0	0	0	0	1	0	1	0	0	0	0	0	0	0	0	0	0
APOL4	0	0	0	0	0	0	0	0	0	0	0	0	1	0	0	0	0	0	0	0	0	0
APOL6	0	0	1	1	1	0	0	0	2	0	0	3	3	0	2	1	6	5	1	0	0	1
APOLD1	0	0	0	3	0	1	0	0	0	0	0	0	1	0	0	0	1	1	0	0	0	0
APOM	0	0	0	0	0	0	0	0	0	0	0	0	0	0	0	0	0	0	0	0	0	0
APOO	0	0	0	1	2	0	0	0	2	0	0	0	0	0	1	0	0	0	0	0	0	0
APOOL	0	0	0	1	0	0	1	0	0	0	0	1	0	0	0	0	0	0	0	0	0	0
APP	1	0	0	2	0	0	0	0	7	0	1	1	11	1	5	0	5	11	5	1	0	0
APPBP2	1	1	0	1	0	0	0	0	2	0	0	0	5	1	1	0	1	5	0	1	0	0
APPL2	0	0	0	0	0	0	2	0	1	1	0	1	3	0	0	0	0	2	0	0	0	0
APRT	1	0	0	0	2	0	0	0	1	1	0	0	3	0	0	0	0	0	0	0	0	0
APTR	0	0	0	0	0	0	0	0	1	0	0	0	0	0	1	0	0	0	0	0	0	0
APTX	0	0	2	4	2	0	0	1	1	0	0	0	4	0	1	0	0	4	0	0	0	1
AQP1	0	0	0	0	0	0	0	0	0	0	0	0	2	0	0	0	0	1	0	0	0	0
AQP10	0	0	0	0	0	0	0	0	2	1	0	0	0	0	0	0	0	0	0	0	0	0
AQP2	0	0	0	0	1	0	0	0	1	0	0	0	0	0	0	0	1	0	0	0	0	0
AQP3	0	0	0	0	0	0	0	0	5	0	0	1	9	0	2	0	2	4	1	0	0	1
AQP9	0	0	0	0	0	0	0	0	2	0	0	0	5	1	0	0	8	2	0	0	0	0
AQR	1	0	1	9	4	0	0	1	3	1	2	1	5	1	0	0	2	5	2	0	0	3
AR	0	0	0	0	0	0	0	0	0	0	0	0	0	0	0	0	0	0	0	0	0	0
ARAF	0	2	0	0	0	0	0	0	3	1	0	0	2	1	0	1	1	0	0	0	0	0
ARAP1	0	0	0	2	1	1	1	0	2	1	0	0	2	0	1	0	0	1	0	0	0	1
ARAP2	0	0	0	0	0	0	0	0	2	0	1	3	3	0	0	0	1	2	1	0	0	0
ARAP3	0	0	0	0	1	0	2	0	2	0	0	0	0	0	0	0	0	1	0	0	0	0
ARC	0	0	0	0	0	0	0	0	2	0	0	0	0	0	0	0	0	0	0	0	0	0
ARCN1	0	0	0	0	0	0	0	0	1	0	0	2	5	2	1	0	0	2	0	0	0	1
AREG	0	0	0	0	0	0	0	0	2	0	0	6	5	3	3	1	4	8	1	0	2	2
AREL1	0	0	2	1	1	1	0	0	2	0	0	0	0	0	1	2	1	0	1	0	0	4
ARF1	0	0	0	0	0	0	0	0	8	0	1	10	25	7	9	1	9	16	6	5	0	1
ARF3	0	0	0	0	0	1	0	0	4	0	0	2	8	1	1	0	0	0	3	2	0	0
ARF4	1	1	0	1	2	0	2	0	2	1	0	10	21	7	4	0	7	15	4	0	3	5
ARF6	0	0	0	1	1	0	0	0	2	0	0	2	8	2	7	0	6	5	2	0	1	0
ARFGAP1	0	0	0	1	0	1	1	0	2	0	0	1	2	1	0	0	0	4	0	0	0	0
ARFGAP2	1	0	1	1	1	0	1	0	5	0	0	2	2	0	0	0	3	8	0	0	0	1
ARFGAP3	0	0	0	0	0	1	0	0	0	0	0	1	11	5	2	1	4	9	5	1	1	2
ARFGEF1	0	1	0	3	1	0	1	0	1	0	0	0	3	0	1	0	2	4	0	0	0	0
ARFGEF2	1	0	1	2	1	0	0	0	1	0	0	0	1	0	0	2	3	0	1	0	0	1
ARFGEF3	0	0	1	4	2	0	1	0	0	1	1	1	1	0	0	0	1	1	0	1	0	1
ARFIP1	0	0	0	1	0	0	0	0	1	0	0	1	7	0	1	0	1	2	1	0	0	0
ARFIP2	0	0	0	11	2	1	0	0	0	0	0	0	2	0	0	0	0	1	0	0	0	1
ARFRP1	0	0	0	0	1	0	0	0	0	0	0	0	5	1	1	0	0	1	0	0	0	0
ARG2	0	0	0	0	0	0	0	0	1	0	0	0	5	0	1	0	0	1	0	0	0	0
ARGFX	0	0	1	1	2	0	0	0	0	0	0	0	0	0	0	0	0	1	0	0	0	0
ARGLU1	0	0	0	0	0	0	0	0	5	0	0	3	9	0	2	0	5	3	5	0	0	0
ARHGAP1	0	0	0	1	0	0	0	0	9	0	0	2	1	0	0	0	2	10	2	1	1	0
ARHGAP10	0	0	0	2	0	0	0	1	1	1	0	6	2	3	5	0	0	4	0	0	0	1
ARHGAP11A	0	1	0	0	0	0	0	0	13	0	0	0	3	1	1	0	1	8	2	0	0	0
ARHGAP12	0	0	0	0	0	0	0	0	1	0	0	1	2	0	0	1	4	1	2	0	0	0
ARHGAP15	2	0	0	3	0	0	0	1	0	0	0	0	0	0	1	0	1	0	0	0	0	0
ARHGAP17	0	0	1	0	0	0	1	0	3	0	0	1	8	1	1	0	4	5	4	0	0	0
ARHGAP18	0	0	0	0	1	0	0	0	2	0	0	2	0	0	0	1	0	0	0	0	0	0
ARHGAP21	0	1	0	0	2	1	0	0	3	0	0	1	5	1	2	1	1	1	0	0	0	2
ARHGAP22	0	0	0	0	0	0	0	0	2	0	0	0	1	0	0	0	0	1	0	0	0	0
ARHGAP24	1	0	0	2	2	0	0	2	0	0	0	0	0	0	0	0	0	0	0	0	0	0
ARHGAP25	0	2	1	2	0	0	1	0	1	2	0	0	0	0	0	0	0	0	1	0	0	0
ARHGAP26	0	1	0	4	0	1	0	0	3	0	0	1	3	2	1	0	1	1	0	0	1	0
ARHGAP27	1	0	0	1	0	1	0	0	3	0	0	5	17	8	5	4	13	14	5	0	1	5
ARHGAP27P1-BPTFP1-KPNA2P3	0	0	0	0	0	0	0	0	0	0	0	0	1	0	0	0	0	1	1	0	0	0
ARHGAP28	0	0	0	0	0	0	0	0	2	0	0	0	0	0	0	0	0	0	0	0	0	0
ARHGAP29	0	0	0	2	1	0	0	0	1	0	0	0	0	0	1	0	0	1	0	1	0	3
ARHGAP29-AS1	0	0	0	1	0	0	0	0	0	0	0	0	0	0	0	0	0	0	0	0	0	0
ARHGAP30	0	0	0	1	0	0	0	1	4	0	0	1	3	2	0	1	2	1	5	0	0	1
ARHGAP31	0	0	0	0	0	0	0	0	1	0	0	0	0	0	0	0	0	0	0	0	0	0
ARHGAP32	0	2	0	2	1	0	1	0	3	0	0	1	12	4	2	1	1	10	1	0	0	2
ARHGAP33	0	0	0	0	0	0	0	0	1	0	0	0	2	0	1	0	0	0	0	0	0	0
ARHGAP35	0	0	0	4	0	0	0	0	2	0	0	0	0	0	1	0	0	0	1	0	0	0
ARHGAP36	0	0	0	0	0	0	0	0	0	0	0	0	0	0	0	0	0	0	0	0	0	2
ARHGAP39	0	0	0	0	0	0	0	0	0	0	0	0	0	0	0	0	0	0	0	0	0	0
ARHGAP4	0	0	0	1	1	0	0	0	1	0	0	0	0	0	0	0	0	0	0	0	0	0
ARHGAP40	0	0	0	0	0	1	0	0	1	0	0	1	3	1	1	0	1	1	0	0	0	0
ARHGAP42	0	0	0	0	0	1	0	0	2	0	0	0	0	0	0	0	0	0	0	0	0	1
ARHGAP44	0	0	0	10	1	0	1	1	0	0	2	0	0	0	0	0	0	0	0	0	0	4
ARHGAP45	0	0	0	0	0	0	0	0	5	0	0	0	0	1	0	0	0	1	0	0	0	0
ARHGAP5	0	0	0	0	0	0	1	0	4	0	0	3	10	0	2	1	3	7	1	0	1	0
ARHGAP6	1	0	0	0	0	0	1	0	1	0	1	0	0	0	0	0	0	0	1	0	0	0
ARHGAP8	0	3	0	3	1	0	0	0	0	0	0	0	1	0	0	0	0	0	0	0	0	2
ARHGAP9	0	0	1	0	0	0	0	0	2	1	0	0	5	0	0	0	0	0	0	0	0	0
ARHGDIA	0	0	0	2	0	0	0	0	6	0	0	4	12	6	2	0	6	8	4	1	0	1
ARHGDIB	1	0	0	0	0	0	0	0	17	0	0	33	81	31	26	11	26	60	19	7	0	9
ARHGEF1	0	0	0	0	0	0	0	0	1	1	0	0	2	0	0	0	1	0	0	0	0	1
ARHGEF10	0	0	0	4	0	0	2	0	1	0	1	0	0	0	0	0	0	3	0	0	0	0
ARHGEF10L	1	0	0	2	3	0	1	0	7	0	1	6	26	2	5	4	8	19	3	0	1	2
ARHGEF11	0	0	0	0	1	1	0	0	1	0	2	0	2	1	1	0	0	2	0	0	0	0
ARHGEF12	4	0	1	10	2	1	0	1	7	1	2	4	8	3	7	2	3	6	4	0	0	1
ARHGEF15	0	0	2	0	2	0	0	0	0	0	1	0	0	0	0	0	0	0	0	0	0	0
ARHGEF16	0	0	0	1	0	0	1	0	0	0	1	0	3	1	2	0	1	0	0	0	0	0
ARHGEF17	0	0	0	0	0	0	1	0	1	0	0	0	0	0	0	0	0	1	0	0	0	0
ARHGEF18	0	0	0	0	0	0	0	0	1	0	0	1	6	1	2	0	2	3	2	1	1	0
ARHGEF19	0	0	0	0	0	0	1	0	0	1	0	0	0	0	0	0	0	0	0	0	0	0
ARHGEF2	1	0	0	4	0	0	0	0	1	0	2	0	3	0	1	0	0	1	1	0	0	4
ARHGEF26	0	2	0	1	0	0	2	0	0	1	1	1	12	1	4	0	5	5	0	1	0	0
ARHGEF28	1	0	1	6	2	1	0	0	1	1	0	0	0	1	0	0	1	1	0	0	0	3
ARHGEF3	1	0	1	4	0	0	1	0	1	0	0	0	0	0	0	0	0	0	1	0	0	0
ARHGEF37	0	0	0	3	1	0	0	0	2	2	0	1	2	1	0	0	1	3	1	0	0	1
ARHGEF39	0	0	0	3	0	0	0	0	1	0	0	0	1	0	0	0	0	1	0	0	0	0
ARHGEF4	0	0	0	1	0	1	0	0	0	0	3	1	0	0	0	0	0	1	0	0	0	0
ARHGEF40	1	0	0	1	0	0	0	0	2	0	0	0	0	0	1	0	1	1	1	1	0	1
ARHGEF5	0	0	0	0	0	1	0	0	2	0	0	0	1	1	0	1	0	1	0	0	0	0
ARHGEF7	0	0	0	0	1	0	0	0	0	0	1	1	2	0	2	0	0	1	1	0	0	0
ARHGEF9	0	1	0	1	0	0	1	0	0	0	0	0	0	1	0	0	0	1	0	0	0	0
ARID1A	0	0	0	1	3	0	2	0	1	0	0	3	8	3	2	0	5	6	1	1	0	1
ARID1B	1	2	1	9	4	1	0	1	10	1	3	1	8	1	3	0	1	4	3	0	0	5
ARID2	3	0	0	0	1	0	0	0	3	0	0	0	1	0	0	0	1	3	0	0	0	0
ARID3A	1	0	0	2	1	1	0	0	4	0	1	4	4	1	7	0	1	2	1	0	0	1
ARID3B	1	0	0	3	1	0	1	0	0	0	0	0	0	0	0	0	0	1	0	0	0	2
ARID4A	0	0	0	2	0	0	2	0	0	1	0	2	2	0	1	0	1	2	1	0	0	1
ARID4B	0	1	0	9	0	2	0	0	2	0	1	1	11	1	2	0	7	8	0	1	1	0
ARID5A	0	0	0	0	0	0	0	0	0	0	0	0	1	0	0	1	0	2	0	0	0	0
ARID5B	0	0	0	1	0	0	0	0	1	0	0	4	4	2	3	0	4	8	0	1	0	1
ARIH1	0	0	0	3	2	1	1	1	10	1	0	2	6	0	7	0	4	6	1	0	1	1
ARIH2	1	0	0	1	0	0	0	0	0	0	0	0	0	0	1	0	1	0	1	0	0	0
ARL1	0	0	0	0	0	0	3	0	3	1	0	0	3	0	2	0	2	2	0	0	0	1
ARL10	2	1	0	6	1	1	0	0	1	1	1	0	1	1	0	0	0	0	0	0	0	0
ARL11	0	0	1	1	0	0	0	0	1	0	0	0	1	0	0	0	0	2	0	0	0	0
ARL14	0	0	0	0	0	1	0	0	0	0	0	0	0	0	0	0	0	0	0	0	0	0
ARL15	0	0	1	1	0	0	0	0	1	0	0	0	1	1	0	0	0	1	0	0	0	0
ARL16	0	0	0	0	1	0	0	0	0	0	0	0	2	0	3	0	1	2	2	0	1	0
ARL17B	0	1	0	1	0	0	0	0	0	0	0	0	1	0	1	0	0	0	0	0	0	0
ARL2	1	2	2	0	1	0	0	0	1	0	1	0	0	0	0	0	0	1	2	0	0	0
ARL3	0	0	0	0	6	0	0	0	0	0	0	0	0	0	0	0	0	0	0	0	0	0
ARL4A	0	0	0	0	0	0	1	0	3	0	0	0	5	1	1	0	0	1	1	1	0	1
ARL4C	0	0	0	2	0	0	1	1	6	0	0	13	15	2	6	0	6	15	3	0	1	4
ARL4D	0	0	0	0	0	0	0	0	0	0	0	1	3	0	1	0	4	2	0	1	0	0
ARL5A	0	1	0	1	0	0	0	0	5	0	1	2	4	0	5	1	1	4	0	0	0	0
ARL5B	0	0	1	1	0	0	0	2	1	0	0	0	2	1	0	0	0	0	2	0	0	0
ARL5C	0	0	0	0	0	0	0	0	0	0	0	0	0	0	0	0	0	0	0	0	0	0
ARL6IP1	2	0	0	2	0	1	0	0	6	0	0	8	9	2	2	2	3	9	4	0	0	2
ARL6IP5	1	0	0	0	0	0	0	0	5	0	0	0	2	1	0	0	1	1	1	0	0	1
ARL6IP6	0	0	0	0	0	0	0	0	1	0	0	0	0	0	0	0	0	0	0	0	0	0
ARL8A	1	0	0	0	0	1	0	0	4	0	0	2	9	4	3	2	3	7	1	1	1	1
ARL8B	0	0	0	0	0	0	0	0	5	0	0	2	9	6	9	1	9	13	4	2	0	1
ARL9	1	0	0	5	0	0	0	0	0	0	0	0	0	0	0	0	0	0	0	0	0	0
ARMC1	0	0	0	1	0	0	0	0	1	0	0	2	0	0	1	0	0	3	0	0	0	0
ARMC10	0	1	0	1	1	0	0	0	0	0	0	1	0	0	0	0	0	1	0	0	0	0
ARMC2	0	0	0	1	0	0	0	0	1	0	0	0	1	0	0	0	0	1	0	0	0	0
ARMC3	0	0	0	1	0	0	0	0	0	0	0	0	0	0	0	0	0	0	0	0	0	0
ARMC5	0	0	0	0	0	0	0	0	0	0	0	1	0	0	0	0	1	0	1	0	0	0
ARMC6	0	0	0	0	0	0	0	0	0	1	0	0	0	0	0	0	0	0	0	0	0	0
ARMC7	0	0	3	0	0	0	0	0	2	0	0	0	0	0	0	0	0	0	0	0	0	0
ARMC8	0	0	0	1	0	0	0	0	1	0	0	0	1	1	0	0	0	1	0	0	0	1
ARMC8P1	0	0	0	0	0	0	0	0	0	0	0	0	0	0	0	0	0	0	0	0	0	0
ARMC9	0	0	1	2	3	1	0	0	0	0	1	0	0	0	1	0	0	2	0	0	0	0
ARMCX2	0	0	0	0	0	0	0	0	2	0	0	0	0	0	0	0	0	0	0	0	0	0
ARMCX3	0	0	0	0	0	0	1	0	3	0	0	2	3	1	0	0	2	0	2	0	0	1
ARMCX4	0	0	0	0	0	1	0	0	1	1	0	0	1	0	0	0	1	0	0	0	0	0
ARMCX5-GPRASP2	0	0	0	0	0	0	0	0	3	0	0	0	0	0	0	0	0	0	0	0	0	0
ARMH1	0	0	0	1	0	1	0	0	0	0	0	0	0	0	0	0	0	0	0	0	0	0
ARMH3	0	1	0	0	1	0	0	0	3	0	0	0	1	0	0	0	0	1	1	0	0	0
ARMH4	1	0	0	0	1	0	0	0	0	0	0	0	0	0	0	0	0	0	0	0	0	0
ARMT1	0	1	0	0	0	0	0	1	1	0	0	1	7	0	2	0	1	0	2	0	0	0
ARNT	0	0	1	2	0	0	0	0	5	0	0	0	2	1	2	0	2	2	0	1	0	0
ARNT2	0	0	2	4	0	1	0	0	1	1	0	0	0	0	0	0	0	0	0	0	0	0
ARNTL	0	0	0	2	1	0	0	0	0	0	0	0	0	1	1	0	1	2	0	0	0	0
ARNTL2	1	0	0	0	0	0	0	0	6	0	0	4	13	3	0	1	3	7	8	0	0	2
ARPC1A	0	0	0	1	1	0	0	1	0	0	0	4	10	3	4	1	4	3	7	0	0	1
ARPC1B	1	1	1	2	0	0	0	0	5	0	0	1	1	0	1	1	1	1	0	0	0	0
ARPC2	1	1	1	3	0	0	1	1	10	0	2	3	14	4	5	1	12	9	3	1	0	0
ARPC3	1	0	0	0	3	0	1	0	10	0	0	24	59	12	7	5	29	40	22	7	3	9
ARPC4	1	0	0	1	1	0	0	0	0	0	0	8	5	3	1	0	4	13	6	1	0	0
ARPC5	1	1	0	0	0	0	0	0	9	0	0	15	8	5	6	1	3	11	3	1	0	0
ARPC5L	0	0	0	0	1	0	1	0	1	0	1	3	9	4	2	0	6	4	2	0	0	1
ARPIN	0	0	0	2	1	1	0	0	0	0	0	0	3	2	2	0	0	5	4	0	0	0
ARPP19	0	1	0	1	2	1	2	1	5	0	1	2	5	0	2	1	2	4	2	0	0	1
ARPP21	0	0	0	0	0	0	0	0	2	0	0	0	0	0	0	0	0	0	0	0	0	0
ARRB1	0	0	0	0	0	0	0	0	1	0	0	0	2	2	0	0	1	2	0	1	0	0
ARRB2	2	0	0	0	2	0	0	0	2	0	0	0	7	3	0	0	3	7	1	0	1	0
ARRDC1	0	1	0	0	1	0	0	0	6	0	0	2	24	2	4	1	9	6	6	1	0	1
ARRDC1-AS1	1	0	0	1	0	0	0	0	0	0	0	0	0	0	0	0	0	1	0	0	0	0
ARRDC2	0	0	0	0	0	0	0	0	3	0	0	1	5	5	3	0	3	3	1	0	0	1
ARRDC3	0	0	0	0	0	1	0	0	16	1	0	24	50	8	13	5	23	33	16	3	1	2
ARRDC4	0	0	0	0	0	0	0	0	0	0	0	0	1	0	1	0	0	1	0	0	0	0
ARRDC5	0	0	1	3	0	1	0	0	0	0	0	0	0	0	0	0	0	0	0	0	0	0
ARSA	0	0	0	1	0	0	0	0	2	0	0	2	8	1	1	0	3	8	0	0	0	0
ARSB	0	0	0	2	1	0	1	0	0	0	1	0	0	0	0	0	0	5	0	0	0	0
ARSD	1	0	0	0	0	0	0	0	2	0	1	0	0	0	2	0	0	1	0	0	0	0
ARSG	0	0	0	2	2	1	1	1	0	1	0	0	0	0	0	0	0	0	1	0	0	3
ARSH	0	0	0	0	0	0	0	0	0	0	0	0	0	0	0	0	0	1	0	0	0	0
ARSI	0	0	0	0	0	0	0	0	0	0	1	1	0	0	0	0	1	0	0	0	0	0
ARSK	0	0	0	0	0	0	0	0	1	0	0	0	0	0	0	0	0	0	0	0	0	0
ARSL	1	0	0	1	1	0	0	0	0	0	0	0	0	0	0	0	0	0	0	0	0	0
ART3	1	0	0	1	0	0	0	0	0	0	0	0	0	0	0	0	0	0	0	0	0	0
ART4	0	0	0	0	1	0	0	0	1	0	0	0	0	0	0	0	0	1	0	0	0	0
ART5	1	0	0	0	0	0	0	0	1	0	0	0	0	0	0	0	0	0	0	0	0	0
ARTN	0	0	0	0	0	0	0	0	1	0	0	0	0	0	0	0	0	0	0	0	0	0
ARVCF	0	1	0	0	0	0	0	0	3	0	0	0	0	0	0	0	0	2	1	0	0	0
ARX	0	0	0	0	0	0	0	0	0	0	0	0	1	0	0	0	0	0	0	0	0	0
ASAH1	4	0	0	3	2	2	1	1	9	0	7	13	26	14	8	1	19	20	11	1	0	4
ASAP1	1	1	1	3	1	0	0	0	2	1	1	2	1	1	0	0	0	0	0	0	0	0
ASAP2	1	0	1	4	0	0	0	0	1	0	0	3	11	2	0	0	4	8	3	1	0	2
ASAP3	0	0	0	0	2	0	1	0	0	0	1	0	0	0	0	0	0	1	0	0	0	1
ASB1	0	0	0	0	0	0	0	0	1	0	0	0	1	0	0	0	1	0	0	0	0	0
ASB10	0	0	0	0	0	0	0	0	0	0	0	0	0	0	0	0	0	0	0	0	0	0
ASB11	0	0	0	0	2	0	0	0	0	0	0	0	0	0	0	0	0	0	0	0	0	0
ASB13	0	0	0	0	0	0	0	0	0	0	0	0	0	0	0	0	0	0	1	0	0	0
ASB15	0	0	1	4	0	0	0	1	0	0	0	0	0	0	0	0	0	1	0	0	0	0
ASB18	0	0	0	0	2	0	0	0	0	0	0	0	0	0	0	0	0	3	1	0	0	0
ASB2	0	0	0	0	0	0	0	1	0	0	1	0	0	0	0	0	0	0	0	0	0	0
ASB6	0	0	0	0	0	0	0	0	2	0	0	2	0	0	0	0	0	1	0	0	0	0
ASB7	0	0	0	0	0	0	0	0	3	0	0	1	0	1	2	0	1	0	0	0	0	0
ASB8	0	0	0	3	1	1	0	0	2	1	0	0	6	2	1	0	0	0	1	0	0	0
ASCC1	1	0	0	1	0	0	0	0	2	0	0	0	0	0	0	0	0	0	0	0	0	0
ASCC2	2	0	0	2	0	1	0	0	4	0	0	6	11	6	3	0	8	15	4	3	1	3
ASCC3	1	0	0	0	0	1	0	0	4	0	0	0	4	1	0	0	0	3	1	0	0	0
ASCL1	0	0	0	0	0	0	0	0	0	0	0	0	0	0	0	0	0	0	0	0	0	0
ASF1A	0	0	0	0	0	0	0	0	1	0	0	0	0	0	0	0	0	1	1	0	0	0
ASF1B	0	0	0	3	2	1	0	0	1	0	0	0	0	1	2	0	0	1	0	0	0	0
ASGR1	0	0	0	3	4	0	0	0	2	0	0	0	1	0	0	0	0	1	0	0	0	0
ASGR2	0	0	0	0	0	0	1	0	0	0	0	0	0	0	0	0	0	0	0	0	0	0
ASH1L	0	0	1	6	1	0	1	0	2	1	1	1	5	0	1	0	1	10	1	0	0	1
ASH2L	0	0	0	0	2	0	1	0	1	0	0	0	2	0	0	0	1	0	0	1	1	0
ASIC2	0	0	0	1	0	0	0	0	0	2	1	0	0	0	0	0	0	0	2	0	0	1
ASIC4	1	0	0	2	1	0	1	0	1	0	0	0	0	0	0	0	0	0	0	0	0	1
ASL	1	1	3	4	0	1	0	0	3	1	0	0	0	0	1	0	0	0	0	0	0	0
ASMT	0	0	1	0	0	0	0	0	0	0	0	0	1	0	1	0	0	0	0	0	0	0
ASMTL	0	0	0	2	1	0	0	0	1	0	0	1	2	0	0	0	0	1	0	0	0	0
ASNSD1	0	0	0	0	0	0	0	0	1	0	0	0	0	0	0	0	0	0	0	0	0	0
ASPA	0	0	0	1	0	0	0	0	0	1	0	0	0	0	0	0	1	2	0	0	0	0
ASPDH	0	0	0	0	5	0	0	0	0	0	0	0	0	0	3	0	0	0	0	0	0	0
ASPG	2	0	0	0	2	1	0	0	2	1	0	1	3	0	1	1	1	3	1	0	0	0
ASPH	0	0	0	4	1	0	0	0	10	0	0	6	20	5	2	0	4	11	3	0	0	2
ASPHD2	0	1	0	0	0	0	0	0	0	0	1	0	0	0	0	0	0	0	0	1	0	0
ASPRV1	0	0	0	0	0	0	0	0	5	2	0	6	12	6	7	1	8	11	5	2	0	1
ASPSCR1	0	0	0	5	0	0	0	0	1	0	0	0	1	1	0	0	0	0	0	0	0	1
ASRGL1	1	0	0	5	3	0	0	0	0	0	0	0	0	0	0	0	0	0	0	0	0	0
ASS1	0	0	0	0	13	0	0	1	5	0	3	4	12	4	13	1	8	11	3	1	2	2
ASS1P2	0	0	0	0	0	0	0	0	0	0	0	0	0	0	0	0	0	0	0	0	0	0
ASS1P5	0	0	0	0	0	0	0	0	0	0	0	0	0	0	0	0	0	1	0	0	0	0
ASTE1	1	0	0	0	0	0	0	0	0	0	0	1	0	0	0	0	0	0	0	0	0	1
ASTN1	1	0	0	1	1	0	0	0	0	0	0	0	1	0	0	0	0	0	0	0	0	0
ASXL1	0	0	0	1	0	0	0	0	1	0	0	0	3	0	0	0	0	0	0	0	0	0
ASXL2	0	0	0	2	0	1	0	0	1	0	0	1	1	0	0	0	0	1	0	0	0	0
ASXL3	1	0	0	3	0	0	0	0	0	0	2	0	0	0	0	0	0	1	0	0	0	2
ATAD1	0	0	0	0	1	0	0	0	2	0	0	2	1	0	1	0	0	1	0	0	0	1
ATAD2	2	0	0	0	2	1	0	0	2	0	1	1	4	0	0	1	0	3	0	0	0	1
ATAD2B	0	0	0	1	0	0	0	0	0	0	0	0	1	0	0	0	0	0	0	0	0	0
ATAD3A	0	0	0	0	0	0	0	0	0	0	0	0	0	0	0	0	0	2	0	0	0	0
ATAD3B	0	0	1	0	1	1	1	0	0	0	1	0	2	0	0	0	0	0	0	0	0	1
ATAD3C	0	1	2	6	2	0	0	0	1	0	0	1	2	0	0	1	0	0	0	0	0	1
ATAD5	0	0	0	1	0	0	0	0	1	0	0	0	0	0	0	0	0	1	0	1	0	0
ATAT1	0	0	0	1	0	0	0	1	0	0	0	1	1	0	0	0	0	1	0	0	0	0
ATCAY	0	0	0	5	1	0	0	0	0	0	1	0	2	0	1	0	0	0	0	0	0	0
ATE1	0	0	0	0	1	0	1	0	1	0	0	0	1	0	2	0	0	2	2	0	0	0
ATF1	0	0	0	0	1	0	0	1	0	0	0	0	0	0	1	0	1	0	0	0	0	1
ATF2	2	0	0	0	0	0	0	0	1	0	0	2	0	0	1	0	1	1	1	0	0	2
ATF3	1	0	0	0	0	1	1	0	25	0	0	21	44	15	16	5	24	32	13	2	2	3
ATF4	0	0	0	0	0	0	0	0	3	0	0	1	8	2	2	0	3	6	5	1	0	0
ATF5	0	0	0	0	0	0	2	0	0	0	0	0	0	0	0	0	0	0	1	0	0	1
ATF6	1	1	0	2	0	0	0	0	2	0	0	0	2	0	0	1	0	1	1	0	1	2
ATF6B	0	2	0	6	1	1	0	0	0	0	0	3	0	0	1	0	0	1	1	1	0	0
ATF7	1	0	0	0	1	0	0	0	0	0	0	1	0	0	1	0	0	0	1	0	0	0
ATF7IP	0	0	1	3	1	0	0	0	3	1	0	1	7	2	2	0	4	2	1	0	0	0
ATF7IP2	0	0	1	2	0	0	0	0	3	0	0	0	4	1	1	0	0	3	1	0	0	0
ATG10	2	0	0	5	3	0	0	0	0	0	0	0	0	0	0	0	0	0	0	0	0	0
ATG101	0	0	0	0	0	0	0	0	1	0	0	0	2	1	0	1	2	1	0	0	0	0
ATG12	0	1	0	2	0	0	0	0	0	0	0	3	6	0	0	0	2	8	1	0	0	1
ATG13	0	0	0	0	0	0	0	0	2	0	0	3	3	2	0	0	3	5	0	0	0	0
ATG14	0	0	0	1	2	0	0	0	0	0	0	0	0	0	0	0	0	1	0	0	0	0
ATG16L1	0	0	0	1	1	1	0	0	0	0	0	0	1	0	2	0	0	0	0	0	0	0
ATG16L2	0	1	0	0	0	0	0	0	4	0	0	0	0	0	0	0	1	1	0	0	0	0
ATG2A	1	0	0	7	1	1	0	0	6	0	0	3	4	0	3	0	3	4	0	0	1	0
ATG2B	0	0	0	0	0	0	0	0	2	1	0	0	1	0	0	0	0	3	0	1	0	0
ATG3	0	0	0	0	0	0	1	1	5	0	0	0	2	1	1	1	1	2	2	0	0	0
ATG4A	0	0	0	0	0	0	0	0	1	0	0	0	2	0	0	0	1	0	1	0	1	0
ATG4B	0	0	0	0	2	0	0	0	5	0	2	1	2	2	2	1	2	3	2	0	0	0
ATG4D	0	0	0	0	0	0	1	0	2	0	0	0	1	0	1	0	0	2	0	1	0	0
ATG5	0	0	0	0	0	0	0	0	0	0	0	0	6	0	1	0	1	0	0	0	0	0
ATG7	0	0	0	0	1	0	0	0	1	0	0	0	1	0	2	0	0	1	1	0	0	0
ATG9A	0	0	0	1	0	0	1	0	0	0	0	0	0	0	0	0	0	0	0	0	0	0
ATG9B	0	0	0	0	1	0	1	0	3	0	1	7	16	2	3	1	7	10	2	0	0	1
ATIC	0	0	0	0	1	0	1	0	1	0	0	0	0	0	0	1	0	1	0	0	0	0
ATL1	0	0	0	2	0	0	0	0	1	0	0	1	2	0	0	0	1	2	1	0	0	0
ATL2	0	0	0	0	1	0	0	0	1	0	0	0	0	0	1	0	0	0	1	0	0	0
ATL3	0	0	0	1	2	0	0	0	1	0	0	1	5	1	2	0	1	1	1	0	0	0
ATM	0	0	0	6	4	0	1	0	3	0	1	0	0	2	1	1	0	2	1	0	0	3
ATMIN	0	0	0	0	0	0	0	0	1	0	0	9	13	1	2	0	3	5	6	1	0	0
ATN1	0	0	0	1	0	0	0	0	1	0	0	1	3	1	1	0	0	3	0	0	0	0
ATOH8	0	0	0	1	0	0	0	0	0	0	0	0	0	0	0	0	0	0	0	0	0	0
ATOX1	0	1	0	0	10	0	0	0	9	1	0	0	0	0	1	0	1	1	0	0	0	0
ATP10A	0	0	0	5	0	0	0	0	4	0	0	0	0	0	0	0	0	0	0	0	0	0
ATP10B	0	0	2	2	1	1	1	0	3	0	2	2	17	2	15	1	6	19	8	0	1	0
ATP10D	0	0	0	0	0	0	1	0	0	0	0	0	0	0	0	0	0	1	0	0	0	0
ATP11A	0	0	0	2	1	0	0	1	1	0	0	0	8	1	1	0	3	4	0	0	0	1
ATP11A-AS1	0	0	0	1	0	0	0	0	0	0	0	0	0	0	0	0	1	0	0	0	0	0
ATP11B	0	0	0	0	1	1	0	0	1	0	0	1	4	1	1	0	2	0	3	0	1	2
ATP12A	1	0	0	1	0	0	0	0	1	0	2	0	0	0	1	0	0	0	0	0	0	0
ATP13A1	0	0	0	0	0	0	0	0	2	0	0	4	2	0	0	0	1	1	0	0	0	0
ATP13A2	0	0	2	3	0	0	0	0	4	1	0	0	0	1	0	0	0	0	0	0	0	0
ATP13A3	0	0	0	1	0	0	0	0	4	0	0	2	3	0	2	0	0	1	0	0	0	1
ATP13A4	0	0	0	0	0	0	0	0	1	0	1	1	0	1	1	0	1	0	2	0	0	0
ATP1A1	1	2	0	4	9	0	2	0	5	0	0	3	2	1	3	1	1	6	1	0	0	0
ATP1A1-AS1	0	0	0	4	1	1	0	0	1	0	0	0	0	0	1	0	1	0	0	0	0	0
ATP1A2	0	0	1	0	2	1	0	0	4	0	1	0	0	0	0	0	1	2	0	0	0	0
ATP1A3	0	0	0	2	1	0	0	0	0	0	0	0	0	0	0	0	0	0	0	0	0	0
ATP1A4	0	0	0	2	2	0	0	0	1	0	0	0	1	0	0	0	0	0	0	0	0	0
ATP1B1	2	0	1	3	2	2	0	0	35	0	1	12	82	19	19	9	33	63	21	6	5	0
ATP1B2	0	0	0	1	2	0	0	0	0	0	0	0	0	0	0	0	0	0	0	0	0	0
ATP1B3	1	0	0	2	1	0	0	0	22	0	0	1	2	0	0	0	3	1	0	1	0	0
ATP23	0	0	0	0	0	0	0	0	1	0	0	0	0	0	0	0	0	0	1	0	0	0
ATP2A1	0	0	1	0	0	0	0	0	0	1	1	0	0	0	0	0	0	0	0	0	0	0
ATP2A2	0	0	0	0	1	1	0	0	15	0	0	4	17	3	3	3	3	12	5	2	0	1
ATP2A3	0	0	1	1	1	0	0	0	4	0	0	1	0	0	1	0	1	3	0	0	0	0
ATP2B1	0	0	0	0	0	0	0	0	0	0	0	0	2	0	0	0	0	0	0	0	0	0
ATP2B2	2	0	0	2	2	0	0	1	2	0	1	0	1	0	0	0	0	0	0	0	0	0
ATP2B3	0	0	0	1	0	0	0	0	0	0	0	0	0	0	0	1	0	0	0	0	0	1
ATP2B4	0	0	0	0	0	0	0	0	2	0	1	0	0	0	0	0	0	0	0	0	0	0
ATP2C1	0	0	1	0	0	0	0	0	1	0	0	0	0	0	0	0	0	0	0	0	0	0
ATP2C2	0	0	0	0	0	0	0	0	0	1	0	0	0	0	0	0	0	1	0	0	0	0
ATP5F1A	1	0	0	2	7	1	0	0	10	0	0	0	7	0	2	0	2	1	0	0	0	2
ATP5F1AP2	0	0	0	0	0	0	0	0	0	0	0	0	0	1	1	0	0	0	0	0	0	0
ATP5F1B	0	1	0	2	1	1	0	0	9	0	0	2	17	1	4	1	2	4	3	0	0	0
ATP5F1C	1	0	0	1	2	0	0	0	1	0	1	2	1	0	0	0	1	1	0	0	0	1
ATP5F1D	0	0	2	0	7	1	0	1	4	0	0	1	1	0	0	0	0	1	0	0	0	0
ATP5F1E	5	0	0	1	12	1	2	1	17	0	4	8	13	6	7	0	12	13	5	3	0	0
ATP5IF1	1	0	0	1	3	0	0	0	6	0	0	6	9	7	1	1	3	4	2	1	0	1
ATP5MC1	2	0	0	0	2	0	0	0	2	0	0	0	1	1	0	0	0	2	0	0	0	0
ATP5MC2	3	0	0	0	6	0	1	0	1	0	0	0	6	1	1	1	2	2	2	1	0	0
ATP5MC3	0	0	0	0	6	0	0	0	3	0	1	0	4	0	0	0	5	1	0	0	0	0
ATP5ME	2	0	0	0	2	0	0	0	14	0	0	0	4	1	2	0	0	1	3	0	0	0
ATP5MF	2	1	0	5	9	0	0	0	0	0	0	0	8	2	3	0	4	8	2	0	0	0
ATP5MFP1	0	0	0	0	0	0	0	0	0	0	0	0	0	0	0	0	0	0	0	0	0	0
ATP5MG	0	0	0	1	9	0	0	0	1	0	0	6	11	3	4	0	5	7	2	1	0	2
ATP5MJ	0	0	0	0	0	0	0	0	6	0	1	3	10	1	3	0	2	8	3	0	1	1
ATP5MK	0	0	0	0	0	0	0	0	1	0	0	1	2	1	2	0	2	3	1	0	0	0
ATP5PB	2	0	0	1	4	0	1	0	0	0	0	0	5	1	2	0	0	1	1	0	0	0
ATP5PD	2	0	0	0	6	0	0	0	1	0	0	1	4	1	0	0	2	1	0	0	0	0
ATP5PF	2	0	5	1	10	1	0	0	6	0	0	2	9	3	2	0	6	6	3	0	0	0
ATP5PO	0	0	0	2	5	0	0	0	0	0	0	0	4	0	0	0	2	1	2	0	0	0
ATP6	1279	40	109	306	1224	724	140	137	469	32	37	234	271	70	257	44	260	520	120	25	13	36
ATP6AP1	1	0	0	2	0	0	0	0	10	0	0	5	7	1	2	0	1	4	0	0	0	2
ATP6AP2	0	0	1	1	0	0	0	0	6	0	0	0	3	1	3	0	1	0	2	0	0	0
ATP6V0A1	1	0	4	1	1	0	0	0	5	0	1	1	3	1	1	0	0	4	0	0	0	0
ATP6V0A2	0	0	0	4	1	1	0	0	1	0	1	0	1	0	0	0	0	4	0	0	0	0
ATP6V0A4	0	0	0	0	0	0	0	0	1	0	2	0	0	0	0	0	0	2	0	0	0	0
ATP6V0B	4	0	0	0	0	0	1	0	23	0	0	10	20	4	4	2	8	13	4	1	0	1
ATP6V0D1	0	1	0	7	2	1	0	0	7	0	2	9	15	1	8	0	3	10	5	0	0	2
ATP6V0D2	0	0	0	1	0	0	2	0	0	0	0	0	0	0	0	0	0	0	0	0	0	1
ATP6V0E1	2	1	0	0	5	0	0	0	7	0	1	14	33	10	7	3	10	27	12	1	4	1
ATP6V0E2	0	0	1	1	2	0	1	0	2	0	0	0	2	0	0	0	0	0	1	0	0	0
ATP6V1A	0	0	0	2	0	0	0	0	2	0	0	2	4	1	1	0	0	5	1	0	0	3
ATP6V1B1	0	0	0	0	1	0	0	0	2	0	0	0	0	0	0	0	0	0	0	0	0	0
ATP6V1B2	1	0	0	0	2	0	1	0	0	0	0	4	5	2	3	0	3	8	3	0	0	0
ATP6V1C1	2	0	0	0	1	0	0	0	3	0	0	1	3	3	1	0	1	6	0	0	0	0
ATP6V1C2	0	0	0	1	0	0	0	0	0	0	0	1	3	0	0	0	0	4	1	0	0	0
ATP6V1D	1	0	0	1	1	0	0	0	5	0	0	6	10	1	0	1	7	13	3	0	0	0
ATP6V1E1	1	0	0	2	3	1	0	0	9	0	0	6	22	3	5	3	14	19	8	2	0	2
ATP6V1F	0	0	0	2	6	1	1	0	10	0	0	6	12	5	1	1	4	5	3	0	3	0
ATP6V1G1	1	0	0	2	3	0	0	0	14	0	0	11	23	7	13	1	14	13	7	2	1	2
ATP6V1H	0	1	0	5	0	0	0	0	5	0	0	6	4	3	3	0	1	3	4	0	0	0
ATP7B	1	0	2	5	0	0	1	1	0	0	0	0	2	0	0	0	1	0	0	0	0	0
ATP8	31	6	7	13	27	24	4	9	19	7	12	8	13	3	16	0	6	13	2	1	2	1
ATP8A1	0	0	0	0	0	0	0	0	0	0	0	0	0	0	0	0	0	0	1	0	0	0
ATP8A2	0	1	1	2	2	0	1	0	0	0	0	0	0	0	0	0	0	1	0	0	0	0
ATP8B1	0	0	0	9	0	2	0	0	0	0	1	4	8	2	10	1	3	6	1	1	0	0
ATP8B2	0	0	1	3	0	0	1	0	3	0	1	0	0	0	1	0	0	0	0	0	0	0
ATP8B3	0	0	1	0	0	0	0	0	0	0	0	0	0	0	0	0	0	0	0	0	0	2
ATP8B4	0	1	0	2	0	0	0	0	0	0	0	1	0	0	0	0	0	0	0	0	0	0
ATP8B5P	0	0	0	2	0	0	0	0	0	0	0	0	2	0	0	0	1	1	0	0	0	0
ATP9A	0	1	0	1	1	0	1	0	5	0	0	1	0	1	1	1	1	4	0	0	0	0
ATP9B	1	0	2	4	0	2	1	0	1	0	0	0	1	0	1	0	0	0	1	0	0	0
ATPAF1	0	0	0	0	0	0	0	0	0	0	0	1	0	0	0	0	0	1	0	0	0	0
ATPAF2	0	0	0	4	0	0	1	0	0	0	0	0	0	0	0	0	1	1	0	0	0	0
ATPSCKMT	0	0	0	0	0	0	0	0	2	0	0	0	0	0	2	0	0	1	0	0	0	0
ATR	0	0	0	5	2	0	0	0	0	0	0	1	2	0	0	0	0	0	0	0	0	2
ATRAID	0	0	0	0	0	0	0	0	2	1	0	0	2	0	0	0	0	1	0	1	0	0
ATRN	0	0	0	2	1	0	0	0	1	0	0	0	1	1	0	0	2	1	0	0	0	0
ATRNL1	0	0	0	4	0	0	0	0	1	0	1	0	0	0	0	1	0	3	0	0	0	0
ATRX	1	0	0	0	3	0	0	0	3	0	0	2	6	1	2	4	2	3	3	0	0	0
ATXN1	0	0	0	0	1	0	0	0	2	0	1	0	1	1	0	0	0	2	0	0	0	0
ATXN10	0	0	0	3	0	1	0	0	2	0	0	1	1	1	4	0	1	2	0	0	0	1
ATXN1L	0	1	0	0	1	0	0	0	1	3	0	1	2	1	1	0	0	2	2	0	0	0
ATXN2	0	0	1	11	0	2	1	1	6	1	0	4	13	5	5	2	4	5	4	0	0	7
ATXN2L	1	1	0	3	0	0	0	0	3	0	0	1	0	2	0	0	1	2	1	1	0	0
ATXN3	0	0	0	2	0	0	0	0	3	2	0	0	1	0	0	0	4	4	0	0	0	0
ATXN7L1	0	2	0	0	0	1	0	0	2	0	2	0	0	0	2	0	0	1	0	0	0	1
ATXN7L2	0	0	0	0	0	0	0	0	2	0	0	0	0	0	0	0	0	0	0	0	0	0
ATXN7L3	0	0	0	1	0	0	0	0	0	0	0	0	6	2	2	0	2	6	0	1	0	1
AUH	0	0	0	0	1	0	0	0	1	1	0	2	1	0	0	1	0	1	1	1	0	0
AUP1	0	0	0	0	0	1	0	0	0	0	0	0	0	0	1	0	1	1	0	0	0	0
AURKA	0	1	0	0	0	0	0	0	0	0	0	0	0	0	0	0	0	0	0	0	0	0
AURKAIP1	0	0	1	0	3	0	0	0	0	0	0	1	4	1	2	0	4	7	0	0	0	1
AURKB	0	0	1	1	0	0	0	0	0	0	0	0	0	0	0	0	0	0	1	0	0	0
AURKC	0	0	0	0	0	0	0	0	0	0	0	0	0	0	0	0	0	0	0	0	0	0
AUTS2	0	1	1	9	0	1	1	0	2	0	0	0	2	0	1	0	1	4	1	0	0	1
AVIL	1	0	0	5	0	1	0	0	2	0	0	0	1	1	0	0	1	1	0	0	1	2
AVL9	0	0	0	0	0	0	1	0	1	0	0	0	2	0	0	0	1	3	0	0	1	0
AVPI1	1	0	0	2	0	0	0	0	1	0	0	8	4	7	6	3	5	6	6	0	0	1
AVPR1A	0	0	0	0	0	0	0	0	0	0	0	0	0	0	0	0	0	0	0	0	0	0
AXDND1	0	0	1	0	0	0	0	0	0	0	1	0	0	0	0	0	0	0	0	0	0	0
AXIN1	0	0	0	0	0	0	0	1	4	0	0	0	0	2	1	0	2	1	1	0	0	0
AXIN2	0	0	0	0	1	0	0	0	0	0	0	0	0	0	0	0	0	0	0	0	0	0
AXL	1	0	0	1	0	0	0	0	0	1	1	0	0	0	0	0	0	0	0	0	0	0
AZGP1	0	0	0	2	2	0	0	0	3	0	0	0	2	1	0	1	0	1	0	0	0	1
AZI2	0	0	0	1	1	0	0	0	2	0	1	0	2	0	0	0	0	3	2	0	0	0
AZIN1	1	0	0	0	0	0	0	0	10	0	0	5	11	4	4	4	5	8	2	0	2	0
AZIN2	0	0	0	1	1	0	0	0	0	0	0	0	0	0	0	0	0	0	0	0	0	0
AZU1	0	0	0	0	0	0	0	0	2	0	0	0	0	0	0	0	0	1	0	0	0	0
B2M	22	1	2	14	12	14	7	1	341	3	2	359	999	274	342	76	456	745	254	68	33	66
B3GALNT1	1	0	0	0	0	0	0	0	3	0	0	0	0	0	0	0	0	1	0	0	0	1
B3GALNT2	1	0	1	0	0	2	0	0	0	0	0	0	0	0	0	0	2	3	0	0	0	0
B3GALT4	0	0	0	4	1	0	0	0	1	0	0	0	0	0	1	0	2	3	1	0	0	0
B3GALT5	0	0	0	0	0	1	0	0	6	1	0	20	36	20	9	3	18	38	16	3	1	4
B3GALT6	0	0	0	0	0	0	0	0	2	0	0	0	0	0	0	0	0	1	0	0	0	0
B3GAT1	1	0	0	0	0	0	0	0	1	0	0	0	0	0	0	0	0	0	0	0	0	0
B3GAT3	0	0	0	1	0	0	0	0	0	0	0	0	1	0	0	0	0	2	0	0	1	0
B3GLCT	0	1	0	0	0	0	0	0	0	0	0	0	0	0	1	0	0	0	0	0	0	0
B3GNT2	0	0	0	0	0	1	0	0	3	0	0	1	0	0	1	0	1	1	1	0	0	0
B3GNT3	0	0	0	1	0	0	1	0	4	0	0	2	8	1	2	0	2	6	2	0	0	2
B3GNT5	0	0	0	0	0	0	0	0	4	0	0	1	16	1	8	0	10	11	5	0	0	1
B3GNT6	0	1	0	2	1	1	0	0	1	1	0	0	1	0	0	0	0	2	0	0	0	0
B3GNT7	0	0	0	0	0	0	1	0	0	0	0	0	2	0	0	0	0	0	0	0	0	0
B3GNT8	0	0	0	0	0	0	0	0	1	0	0	5	11	3	4	1	4	6	1	0	1	0
B3GNTL1	0	0	0	0	1	0	0	0	0	0	0	0	0	0	0	0	0	0	0	0	0	0
B4GALNT1	0	0	0	0	0	0	0	0	2	0	0	0	1	0	0	0	0	0	0	0	0	0
B4GALNT2	0	0	0	1	0	0	0	0	0	0	0	0	0	0	1	0	0	0	0	0	0	0
B4GALNT3	0	0	0	0	0	0	0	0	1	0	0	0	2	0	0	0	0	2	0	0	0	0
B4GALNT4	0	0	0	0	0	0	0	0	2	0	0	0	0	0	0	0	0	0	0	0	0	0
B4GALT1	0	0	0	0	0	0	1	0	16	0	0	48	98	27	26	11	40	91	24	3	1	6
B4GALT2	0	0	0	0	0	0	0	0	0	1	0	0	1	0	0	0	0	0	0	0	0	0
B4GALT3	0	0	0	0	1	0	0	0	0	0	0	0	2	1	0	2	1	1	0	0	0	1
B4GALT4	1	0	0	0	0	0	0	0	1	0	0	2	2	0	1	1	2	3	0	0	0	0
B4GALT5	1	0	0	0	0	0	0	0	4	0	0	8	50	6	13	2	30	30	11	2	5	3
B4GALT7	0	0	0	0	0	0	0	0	2	0	0	0	0	0	0	0	1	1	0	0	0	0
B4GAT1	0	0	0	0	0	0	0	0	0	0	0	0	0	0	0	0	1	0	0	0	0	0
B9D1	0	0	0	2	1	0	1	0	2	0	0	0	0	1	0	0	0	0	1	0	0	0
B9D2	0	0	0	0	1	0	0	1	1	0	0	2	2	2	3	0	2	4	0	0	0	0
BABAM1	0	0	0	1	1	0	0	0	1	1	0	0	2	1	0	0	0	1	0	0	0	0
BABAM2	1	0	0	0	2	0	0	0	0	0	0	2	0	1	1	0	0	1	2	0	0	0
BACE1	2	0	0	2	0	0	0	0	1	0	0	0	0	1	0	0	0	0	0	0	0	0
BACE2	0	0	0	0	0	1	0	0	5	2	0	9	27	11	8	0	4	14	8	1	2	5
BACH2	1	0	1	1	0	0	1	0	0	0	0	0	0	0	0	0	0	0	0	0	0	1
BAD	0	0	0	0	3	0	0	0	1	0	0	0	0	0	0	0	2	0	0	0	0	1
BAG1	0	0	0	4	1	0	2	0	2	0	0	6	8	2	3	1	6	14	6	0	0	0
BAG2	0	0	0	0	0	0	0	0	1	0	0	0	0	0	0	0	0	1	0	0	0	1
BAG3	0	0	0	0	3	0	1	0	7	0	0	4	17	4	5	1	8	20	3	1	1	1
BAG4	1	0	1	0	1	0	0	0	1	0	0	0	1	0	2	0	0	0	1	0	0	0
BAG5	0	0	0	2	1	0	1	0	1	0	0	0	1	0	0	0	0	1	0	0	0	0
BAG6	5	1	0	0	1	0	0	0	6	0	0	0	8	4	2	0	3	10	1	0	0	1
BAHD1	0	0	0	0	1	0	0	0	4	0	1	0	7	4	2	0	1	4	3	0	0	2
BAIAP2	0	0	0	1	0	0	1	0	4	0	1	4	7	0	0	0	4	3	2	0	0	3
BAIAP2-DT	0	0	0	0	1	0	0	0	1	0	0	1	0	0	1	0	0	0	0	0	0	0
BAIAP2L1	0	0	1	1	0	1	0	0	5	0	0	1	2	2	8	0	3	2	1	0	0	0
BAIAP2L2	0	0	0	0	1	0	0	0	2	0	0	1	1	1	1	0	0	0	0	0	0	0
BAIAP3	0	0	0	0	1	0	2	0	2	0	0	0	0	0	0	0	0	0	0	0	0	0
BAK1	0	0	0	1	0	0	0	0	0	0	0	3	1	1	1	0	1	2	1	0	0	0
BAMBI	0	0	0	0	0	0	0	0	0	0	0	0	0	0	0	0	0	2	0	0	0	0
BANF1	0	0	0	1	2	0	0	0	0	0	0	1	0	0	0	0	1	1	0	0	0	1
BANF2	0	0	0	0	1	0	0	0	0	0	0	0	0	0	0	0	0	0	0	0	0	0
BANK1	0	0	0	0	0	0	0	0	1	0	0	0	0	0	0	0	1	1	0	0	0	0
BANP	0	0	0	0	0	0	0	0	1	1	0	1	0	0	0	0	0	7	0	0	0	0
BAP1	0	0	0	1	0	0	0	0	4	0	0	3	5	0	3	0	2	2	0	0	0	0
BARD1	1	0	1	1	1	0	0	0	0	0	1	0	0	0	1	0	0	0	1	0	0	0
BARX2	0	0	0	3	0	0	0	0	1	0	0	2	7	0	0	3	2	6	2	0	0	0
BASP1	0	0	0	1	0	1	2	0	4	0	0	0	4	2	6	0	2	9	0	0	0	0
BASP1-AS1	2	3	0	5	4	1	1	0	0	0	0	0	0	0	0	0	0	6	0	0	0	2
BATF	0	0	1	1	0	0	0	0	0	0	0	1	2	0	0	0	0	6	0	0	0	0
BATF2	0	0	0	0	0	1	0	0	0	1	0	0	0	0	1	0	0	0	0	0	0	0
BAX	0	0	0	0	0	0	0	0	2	0	0	0	2	2	3	0	1	1	1	0	0	1
BAZ1A	0	0	0	2	3	0	1	0	1	0	0	1	9	2	2	1	5	6	1	2	0	0
BAZ1B	0	0	0	2	1	0	1	0	2	0	1	1	1	0	1	0	2	3	0	0	0	0
BAZ2A	1	0	0	5	1	0	1	1	1	0	4	6	4	4	3	1	3	5	1	0	0	2
BAZ2B	2	1	1	7	0	1	0	0	3	0	1	3	10	3	3	1	7	5	5	1	0	4
BAZ2B-AS1	0	0	0	0	0	0	0	0	1	0	0	1	2	0	0	2	1	0	0	0	0	0
BBC3	0	0	1	1	0	0	0	0	3	0	0	2	6	2	0	1	7	5	2	0	0	0
BBIP1	0	0	0	0	3	0	0	0	4	0	0	3	0	1	3	1	3	2	0	0	0	0
BBLN	0	0	0	0	0	0	0	0	5	0	0	2	21	12	8	7	10	21	10	1	1	2
BBOX1	0	0	1	0	5	0	0	0	1	0	1	0	0	0	0	0	0	0	0	0	0	0
BBS1	0	0	0	0	0	0	0	0	0	0	0	0	0	0	0	0	0	2	2	0	0	0
BBS10	0	0	0	0	0	0	0	0	1	0	0	0	0	0	0	0	1	0	0	0	0	0
BBS12	0	0	0	0	0	0	0	0	0	0	0	0	2	0	0	0	0	0	0	0	0	0
BBS2	0	0	2	0	1	0	0	0	1	1	0	0	1	0	0	0	0	0	0	0	0	0
BBS4	1	1	0	0	0	0	0	0	1	0	0	0	3	0	0	0	1	1	0	0	1	0
BBS5	0	0	0	0	0	0	0	0	2	0	0	0	0	0	0	0	0	0	0	0	0	0
BBS9	1	0	0	1	0	0	0	0	1	0	0	0	2	0	0	0	0	4	0	0	0	3
BBX	0	0	1	3	0	0	1	0	1	0	0	0	2	1	1	0	0	0	0	0	0	1
BCAM	1	2	1	6	0	1	2	0	8	2	0	0	0	0	1	0	0	2	1	0	0	0
BCAN	0	0	0	0	0	0	0	1	0	0	0	0	0	0	0	0	0	0	0	0	0	0
BCAP29	0	0	0	0	0	0	0	0	0	0	1	0	0	0	0	1	0	0	0	0	0	0
BCAP31	0	0	0	0	2	0	0	0	1	0	0	3	4	1	0	0	0	4	2	0	0	0
BCAR1	0	0	0	1	0	0	0	0	3	0	1	2	11	1	3	0	3	6	4	0	0	1
BCAR3	0	0	0	0	0	0	0	0	8	0	0	7	6	2	2	0	1	4	4	1	1	0
BCAS1	3	0	0	2	0	0	0	2	7	0	1	14	29	9	6	3	8	28	9	3	1	8
BCAS2	0	0	0	0	2	1	0	0	0	0	0	1	4	0	0	0	4	4	2	1	0	1
BCAS3	1	0	0	1	0	0	0	0	3	0	1	0	3	0	0	0	0	0	1	0	0	0
BCAS4	2	0	0	1	0	0	0	0	0	0	0	0	1	1	0	0	0	1	0	0	0	0
BCAT1	0	0	0	5	1	1	0	0	4	0	0	0	7	1	0	0	1	2	0	0	0	0
BCAT2	0	0	0	3	1	0	0	0	3	0	0	1	0	0	1	0	0	1	1	0	0	0
BCCIP	0	0	1	0	0	0	1	0	1	0	0	1	1	1	0	0	0	1	0	0	0	0
BCDIN3D	0	0	0	0	0	0	0	0	1	1	1	0	0	0	0	1	2	0	0	0	0	0
BCKDK	1	0	0	1	1	1	0	0	3	0	0	1	3	1	1	0	2	6	0	0	1	0
BCL10	0	0	0	0	0	0	0	0	1	0	0	3	10	0	9	0	6	15	3	0	2	2
BCL11A	0	0	0	0	1	2	2	0	0	2	0	0	2	0	0	0	0	1	0	0	0	0
BCL11B	0	0	1	0	0	0	0	0	2	0	1	0	0	0	0	0	0	0	1	0	0	2
BCL2	0	0	0	0	0	0	0	0	3	0	1	1	3	0	0	0	0	0	0	0	0	0
BCL2A1	1	0	0	0	0	0	0	0	2	0	0	3	2	0	0	0	2	2	1	0	0	0
BCL2L1	0	0	0	0	1	0	0	0	2	0	0	1	14	3	0	0	0	12	2	0	0	0
BCL2L11	0	0	0	0	0	0	0	0	4	0	0	2	2	2	1	0	2	2	0	0	0	0
BCL2L12	1	0	1	2	0	0	0	0	1	1	0	0	1	1	0	0	0	0	0	0	0	0
BCL2L13	2	0	0	0	0	1	0	1	0	0	0	0	1	0	0	0	0	0	0	0	0	0
BCL2L14	1	1	1	3	0	0	1	0	1	0	0	0	0	0	0	0	0	0	0	0	0	0
BCL2L15	1	0	0	1	1	1	0	0	1	0	1	0	5	1	0	0	1	3	0	0	0	1
BCL2L2	1	1	0	1	0	0	1	0	3	0	0	0	1	0	0	0	0	1	0	1	0	0
BCL3	2	0	0	0	0	1	0	0	4	0	0	2	15	6	4	1	12	13	5	2	0	2
BCL6	0	0	0	2	1	1	1	0	13	0	0	13	31	7	8	3	6	15	7	3	2	9
BCL7A	1	0	0	0	0	1	0	0	2	0	0	0	1	0	2	0	0	0	0	0	0	0
BCL7B	0	0	0	0	2	0	0	0	2	0	0	2	3	1	1	0	1	1	1	0	0	1
BCL7C	0	0	0	0	0	0	0	0	3	0	0	0	0	0	0	0	0	3	0	0	0	0
BCL9	0	0	0	0	0	0	0	0	2	0	0	0	0	0	0	0	0	0	0	0	0	1
BCL9L	0	1	0	0	1	1	0	0	4	0	0	1	8	2	5	1	6	8	1	2	0	0
BCLAF1	0	0	0	2	0	0	1	0	1	0	0	1	2	0	0	0	3	1	0	0	0	0
BCLAF3	0	0	0	0	1	0	0	0	1	0	0	0	0	0	1	0	0	2	0	0	0	0
BCO1	0	0	2	0	0	0	0	0	0	0	0	0	0	0	0	0	0	0	0	0	0	0
BCO2	0	0	0	2	0	0	0	0	3	0	0	0	0	0	1	0	1	1	0	0	0	0
BCOR	0	0	0	1	0	0	1	0	2	0	1	4	3	0	2	0	2	4	2	1	0	4
BCORL1	0	0	0	4	0	0	0	0	1	0	0	0	1	0	0	0	0	0	0	0	1	1
BCR	1	2	0	0	1	0	0	0	1	0	3	1	9	1	0	2	1	5	0	0	0	0
BDH1	0	0	0	0	0	0	0	1	0	0	0	0	2	1	0	0	1	0	0	0	0	0
BDH2	0	0	0	0	2	1	0	0	2	0	0	0	0	2	0	0	0	2	1	0	0	0
BDKRB1	1	0	0	0	0	0	0	0	0	0	0	0	0	0	0	0	1	0	0	0	0	0
BDKRB2	0	0	4	1	0	0	0	0	2	0	0	3	5	0	1	0	1	4	1	0	0	1
BDNF	0	0	0	0	0	0	0	0	0	0	0	0	0	0	0	0	0	1	1	0	0	0
BDP1	2	2	0	2	0	1	0	0	1	0	1	1	0	0	0	1	0	2	1	0	0	1
BEAN1	0	0	0	0	0	0	0	0	0	0	0	0	0	0	0	0	1	1	0	0	0	0
BECN1	2	0	1	1	0	0	0	0	5	0	1	7	6	3	0	0	2	4	1	1	1	1
BEGAIN	0	1	0	0	0	0	0	0	0	0	1	0	0	0	0	0	0	0	0	0	0	0
BEND3	0	0	0	1	0	0	1	0	0	0	0	0	0	0	0	0	0	0	0	0	0	0
BEND6	0	0	0	3	0	0	0	0	1	0	0	0	1	0	0	0	0	0	1	0	0	1
BEND7	0	0	0	0	1	0	0	0	3	0	0	0	0	0	0	1	1	1	1	0	0	0
BEST1	0	0	1	7	5	2	0	0	0	0	0	16	11	2	5	0	3	6	2	0	0	1
BEST2	0	0	0	0	0	0	0	0	0	0	1	0	0	0	0	0	0	0	0	0	0	0
BEST3	0	0	0	1	0	0	0	0	0	0	0	0	0	0	0	0	0	1	0	0	0	0
BEST4	0	0	0	0	0	0	1	0	0	0	0	0	0	0	0	0	0	0	0	0	0	0
BET1	0	0	0	1	0	0	1	0	0	0	0	0	4	0	1	0	0	1	0	0	0	0
BET1L	0	0	0	0	0	0	1	1	2	0	0	0	5	1	0	0	2	2	0	0	0	0
BEX3	0	0	0	1	2	0	0	0	3	0	0	2	0	0	0	0	0	0	0	0	0	0
BEX4	0	0	0	0	2	0	0	0	7	1	0	1	0	0	0	0	2	2	2	0	0	0
BFAR	0	0	0	2	1	0	0	0	1	0	1	0	0	0	0	0	0	1	0	0	0	1
BFSP1	1	2	2	1	0	0	0	0	0	0	0	0	0	0	0	0	0	0	0	0	0	0
BGN	0	0	0	0	0	0	0	0	0	0	0	0	0	0	0	0	0	0	0	0	0	0
BHLHE22	0	0	0	0	0	0	0	0	0	0	0	0	0	0	0	0	0	0	0	0	0	0
BHLHE40	0	0	0	0	3	1	0	0	16	0	0	6	31	13	22	2	18	25	10	2	1	0
BHLHE40-AS1	0	0	0	0	0	0	0	0	0	0	0	0	0	0	0	0	0	0	0	0	0	0
BHLHE41	0	0	0	0	0	0	0	0	1	0	0	0	0	0	0	0	0	0	0	0	0	0
BHMT	0	0	0	3	2	0	0	0	3	0	0	1	0	1	1	0	1	0	0	0	0	0
BHMT2	1	0	1	7	7	2	0	1	2	1	0	1	0	0	0	0	0	2	0	0	0	4
BICC1	0	0	1	1	0	0	0	0	1	0	0	0	0	0	0	0	0	0	0	0	0	0
BICD1	1	0	1	0	0	1	0	0	1	0	1	1	0	0	0	0	0	0	0	0	0	0
BICD2	0	0	0	0	1	0	0	0	2	0	0	0	0	0	1	0	0	1	0	0	0	0
BICDL1	0	0	0	0	0	0	0	0	1	1	0	3	11	4	5	0	4	19	5	0	0	2
BICDL2	1	0	0	3	0	0	0	0	3	0	2	2	18	4	6	2	3	16	7	0	4	1
BICRA	0	0	0	0	0	0	1	0	2	0	0	2	3	0	2	0	1	2	0	1	0	1
BICRAL	0	0	0	0	0	0	0	1	1	0	0	0	0	0	1	0	1	1	0	0	0	0
BID	0	0	0	1	1	0	0	0	2	0	1	0	1	1	1	0	2	3	1	0	0	2
BIK	0	0	0	1	0	0	0	0	0	0	0	0	6	3	1	0	1	4	0	0	0	0
BIN1	1	0	0	0	0	0	0	0	4	0	1	0	1	0	0	0	0	2	0	0	0	0
BIN2	0	0	0	0	1	0	1	0	3	0	0	1	0	0	0	0	0	0	1	0	0	0
BIN3	0	0	0	3	0	0	0	0	5	0	0	1	3	0	1	0	0	3	0	0	0	1
BIRC2	0	0	0	0	0	0	0	0	2	0	0	1	6	0	2	0	1	1	1	0	0	1
BIRC3	1	0	0	1	1	0	0	0	1	0	0	2	12	3	3	2	5	10	3	0	0	1
BIRC5	0	0	0	1	2	0	0	0	0	0	0	0	0	0	0	0	0	0	0	0	0	0
BIRC6	1	1	2	3	1	0	0	1	1	1	0	0	1	0	2	0	0	0	0	0	0	0
BIRC7	0	0	0	0	0	0	0	0	0	0	0	0	0	0	0	0	0	0	0	0	0	0
BIVM	0	0	0	1	3	2	0	0	0	0	0	1	0	0	0	0	0	0	0	0	0	0
BLCAP	0	0	0	0	0	0	0	0	3	0	0	1	7	1	1	0	0	4	1	0	1	0
BLK	0	1	0	0	0	0	0	0	0	0	0	0	1	0	0	0	0	0	0	0	0	0
BLM	0	0	0	3	1	0	0	0	2	0	1	0	0	0	0	0	0	0	0	0	0	0
BLMH	2	1	2	2	1	0	0	0	3	0	1	0	0	0	0	0	0	0	0	0	0	0
BLNK	0	0	0	0	1	0	0	0	0	0	0	2	3	2	2	0	0	2	2	0	0	1
BLOC1S1	0	0	0	3	1	0	0	0	5	0	0	6	8	1	0	0	2	4	0	0	0	0
BLOC1S2	0	0	0	0	0	0	1	0	1	0	0	0	0	0	0	0	1	0	0	1	1	0
BLOC1S3	0	0	0	0	0	0	0	0	1	0	0	0	0	0	1	0	0	1	0	0	0	0
BLOC1S4	0	0	0	0	1	0	0	0	0	0	0	0	1	0	0	0	2	3	1	0	0	0
BLOC1S5	0	0	0	1	0	0	0	0	0	0	0	0	0	0	0	0	0	0	0	0	0	1
BLOC1S6	1	0	0	1	0	0	0	0	1	0	0	0	1	0	0	0	1	3	0	0	0	0
BLVRA	0	0	0	0	1	0	0	0	0	0	0	0	3	0	0	0	1	5	1	0	1	0
BLVRB	0	0	0	2	0	0	0	0	7	1	1	13	28	9	4	2	8	28	4	2	0	3
BLZF1	0	0	0	0	0	0	0	0	2	0	0	5	5	1	0	0	1	2	1	0	0	0
BMERB1	0	1	1	5	1	0	0	0	3	0	0	0	0	0	1	0	1	1	0	0	0	0
BMF	0	0	0	0	0	0	0	0	0	0	0	0	0	0	1	0	0	3	0	0	0	0
BMI1	0	0	0	0	0	0	0	0	0	0	0	0	1	0	0	0	0	0	0	0	0	0
BMP1	0	0	0	0	1	0	0	0	1	0	0	0	2	1	2	0	3	1	2	0	0	0
BMP2	0	0	0	1	0	0	0	0	2	0	1	0	0	0	1	0	1	0	1	0	0	0
BMP2K	0	0	0	1	0	0	0	0	1	0	0	0	0	0	0	0	0	0	0	0	0	0
BMP3	0	0	0	0	0	0	0	0	0	0	0	0	0	0	0	0	0	0	1	0	0	0
BMP4	1	0	1	3	0	0	0	0	0	0	0	0	0	0	0	0	0	0	0	0	0	0
BMP7	0	1	0	0	0	0	0	0	0	0	0	0	1	0	0	0	0	0	0	0	0	0
BMP8A	0	0	0	0	1	0	0	0	0	1	0	0	0	0	0	0	0	0	0	0	0	0
BMPER	0	0	0	3	0	1	0	0	0	0	0	0	0	0	0	0	0	0	0	0	0	0
BMPR1A	0	0	0	0	0	0	0	0	0	0	0	0	0	0	0	0	0	2	0	0	0	0
BMPR1B	0	0	0	0	0	0	0	0	0	0	0	0	0	0	0	0	0	0	0	0	0	0
BMPR2	0	0	0	3	0	1	1	0	0	1	0	8	5	3	6	1	2	10	0	1	1	0
BMS1	0	0	0	0	0	0	0	0	0	0	0	0	1	0	0	0	0	0	0	0	0	0
BMS1P1	0	0	0	1	0	0	0	0	1	0	0	0	0	0	1	0	0	0	0	0	0	0
BMS1P10	0	0	0	0	0	0	0	0	0	0	0	0	0	0	0	0	0	2	0	0	0	0
BMT2	0	0	0	0	0	0	0	0	0	0	0	1	2	0	0	1	2	0	0	0	0	0
BNC2	0	0	0	8	0	0	0	0	3	0	0	0	0	0	0	0	1	0	0	0	0	0
BNIP2	1	0	0	1	0	0	0	0	2	0	0	2	3	1	1	2	1	6	2	0	0	0
BNIP3	1	0	0	2	2	0	2	0	0	0	3	4	2	0	4	0	1	0	0	0	1	2
BNIP3L	1	1	0	0	2	0	0	0	3	0	0	7	11	4	4	1	7	10	6	1	0	2
BNIP5	0	0	0	0	0	0	1	0	0	0	0	0	0	0	0	0	0	0	0	0	0	0
BNIPL	0	0	0	3	1	1	0	0	0	0	1	3	6	1	2	0	1	5	1	0	0	0
BOC	0	0	0	0	0	0	0	0	0	0	0	0	0	0	0	0	0	1	1	0	0	0
BOD1	0	0	0	0	0	0	0	0	1	0	1	0	0	0	0	0	0	0	0	0	0	1
BOD1L1	0	0	1	1	2	1	0	0	5	0	0	4	5	3	0	0	3	3	2	0	0	1
BOK	1	0	0	1	2	0	0	1	0	0	0	0	4	1	2	0	1	1	0	0	0	0
BOLA1	0	0	0	0	0	0	0	0	0	0	0	0	1	0	0	1	0	2	1	0	0	1
BOLA3	2	0	0	1	1	0	0	0	0	0	0	0	0	0	0	0	1	0	0	0	0	0
BOLA3-DT	0	0	0	0	0	0	0	0	0	0	0	0	0	0	0	0	0	6	0	0	0	0
BORCS6	1	0	0	0	0	0	0	0	0	0	0	2	0	0	1	0	1	0	0	0	0	0
BORCS7	0	0	0	0	1	0	0	0	3	0	0	0	0	0	0	0	0	1	0	0	0	0
BPGM	0	0	0	0	2	0	0	0	15	0	1	27	57	18	12	1	16	39	5	4	1	4
BPHL	0	0	0	2	2	0	0	0	0	0	0	0	0	0	0	0	1	0	0	0	0	0
BPI	0	0	1	0	2	0	0	0	0	0	0	0	1	0	1	0	1	0	0	0	0	0
BPIFA3	0	0	0	3	0	0	0	0	0	0	0	0	0	0	0	0	0	5	0	0	0	0
BPIFA4P	0	1	0	2	0	1	0	0	0	1	0	0	0	0	0	0	0	0	0	0	0	0
BPIFB1	0	0	0	0	1	0	1	0	0	0	0	0	0	0	0	1	0	1	0	0	0	0
BPIFB2	0	0	0	1	0	0	0	0	0	0	0	0	0	0	0	0	0	0	0	0	0	0
BPIFB4	0	0	0	0	0	0	0	1	2	0	0	0	1	0	0	0	0	0	0	0	0	0
BPIFB5P	0	0	0	0	0	0	0	0	1	0	0	0	0	0	0	0	0	2	0	0	0	1
BPIFC	0	0	0	1	2	0	2	0	1	0	0	1	0	0	0	0	0	0	0	0	0	0
BPNT1	0	0	0	3	0	0	0	0	0	0	0	0	0	0	0	0	2	3	0	0	0	1
BPNT2	0	0	0	0	0	0	0	0	1	0	1	0	3	0	0	1	2	1	0	1	0	0
BPTF	2	0	0	2	0	0	0	2	0	0	0	2	6	0	0	0	2	1	2	0	0	0
BRAF	2	0	1	3	0	2	0	0	1	3	1	2	5	0	0	1	1	1	3	0	0	0
BRAP	0	0	0	1	0	0	0	0	1	0	4	1	2	1	0	0	1	2	0	0	1	0
BRAT1	0	0	1	0	0	0	0	0	2	0	1	0	0	0	1	0	0	0	0	0	0	3
BRCA1	0	0	0	7	0	1	0	1	0	0	0	0	0	0	0	0	0	1	0	0	0	1
BRCA2	0	0	0	1	0	0	0	0	0	1	0	0	0	0	0	0	1	1	0	0	0	0
BRCC3	0	0	0	0	0	0	0	0	0	0	0	0	0	0	0	0	0	1	1	0	0	0
BRD1	0	0	0	0	0	0	0	0	3	0	1	2	5	0	1	1	0	5	1	1	0	0
BRD2	0	0	0	3	0	0	1	0	6	0	0	3	7	5	2	0	6	4	2	1	0	2
BRD3	0	1	0	1	0	0	0	0	1	0	1	0	0	0	1	0	0	1	0	0	0	0
BRD3OS	1	0	0	1	0	0	0	0	0	0	0	0	1	1	0	0	0	0	0	0	0	0
BRD4	0	0	0	0	1	0	1	0	3	0	1	5	9	2	4	1	1	8	0	0	1	0
BRD7	0	0	0	0	0	0	1	0	3	0	0	1	9	0	1	0	0	2	0	0	0	2
BRD8	0	0	0	0	0	0	1	0	3	0	0	0	8	2	0	0	2	5	2	1	0	0
BRD9	0	0	0	0	1	0	0	0	2	0	0	0	0	0	0	0	2	0	0	0	0	0
BRDT	0	1	0	1	1	0	0	1	0	0	0	1	1	0	0	0	0	7	0	0	0	0
BRF1	0	0	0	1	1	0	0	0	3	0	0	0	0	2	0	0	0	1	0	0	0	0
BRF2	0	0	0	1	1	0	0	0	2	0	0	0	0	0	0	0	0	0	0	0	0	0
BRI3	0	0	0	1	0	0	1	0	12	0	0	7	16	9	4	3	10	16	7	2	0	0
BRI3BP	2	1	0	1	1	1	0	0	1	0	0	6	0	0	0	0	1	2	0	0	0	3
BRINP2	0	0	2	0	1	2	0	0	1	1	0	0	0	0	0	0	0	0	0	0	0	1
BRIP1	0	0	0	1	0	1	0	0	0	0	0	0	0	0	0	0	0	0	1	0	0	0
BRIX1	0	0	0	5	1	0	0	0	0	0	0	0	0	0	0	0	0	8	0	0	0	0
BRME1	0	0	0	0	0	0	0	0	1	0	0	0	0	0	0	0	0	1	0	0	0	2
BRMS1	0	0	0	0	0	0	0	0	2	0	0	1	2	3	1	0	1	1	0	1	0	0
BRMS1L	0	0	0	0	0	0	0	0	1	0	0	0	0	0	0	0	0	0	0	0	0	0
BROX	1	0	0	0	0	0	0	0	0	0	0	5	8	1	2	1	2	7	1	1	0	0
BRPF1	0	0	3	2	0	2	0	0	1	0	1	0	0	0	0	0	0	0	0	0	0	0
BRPF3	0	0	0	0	0	0	1	0	0	1	0	0	2	0	0	0	0	1	0	0	0	0
BRSK1	0	0	0	0	0	1	0	0	0	0	0	0	0	0	1	0	0	1	0	0	0	0
BRSK2	0	1	0	1	0	0	0	0	0	0	0	0	0	0	0	0	0	0	0	0	0	0
BRWD1	0	1	0	0	0	1	0	0	3	0	0	2	8	4	3	0	1	9	5	1	0	1
BRWD3	0	0	0	0	1	0	0	1	1	0	0	2	5	0	1	1	1	2	1	0	0	0
BSDC1	1	0	0	2	0	0	1	0	1	0	1	2	6	2	1	0	4	2	3	0	0	0
BSG	0	0	0	1	1	0	0	0	5	0	0	1	3	2	3	1	6	5	2	0	0	0
BSN	1	0	0	0	0	1	0	0	1	0	1	0	1	0	0	0	0	0	0	0	0	1
BSN-DT	0	0	6	1	0	0	0	0	0	0	0	0	0	0	0	0	0	1	0	0	0	0
BSND	0	0	0	0	0	0	0	0	3	0	0	0	1	0	0	0	0	0	0	0	0	0
BSPRY	0	0	0	1	0	2	0	0	0	0	0	2	0	1	0	0	0	0	1	0	0	0
BST1	0	0	0	0	0	0	0	0	2	0	0	0	0	0	0	0	0	0	0	0	0	1
BST2	0	0	0	0	0	0	1	0	19	0	0	2	15	7	1	0	3	12	1	0	1	0
BTAF1	0	0	0	0	1	0	0	0	0	0	0	0	2	0	0	0	0	2	0	0	0	0
BTBD1	1	0	0	0	0	0	0	0	0	0	0	0	0	0	0	0	0	0	0	0	0	0
BTBD10	0	0	0	0	1	0	0	0	0	0	0	5	4	1	0	0	1	5	2	1	0	1
BTBD11	0	0	0	0	0	0	0	1	0	1	2	0	1	0	0	2	0	3	0	0	0	0
BTBD16	0	0	1	1	0	1	0	0	1	0	1	1	1	1	1	1	2	0	0	0	0	0
BTBD19	0	0	1	0	0	0	0	0	1	0	0	0	0	0	0	0	0	0	0	0	0	0
BTBD2	0	0	0	0	1	0	1	0	1	0	0	2	2	1	0	0	0	0	0	1	0	0
BTBD3	0	0	0	0	0	0	0	0	0	0	0	1	2	0	1	0	0	0	0	0	0	0
BTBD6	0	0	0	0	0	0	0	0	0	0	0	0	2	0	0	1	0	0	0	0	0	0
BTBD7	1	0	0	1	1	0	1	0	0	0	0	1	3	0	1	0	0	2	1	1	0	1
BTBD8	0	0	0	0	0	0	0	0	0	0	0	0	0	1	0	0	0	0	0	0	0	0
BTBD9	0	0	0	0	0	0	0	0	2	0	0	0	0	0	1	0	0	1	1	0	0	0
BTC	0	0	0	0	0	0	1	0	0	0	0	0	0	0	0	0	1	1	0	0	0	0
BTD	0	0	0	0	0	0	0	0	0	1	0	0	0	1	0	0	1	1	1	0	0	0
BTF3	2	0	0	1	4	0	0	0	5	0	0	5	6	6	3	0	4	6	4	2	0	1
BTF3L4	0	0	0	0	0	0	0	0	1	0	0	1	2	1	2	0	2	0	0	0	0	1
BTG1	1	0	0	8	0	1	0	0	3	1	0	4	10	2	4	0	4	7	7	1	2	0
BTG2	0	0	0	1	2	0	0	0	9	0	0	2	12	1	6	0	7	10	1	0	1	0
BTG3	0	0	0	0	0	0	1	0	2	0	0	4	5	2	1	0	1	3	2	1	0	1
BTK	0	0	0	0	0	0	0	0	1	0	0	0	0	0	0	0	0	0	0	0	0	0
BTN2A1	0	0	0	1	1	0	0	0	1	1	0	4	11	1	2	1	6	5	2	1	0	0
BTN2A2	0	0	0	0	0	1	0	0	1	0	0	0	0	0	0	0	0	1	0	0	0	0
BTN2A3P	1	0	0	2	1	0	0	0	0	0	0	0	0	0	0	0	0	0	0	0	0	1
BTN3A1	0	0	0	1	0	0	0	0	0	0	0	4	2	0	0	0	0	3	2	0	0	0
BTN3A2	0	0	1	5	1	0	0	0	0	0	0	0	1	0	1	0	0	1	1	0	0	1
BTN3A3	0	0	0	0	0	0	0	0	3	0	1	1	0	0	1	0	0	0	0	0	0	0
BTNL8	0	0	0	2	0	0	0	0	0	0	0	0	0	0	0	0	0	0	0	0	0	2
BTRC	0	0	0	0	0	0	0	0	0	0	0	0	1	1	1	0	1	0	0	0	0	0
BUB1	1	0	0	1	0	0	0	0	2	0	0	0	0	0	0	0	3	0	0	0	0	0
BUB1B	1	0	0	1	0	0	0	0	0	0	0	0	0	0	13	0	0	0	0	0	0	0
BUB1B-PAK6	1	0	0	0	0	0	0	0	0	1	0	0	0	0	0	0	1	0	1	0	0	0
BUB3	1	0	0	0	0	0	0	0	3	0	0	2	3	0	1	0	0	1	1	0	0	0
BUD13	0	0	1	0	0	1	0	0	0	0	0	0	0	0	0	0	1	0	0	0	0	0
BUD23	0	0	0	4	1	0	0	1	0	0	0	0	0	0	0	0	0	0	0	0	0	0
BUD31	0	0	0	0	1	0	2	0	1	0	0	2	12	2	5	1	4	7	2	2	0	0
BVES-AS1	0	0	0	3	0	0	1	0	0	0	0	0	0	1	0	0	0	0	0	0	0	0
BYSL	0	0	0	0	0	0	0	0	3	0	0	0	0	0	0	0	1	0	0	0	0	0
BZW1	0	0	0	0	0	0	0	0	3	0	0	4	11	1	1	0	6	7	2	0	0	2
BZW2	0	0	0	2	0	0	0	0	2	0	0	0	1	0	1	0	2	0	0	0	0	0
C10orf105	0	0	0	1	0	0	0	0	0	0	0	0	0	0	0	0	0	0	0	0	0	0
C10orf126	0	1	1	1	1	0	0	0	0	0	0	0	0	0	0	0	0	1	0	0	0	0
C10orf143	0	0	0	6	0	0	1	0	1	0	0	0	0	0	1	0	0	0	0	0	0	0
C10orf53	0	0	0	1	0	0	0	0	0	1	0	0	0	0	0	0	0	0	0	0	0	0
C10orf55	0	0	0	0	0	0	0	0	1	0	0	0	0	1	0	0	0	0	0	0	0	0
C10orf67	1	0	0	1	2	2	0	0	7	0	0	0	0	0	1	0	0	0	1	0	0	0
C10orf71	0	0	0	0	1	0	0	0	1	0	0	0	0	0	0	0	0	0	0	0	0	0
C10orf90	0	0	0	0	0	0	0	0	1	0	0	0	0	0	0	0	0	1	0	0	0	0
C10orf95	0	0	0	1	0	1	0	0	0	0	0	0	0	0	0	0	1	1	0	0	0	0
C11orf1	0	2	0	2	1	0	0	0	0	0	0	0	0	0	0	0	0	0	0	0	0	0
C11orf21	0	0	0	0	0	0	0	0	0	0	0	0	0	0	0	0	0	0	0	0	0	0
C11orf54	0	0	0	1	1	1	0	0	0	0	0	3	0	0	0	0	0	6	1	0	0	0
C11orf58	1	0	0	3	2	0	1	0	1	0	1	2	9	3	3	0	2	1	1	0	1	2
C11orf68	0	0	0	0	0	0	0	0	1	0	0	6	1	1	1	0	1	5	3	0	0	0
C11orf71	0	0	0	0	0	0	0	0	0	1	0	0	0	0	0	0	1	0	0	0	0	0
C11orf80	0	0	0	2	1	1	0	0	0	0	0	0	0	0	0	0	0	0	0	0	0	0
C11orf96	0	0	0	0	0	0	0	0	1	0	0	1	5	1	2	1	0	2	0	0	0	0
C12orf29	1	0	0	0	0	0	0	0	0	0	0	1	5	1	4	0	2	1	0	0	0	0
C12orf4	0	0	0	0	0	1	0	0	0	0	0	0	0	1	0	0	0	1	0	0	0	0
C12orf42	0	0	0	0	0	0	0	0	0	0	0	0	0	0	0	0	0	1	0	0	0	0
C12orf43	0	0	0	0	1	0	1	0	4	0	0	1	0	0	0	0	0	0	0	0	0	2
C12orf50	0	1	0	1	1	0	0	0	1	0	0	0	0	0	0	0	4	1	0	0	0	0
C12orf54	0	0	0	0	0	0	0	0	0	0	0	0	1	0	0	0	0	0	0	0	0	1
C12orf56	0	0	0	0	0	0	0	1	0	0	0	0	1	1	0	0	0	0	1	0	0	0
C12orf57	1	0	0	1	3	0	0	0	0	0	0	1	0	0	1	0	0	0	0	0	0	0
C12orf60	0	0	0	2	0	1	0	0	1	0	1	0	0	0	0	0	0	1	0	0	0	0
C12orf75	1	0	0	2	3	0	0	0	2	0	0	0	0	0	0	0	0	0	0	0	0	0
C12orf76	0	0	0	0	0	0	0	0	0	0	0	0	0	0	1	0	0	0	0	0	0	0
C14orf119	0	0	0	1	0	0	0	0	0	0	0	0	5	2	1	0	1	4	1	0	1	0
C14orf132	0	0	0	3	0	0	0	0	1	0	0	0	1	1	1	0	0	0	0	0	0	1
C14orf180	0	0	0	0	0	0	0	0	1	0	0	0	0	0	0	0	0	0	0	0	0	0
C14orf28	0	0	0	0	0	0	0	0	1	0	0	0	1	0	0	0	1	1	0	0	0	0
C15orf39	0	0	0	0	0	1	0	0	3	0	0	2	11	2	3	1	6	1	4	2	0	1
C15orf40	0	0	3	2	2	1	0	1	3	0	0	1	1	2	4	0	0	1	1	0	0	2
C15orf48	3	0	1	1	3	1	1	0	19	1	0	55	136	30	31	10	64	91	30	5	5	7
C15orf61	0	0	0	0	0	0	0	0	0	0	0	0	2	0	0	1	0	0	0	0	0	0
C15orf62	0	0	0	0	0	0	1	0	1	0	0	2	0	1	2	0	0	0	0	0	0	0
C16orf72	1	0	0	0	0	0	0	0	4	0	0	8	17	8	10	0	4	11	6	1	1	1
C16orf78	1	0	0	5	0	0	0	2	0	0	0	0	0	0	0	0	0	0	0	0	0	3
C16orf87	1	0	0	1	1	0	0	0	0	0	0	0	1	0	1	0	0	0	0	0	0	0
C16orf89	0	0	0	1	0	0	0	0	0	0	1	0	0	0	0	0	0	1	0	0	0	0
C16orf91	1	0	0	0	0	0	0	0	1	0	0	0	0	0	0	0	0	0	0	0	0	0
C16orf96	0	0	0	1	0	0	0	0	0	0	0	0	0	0	0	0	0	0	0	0	0	0
C17orf107	0	0	0	0	0	0	0	0	0	0	0	0	0	0	0	0	0	0	0	0	0	0
C17orf58	0	0	0	0	0	0	0	0	1	1	0	0	1	0	0	0	0	0	0	0	0	0
C17orf75	0	0	0	0	0	0	0	0	1	0	1	0	0	0	0	0	0	0	0	0	0	0
C17orf80	0	0	2	0	0	0	0	0	0	0	0	0	0	0	0	0	0	0	0	0	0	0
C17orf97	0	0	0	0	2	0	0	0	0	0	0	0	0	0	0	0	0	0	0	0	0	2
C17orf99	1	0	1	1	1	0	1	0	0	0	2	0	0	0	0	0	0	1	0	0	0	2
C18orf21	0	0	0	0	0	0	0	0	0	0	0	0	0	1	3	0	1	0	0	0	0	0
C18orf25	1	0	0	0	0	0	0	0	5	0	2	14	5	1	4	2	2	6	5	1	0	0
C18orf63	0	0	0	1	0	0	0	0	0	0	0	0	0	0	0	0	0	0	0	0	0	0
C19orf12	0	0	0	3	0	0	0	0	0	0	0	0	0	0	0	0	0	2	0	0	0	0
C19orf18	0	0	0	0	0	0	0	0	1	0	0	0	2	0	0	0	0	0	0	0	0	0
C19orf25	0	0	1	2	0	0	0	0	2	0	0	0	1	1	0	0	2	1	0	0	0	1
C19orf33	0	1	0	0	0	0	0	0	2	0	0	8	3	0	1	0	0	2	0	0	1	0
C19orf38	1	0	0	1	0	0	0	0	0	0	0	0	0	0	0	0	0	0	0	0	0	0
C19orf47	0	0	0	4	0	0	0	0	0	0	0	0	1	0	2	0	0	0	1	0	0	1
C19orf48	0	0	0	1	0	0	0	0	0	0	0	0	0	0	0	0	0	0	0	0	0	0
C19orf53	3	0	0	1	9	1	1	0	5	0	1	0	4	0	3	0	5	8	3	0	0	0
C19orf54	0	0	0	1	0	0	0	0	1	0	0	0	0	0	0	0	0	0	0	0	0	0
C19orf73	0	0	0	0	0	0	0	0	1	0	0	0	0	0	0	0	0	0	0	0	0	0
C1D	1	0	0	0	0	0	0	0	0	0	0	0	2	1	1	0	1	2	0	0	0	0
C1GALT1	0	0	0	0	0	0	0	0	1	0	0	1	9	1	4	1	3	0	1	0	1	2
C1GALT1C1	0	0	0	0	0	0	0	0	0	0	0	0	5	3	2	0	0	1	1	0	0	0
C1orf109	0	0	0	4	0	0	1	0	0	0	0	0	0	0	0	0	0	0	0	0	0	0
C1orf116	0	0	0	0	2	0	1	1	9	0	0	16	25	6	7	2	15	16	9	2	1	2
C1orf122	0	0	0	0	1	1	0	0	0	0	0	0	1	0	1	0	0	0	0	0	0	0
C1orf127	0	0	0	0	0	0	0	0	0	0	0	0	0	0	0	0	0	0	0	0	0	0
C1orf131	0	0	0	1	1	0	0	1	0	0	0	0	0	0	0	0	1	1	0	0	0	0
C1orf159	0	0	0	0	0	0	0	0	1	0	0	0	2	0	0	0	1	10	2	0	0	0
C1orf162	0	0	0	1	0	0	0	0	0	0	0	0	0	0	0	0	0	0	0	0	0	0
C1orf167	0	0	1	6	0	0	0	0	0	1	0	0	1	1	0	0	1	0	0	0	0	5
C1orf174	0	0	0	0	0	0	0	0	0	0	0	1	0	0	0	0	0	0	0	0	0	1
C1orf198	0	0	0	1	0	0	0	0	0	0	0	0	0	0	2	0	0	0	0	0	0	0
C1orf21	1	0	0	0	0	0	0	0	1	0	0	0	1	0	1	0	0	1	0	0	0	0
C1orf226	0	0	0	0	0	0	0	0	0	0	0	1	2	1	1	0	0	6	1	0	0	0
C1orf35	0	0	0	0	0	0	0	0	1	0	0	0	0	0	0	0	0	0	0	0	0	0
C1orf43	2	1	1	2	3	1	0	0	2	0	1	1	6	1	2	1	1	5	2	1	1	3
C1orf50	0	0	0	0	1	0	0	0	0	0	0	0	0	0	0	0	0	0	0	0	0	0
C1orf52	0	0	0	0	0	0	0	0	1	0	0	0	1	0	0	0	0	1	0	0	0	0
C1orf54	0	1	0	1	0	1	0	0	2	0	0	0	0	0	1	0	0	0	0	0	0	0
C1orf56	0	0	0	0	0	0	1	0	1	0	0	0	0	0	0	0	0	0	0	0	0	0
C1orf74	0	0	0	1	0	0	0	0	0	0	0	0	0	0	1	0	0	0	0	0	0	0
C1orf87	0	0	0	0	0	1	1	0	0	0	0	0	0	0	0	0	0	0	1	0	0	1
C1QA	1	0	0	3	0	0	0	0	12	0	0	0	1	0	0	0	0	2	0	0	0	0
C1QB	2	0	0	4	0	1	0	0	5	0	1	1	2	0	0	0	1	1	0	0	0	0
C1QBP	0	1	0	1	6	0	0	0	0	0	1	0	0	0	0	0	0	0	0	0	0	2
C1QC	0	0	0	0	0	0	1	0	2	0	0	0	0	0	0	0	0	0	0	0	0	1
C1QTNF1	0	0	0	0	1	0	0	0	3	0	0	0	0	0	0	0	1	0	0	0	0	0
C1QTNF12	0	0	0	0	0	0	0	0	0	0	0	0	0	0	0	0	0	0	0	0	0	0
C1QTNF2	0	0	0	2	0	0	1	0	0	0	0	1	1	0	0	0	0	0	0	0	0	0
C1QTNF6	1	0	0	0	0	0	0	0	3	0	0	3	5	0	2	0	0	2	0	0	0	0
C1R	0	0	0	2	0	0	0	0	1	2	0	1	0	0	0	0	0	0	0	0	0	1
C1RL	0	0	0	0	0	0	0	0	1	0	0	2	2	0	1	0	0	1	0	0	0	0
C1RL-AS1	0	1	0	0	0	0	0	0	0	0	0	0	0	0	0	0	1	0	0	0	0	0
C1S	0	0	1	1	1	0	1	0	0	0	0	0	1	0	0	1	1	0	0	0	0	0
C2	1	0	0	1	1	0	0	0	2	0	0	0	0	0	1	0	2	0	0	0	0	0
C20orf144	0	0	0	0	0	0	0	0	0	0	0	0	0	0	0	0	0	0	0	0	0	0
C20orf204	0	0	0	0	0	0	0	0	0	0	0	0	0	0	1	0	0	0	0	0	0	0
C20orf27	0	0	0	0	0	0	0	0	0	0	1	0	2	0	0	0	1	0	0	0	0	0
C20orf96	0	1	0	1	0	0	0	0	0	0	0	1	1	0	0	0	0	0	0	0	0	0
C21orf58	0	0	0	1	2	0	1	0	0	0	0	0	0	0	0	0	0	0	0	0	0	0
C21orf62	2	0	0	2	0	0	1	0	0	0	0	0	0	0	0	0	0	2	0	0	0	1
C21orf91	0	0	0	0	0	1	0	0	0	0	1	0	4	0	0	0	1	2	0	0	0	0
C22orf15	0	0	0	0	0	0	0	0	0	0	0	0	0	0	0	0	0	1	0	0	0	0
C22orf31	1	0	0	5	0	0	0	0	0	0	0	0	0	0	0	0	0	0	0	0	0	4
C22orf39	0	0	0	0	0	0	0	0	0	0	0	0	0	0	0	1	0	0	0	0	0	0
C22orf46	1	1	0	5	1	0	0	0	0	0	0	0	1	0	0	0	0	0	0	0	0	0
C2CD2	0	1	0	0	1	0	0	0	1	0	0	0	3	2	0	1	3	2	0	1	0	0
C2CD2L	1	0	0	2	3	1	0	0	4	0	0	0	2	0	0	0	0	0	0	0	0	0
C2CD3	0	0	1	3	0	0	0	1	1	0	0	0	1	1	0	0	4	0	1	0	0	0
C2CD4B	0	0	0	0	0	0	0	0	0	0	0	0	2	0	1	0	0	1	0	0	0	0
C2CD5	0	0	0	2	0	0	0	0	1	0	0	0	0	0	0	0	0	2	0	0	0	0
C2CD6	0	0	0	4	1	0	0	0	0	0	0	0	0	0	0	0	0	0	0	0	0	0
C2orf16	0	0	0	1	0	0	0	0	1	0	0	0	0	0	1	0	0	0	0	0	0	0
C2orf42	0	0	0	1	0	0	0	0	1	0	0	0	0	0	0	0	0	0	0	0	0	0
C2orf49	0	0	0	1	1	0	0	0	0	0	1	0	2	0	0	1	0	1	1	0	0	0
C2orf50	0	1	0	1	0	0	0	0	3	1	1	0	0	0	0	0	0	0	0	1	0	0
C2orf68	0	0	0	6	2	0	0	0	2	0	0	0	2	1	0	0	0	12	0	0	0	0
C2orf69	0	0	0	0	0	1	0	0	0	0	1	0	1	0	0	0	0	0	0	0	0	0
C2orf74-DT	0	0	0	0	0	0	0	0	0	0	0	0	0	0	0	0	1	2	2	0	0	0
C2orf76	0	0	0	0	0	0	0	0	1	0	0	0	0	0	0	0	0	0	0	0	0	0
C2orf78	0	0	0	1	0	0	0	0	0	0	0	0	0	0	0	0	0	0	0	0	0	0
C2orf88	0	0	0	0	0	0	1	0	0	0	0	0	0	0	0	0	0	0	0	0	0	0
C2orf92	0	0	0	1	0	0	0	0	2	0	0	0	0	0	0	0	0	0	0	1	0	0
C3	1	0	1	1	0	0	0	0	3	0	0	0	5	1	0	1	0	2	0	1	0	0
C3AR1	0	0	0	0	1	1	0	0	3	0	0	1	0	0	0	0	1	0	0	0	0	0
C3orf14	1	0	0	1	1	0	0	0	3	0	0	0	0	0	0	0	0	1	0	0	0	2
C3orf20	0	0	0	0	0	0	0	0	0	0	0	1	0	0	0	0	0	0	0	0	0	0
C3orf38	0	0	0	3	0	0	0	0	1	0	0	0	1	1	1	0	2	5	2	0	0	0
C3orf52	0	0	0	0	0	0	0	0	1	0	0	0	1	0	1	0	0	0	1	0	0	0
C3orf62	0	0	0	2	1	0	0	1	1	0	0	0	0	1	0	0	0	0	0	0	0	1
C3orf80	0	0	0	0	0	0	0	0	0	0	0	3	1	1	0	0	1	0	1	0	0	0
C3orf85	0	0	0	1	0	1	0	2	0	0	0	0	1	0	0	0	0	0	0	0	0	0
C3P1	0	0	0	0	0	0	0	0	0	0	1	0	0	0	0	0	0	0	0	1	0	0
C4orf19	0	0	1	5	0	0	0	0	9	0	0	5	31	7	9	3	14	27	11	0	3	5
C4orf3	1	0	1	0	10	0	0	0	7	0	0	14	20	3	7	4	3	13	3	3	1	2
C4orf33	0	0	0	0	0	0	0	0	0	0	0	0	1	1	0	0	0	0	1	0	0	0
C4orf46	0	0	0	0	0	0	0	0	0	0	0	0	0	0	0	0	0	0	0	0	0	0
C4orf47	0	0	0	0	0	0	0	0	0	0	0	0	0	0	0	0	0	0	0	0	0	1
C4orf50	0	0	0	0	0	0	0	0	2	1	0	0	0	0	1	0	0	0	1	0	0	0
C5	0	0	0	1	1	0	0	0	0	0	0	0	0	0	0	0	0	1	0	0	0	0
C5AR1	1	0	1	0	1	0	0	0	18	0	0	5	2	0	5	0	2	4	0	0	0	0
C5AR2	0	0	0	2	0	0	0	0	1	0	1	0	1	0	0	0	0	2	0	0	0	0
C5orf15	0	0	0	0	0	0	0	0	0	0	0	0	0	0	0	0	1	1	0	0	0	0
C5orf22	0	0	0	0	0	0	0	0	0	0	0	0	0	0	0	0	0	6	0	0	0	0
C5orf24	0	0	0	1	0	0	0	0	0	0	0	0	3	0	1	0	0	0	0	0	0	0
C5orf63	0	0	0	0	2	1	0	0	0	0	0	0	0	0	0	0	0	0	0	0	0	0
C5orf64	2	0	0	1	0	0	0	0	1	0	0	0	0	0	0	0	0	0	0	0	0	0
C6	0	0	0	0	1	0	0	0	0	0	0	0	0	0	0	0	0	1	1	0	0	0
C6orf120	0	0	0	0	0	0	0	0	1	0	0	0	2	0	0	0	0	0	0	0	0	0
C6orf132	0	0	1	6	0	1	1	0	4	0	0	28	39	11	14	7	25	45	24	5	3	4
C6orf136	0	0	0	0	0	1	0	0	0	0	0	0	1	1	0	1	0	1	0	0	0	0
C6orf223	0	0	0	0	2	0	0	0	0	0	0	0	0	0	0	0	0	0	0	0	0	0
C6orf226	0	0	0	0	0	0	0	0	0	0	0	1	0	0	0	0	0	0	0	0	0	0
C6orf47	0	0	0	0	0	0	0	0	0	0	0	0	1	1	0	0	0	1	0	0	0	0
C6orf62	0	0	0	1	1	0	0	0	9	0	0	5	13	6	9	2	4	13	2	0	0	0
C6orf89	0	0	0	2	0	0	0	0	0	0	0	2	6	3	1	2	2	3	1	1	0	0
C7	0	0	0	1	0	0	0	0	1	0	0	0	0	0	0	0	0	0	0	0	0	0
C7orf50	0	0	0	0	2	0	0	0	2	0	0	0	4	1	3	0	2	2	0	0	0	0
C8A	0	0	0	2	0	0	0	0	0	0	0	0	0	0	0	0	0	1	0	0	0	0
C8orf33	0	0	0	1	0	0	0	0	0	0	0	0	1	0	0	0	3	2	0	0	0	0
C8orf34	0	0	0	1	0	0	0	0	1	0	0	0	0	0	1	0	0	0	0	0	0	0
C8orf58	0	0	0	0	0	0	0	0	0	0	0	0	1	0	0	0	0	0	0	0	0	0
C8orf74	0	0	1	0	0	0	0	0	0	0	1	0	0	0	0	0	0	3	1	0	0	0
C8orf76	0	1	0	0	0	0	0	0	1	0	0	2	1	2	1	1	1	1	1	0	0	0
C8orf82	0	0	0	0	1	0	0	0	1	0	0	0	1	0	0	1	1	1	0	0	0	0
C9orf131	0	0	0	0	0	0	0	0	0	0	0	0	0	0	0	0	0	0	1	0	0	0
C9orf153	0	1	0	1	0	0	0	0	1	0	0	0	0	0	0	0	0	4	1	0	0	0
C9orf50	0	0	0	0	1	0	1	0	1	0	0	0	0	0	0	0	0	0	0	0	0	0
C9orf64	0	0	0	0	1	0	0	0	1	0	0	0	1	0	0	0	0	0	0	0	0	0
C9orf72	0	0	0	0	0	0	0	0	0	0	0	0	1	0	0	0	0	1	0	0	0	0
C9orf78	1	2	0	9	1	0	0	0	1	0	0	2	0	2	3	0	1	3	2	0	0	0
C9orf85	0	0	0	3	0	0	0	0	0	0	0	2	5	2	1	0	3	1	0	0	1	0
CA10	0	0	0	0	1	0	0	0	0	0	0	0	0	0	0	0	0	1	0	0	0	0
CA11	0	0	0	0	0	0	0	0	1	0	1	0	0	0	0	0	0	0	0	0	0	0
CA12	0	0	0	1	0	3	0	1	0	0	0	0	0	0	0	0	0	0	0	0	0	2
CA13	0	0	0	0	0	0	0	0	0	0	0	1	0	0	0	1	0	0	0	0	0	0
CA2	2	0	0	0	2	0	0	0	2	0	0	0	0	0	1	0	0	0	0	0	0	0
CA3	0	0	0	0	0	0	0	0	1	0	0	0	0	0	0	0	0	0	0	1	0	0
CA4	0	0	0	1	0	0	0	0	0	0	0	0	0	0	0	0	0	1	0	0	0	0
CA5B	0	0	0	1	0	0	0	0	2	0	0	0	0	1	0	0	1	0	0	0	0	0
CA7	0	0	0	0	0	0	0	0	0	0	0	0	0	0	0	0	0	0	0	0	0	0
CA9	0	0	0	0	2	0	0	0	0	0	0	0	0	0	0	0	1	0	0	0	0	0
CAAP1	0	0	0	1	0	0	0	0	0	0	0	0	0	0	0	0	0	0	0	0	0	0
CAB39	0	0	0	0	2	1	0	0	6	0	0	6	9	3	2	2	6	10	4	0	0	2
CAB39L	0	0	0	0	0	0	0	0	2	0	0	1	7	2	1	0	0	1	0	0	0	1
CABIN1	0	0	0	1	0	0	1	0	0	0	0	0	3	0	1	0	0	0	0	0	0	0
CABLES1	1	0	0	0	0	1	0	0	0	1	0	0	2	0	0	0	1	1	2	0	0	1
CABLES2	0	0	0	1	0	0	0	0	1	0	0	0	0	0	0	0	0	0	0	0	0	0
CABP1	0	0	0	1	0	0	0	0	0	0	0	0	0	0	0	0	0	0	0	0	0	0
CABP2	0	0	1	0	0	0	0	0	0	0	0	0	0	0	0	0	0	0	0	0	0	0
CABP4	1	0	0	6	0	0	0	0	0	0	0	0	1	1	2	0	0	1	0	0	0	0
CABP7	0	0	0	0	0	0	0	0	0	0	1	0	1	0	0	0	0	1	0	0	0	0
CACFD1	0	0	0	0	0	0	0	0	3	0	0	6	3	0	2	1	0	1	0	1	0	0
CACHD1	0	0	0	0	0	0	0	1	1	0	0	0	0	0	0	0	0	2	0	0	0	0
CACNA1A	6	6	11	35	8	5	0	2	3	1	2	1	2	2	1	0	0	4	0	0	0	13
CACNA1B	0	0	0	1	1	0	1	0	1	0	0	0	0	0	1	0	0	2	0	0	0	0
CACNA1C-IT2	0	0	0	0	0	0	0	0	1	1	0	1	1	0	1	0	2	4	0	0	1	1
CACNA1D	0	1	2	4	2	0	0	0	1	0	0	0	0	0	0	0	0	1	0	0	0	0
CACNA1E	0	1	0	3	1	0	1	0	1	0	0	0	0	0	0	0	0	1	0	0	0	1
CACNA1F	0	0	0	0	0	1	1	1	1	2	0	1	0	0	0	0	0	1	2	0	0	0
CACNA1G	2	0	0	3	2	0	1	1	3	3	0	0	1	0	0	0	0	1	0	0	0	0
CACNA1H	0	0	0	0	0	0	0	0	1	1	0	1	2	0	0	0	0	0	0	0	0	0
CACNA1I	0	0	0	4	0	0	1	0	3	0	0	0	0	0	0	0	0	1	0	0	0	0
CACNA1S	0	0	0	1	0	0	0	0	0	0	0	0	0	0	0	1	0	0	0	0	0	0
CACNA2D1	0	0	0	1	0	0	0	0	4	0	0	0	0	0	0	0	0	1	1	0	0	0
CACNA2D2	1	0	0	0	0	0	2	0	2	0	0	1	1	0	0	0	1	0	0	0	0	0
CACNA2D3	0	0	0	0	1	0	0	0	1	0	0	0	0	0	0	0	0	0	0	0	0	0
CACNA2D4	0	0	0	0	0	0	0	0	4	0	0	0	0	0	0	0	0	0	0	0	0	0
CACNB1	0	0	0	0	0	0	0	0	2	0	1	1	6	1	3	1	2	5	3	0	1	0
CACNB2	0	0	0	1	0	1	0	1	3	0	0	0	0	0	0	0	0	1	0	0	0	0
CACNB3	0	0	0	3	0	0	0	0	0	0	0	0	0	0	0	0	0	1	3	0	0	0
CACNB4	1	0	1	8	2	1	0	0	3	0	1	0	0	0	2	0	1	1	1	0	0	1
CACNG2	0	0	0	3	0	0	1	0	0	0	0	0	1	0	1	0	0	0	0	0	0	0
CACNG3	0	0	0	0	0	0	0	0	2	0	0	0	0	0	0	0	1	0	0	0	0	0
CACNG5	0	0	0	3	0	0	0	0	1	0	1	0	0	0	1	0	1	0	0	0	0	0
CACNG7	0	0	0	0	0	0	0	0	0	0	0	0	0	0	0	0	0	0	0	0	0	0
CACNG8	1	0	1	3	0	0	2	1	0	0	0	0	0	1	0	0	1	0	0	0	0	0
CACTIN	0	0	0	1	0	0	0	0	2	0	0	0	0	0	0	0	0	1	1	0	0	0
CACUL1	1	0	0	2	0	0	0	0	1	0	0	4	15	3	4	3	4	7	1	2	2	2
CACYBP	0	0	0	2	2	0	0	0	0	0	0	1	3	1	1	0	1	6	1	0	0	0
CAD	0	0	1	2	1	2	0	1	1	0	0	0	0	0	2	0	0	0	0	1	0	1
CADM1	1	0	0	9	2	0	0	0	0	0	1	0	0	0	0	0	0	1	0	0	0	1
CADM2	0	1	0	0	0	0	1	0	0	0	0	0	2	0	0	0	0	0	0	0	0	0
CADM3	0	0	0	0	0	0	0	0	1	0	0	0	0	0	0	0	0	0	0	0	0	0
CADPS	0	1	0	3	1	2	0	0	0	0	0	0	0	0	0	0	0	0	0	0	0	0
CADPS2	1	0	0	2	0	0	0	1	2	0	0	0	0	0	0	0	0	0	0	0	0	0
CAGE1	0	0	0	0	1	0	0	0	0	0	0	0	0	0	0	0	0	0	0	0	0	0
CALB1	2	1	0	1	0	1	0	0	3	0	0	0	0	0	3	0	0	0	0	0	0	0
CALCA	0	0	0	0	0	0	0	0	1	0	0	0	0	0	0	0	0	2	0	0	0	0
CALCOCO1	0	0	0	0	3	0	0	0	0	0	0	1	12	3	2	1	1	1	1	0	1	2
CALCOCO2	1	0	1	4	1	0	1	0	0	0	0	0	0	0	0	0	2	2	0	0	0	0
CALCRL	0	0	0	0	1	0	0	0	1	0	0	0	1	0	0	0	0	0	0	0	0	0
CALD1	0	0	0	3	4	0	0	0	6	0	0	1	0	1	0	0	0	3	0	0	0	3
CALHM2	0	0	0	0	0	0	0	0	0	0	0	0	2	0	0	0	0	0	0	0	0	0
CALHM5	0	1	0	0	0	0	1	0	0	0	1	0	0	0	0	0	0	0	0	0	0	0
CALHM6	0	0	1	0	0	0	0	0	0	0	0	0	0	0	0	0	1	0	0	0	0	0
CALM1	2	0	0	3	4	2	0	0	8	0	0	3	8	7	4	3	3	13	3	2	0	1
CALM2	2	0	0	2	2	0	0	0	5	0	0	1	1	2	3	1	5	7	2	1	0	2
CALM3	1	0	0	1	1	0	1	0	8	1	0	1	10	1	3	1	3	6	2	0	1	0
CALML3	0	0	0	0	1	0	1	0	3	0	0	0	0	0	1	0	1	2	0	0	0	0
CALML5	0	0	0	0	0	0	0	0	0	0	0	1	0	0	0	0	0	0	0	0	0	0
CALN1	0	0	0	2	0	0	0	0	1	0	0	0	0	0	0	0	0	0	0	0	0	0
CALR	1	0	0	1	3	0	1	0	10	0	1	13	11	5	3	2	10	9	1	0	0	0
CALU	0	0	0	2	1	0	0	0	5	0	0	0	0	0	0	0	0	2	1	0	0	0
CAMK1	0	0	0	3	0	0	1	0	1	0	1	0	0	0	0	0	0	0	0	0	0	0
CAMK1D	0	0	0	2	2	0	0	0	1	0	0	0	0	0	0	0	3	0	0	0	0	0
CAMK1G	0	0	0	0	0	0	0	0	0	0	0	0	0	0	2	0	1	0	0	0	0	0
CAMK2A	0	0	0	0	0	0	0	0	0	0	1	0	0	0	0	0	0	0	0	0	0	0
CAMK2B	0	0	2	3	2	0	1	0	2	0	0	0	0	0	0	0	0	1	0	0	0	0
CAMK2D	0	1	0	2	1	0	0	0	1	0	0	0	3	0	0	0	2	0	0	0	0	1
CAMK2G	1	1	1	0	0	0	2	0	1	1	0	1	4	1	1	1	1	3	1	0	0	0
CAMK2N1	1	0	0	0	1	0	0	0	8	0	0	3	10	3	3	1	0	10	1	0	0	2
CAMK4	0	1	0	2	0	0	0	0	1	0	0	0	0	0	0	0	0	0	2	0	0	1
CAMKK1	0	0	0	1	1	1	0	0	3	1	0	0	1	0	0	0	0	0	0	1	0	0
CAMKK2	0	0	0	2	0	0	0	0	2	0	1	0	2	0	0	0	0	1	2	0	0	0
CAMKV	0	0	0	1	0	0	0	0	0	0	0	0	0	1	0	0	0	0	0	0	0	0
CAMLG	0	0	0	0	2	1	0	0	3	0	0	0	2	0	0	0	0	4	0	0	0	0
CAMSAP1	1	0	0	1	1	0	1	0	3	0	0	1	4	0	1	0	1	2	0	0	0	1
CAMSAP2	0	1	0	0	1	0	0	0	4	0	0	1	3	2	0	0	0	1	1	0	0	0
CAMSAP3	0	0	0	0	0	0	0	0	0	0	0	0	1	0	0	1	2	0	1	0	0	0
CAMTA1	1	0	0	3	5	1	0	1	5	0	0	2	3	1	3	1	1	8	4	0	0	1
CAMTA2	0	0	1	1	0	1	0	0	4	0	0	1	0	0	0	0	0	1	2	0	0	1
CAND1	1	1	0	2	3	1	2	2	4	0	0	1	4	1	0	2	1	7	1	0	0	1
CAND2	0	0	0	1	0	0	0	0	0	0	0	0	0	0	0	0	0	0	0	0	0	0
CANT1	0	0	1	0	0	0	0	0	1	0	1	1	11	2	3	0	5	8	4	2	0	1
CANX	2	1	0	2	4	0	1	0	3	1	0	3	3	2	5	1	3	5	2	0	0	0
CAP1	0	2	0	2	1	0	0	0	4	2	1	16	19	7	9	3	15	17	9	1	1	3
CAP2	0	0	0	4	1	0	0	0	0	1	0	0	0	0	0	0	0	0	0	0	0	0
CAPG	0	0	0	2	1	2	0	0	6	1	0	0	2	0	1	0	0	1	1	0	0	0
CAPN1	1	0	0	3	2	0	0	0	8	1	0	11	32	7	8	1	9	15	13	4	0	2
CAPN10	0	0	0	0	0	0	0	0	2	0	0	1	1	0	0	0	0	0	0	0	0	0
CAPN11	0	0	0	0	0	0	0	0	1	0	0	0	0	0	0	0	0	1	0	0	0	0
CAPN12	0	1	1	8	1	0	1	0	1	1	0	0	0	0	0	0	0	1	0	0	1	0
CAPN14	0	0	0	0	0	0	0	0	0	0	0	0	0	0	0	0	0	0	0	0	0	0
CAPN15	0	0	0	1	0	0	0	0	2	0	0	0	0	0	0	0	0	1	0	0	0	1
CAPN2	2	0	0	4	1	1	0	0	13	0	3	16	30	4	7	1	17	25	8	2	1	0
CAPN3	0	0	0	4	0	0	0	0	1	0	0	0	0	0	2	0	0	0	0	0	0	0
CAPN5	0	0	0	0	1	1	0	0	7	0	0	5	24	8	10	1	9	25	5	2	1	0
CAPN7	0	0	0	0	0	0	0	0	2	0	0	1	2	0	0	0	0	3	0	0	0	0
CAPN8	1	0	0	0	0	0	0	0	1	0	0	0	0	0	1	1	0	0	0	0	0	0
CAPNS1	4	0	0	0	1	0	0	0	5	0	0	4	22	7	6	2	3	9	3	0	1	0
CAPRIN1	0	0	0	1	0	0	0	0	1	0	0	1	3	2	0	0	1	5	2	0	0	1
CAPRIN2	0	0	0	0	0	0	0	0	0	1	0	0	0	0	0	0	0	0	0	0	0	0
CAPS	0	0	0	0	0	0	0	0	0	0	0	0	0	1	0	0	1	1	1	0	0	0
CAPZA1	0	0	0	1	0	0	0	0	3	0	0	13	19	6	11	5	9	8	5	3	0	1
CAPZA2	0	1	2	5	2	0	0	0	4	0	1	3	6	2	3	0	2	6	1	0	1	0
CAPZB	3	0	0	0	1	0	0	0	15	0	0	13	38	7	13	2	15	36	7	4	1	3
CARD10	0	0	0	0	1	0	0	0	0	0	0	0	0	0	0	0	0	0	0	0	0	0
CARD11	0	0	0	0	0	0	0	0	1	0	0	0	0	0	0	0	0	0	0	0	0	0
CARD14	0	0	0	1	0	0	0	0	1	0	0	0	1	0	1	0	1	2	0	0	0	1
CARD16	1	0	0	0	0	1	0	0	0	0	0	0	1	0	0	0	1	0	0	0	0	0
CARD19	0	0	0	0	0	0	0	0	1	0	0	0	1	0	1	0	1	0	0	0	0	0
CARD8	0	0	2	6	0	1	1	0	1	0	0	0	0	0	0	0	1	0	0	0	0	0
CARD9	0	0	1	0	0	0	0	0	1	0	0	1	2	0	2	0	0	0	0	0	0	1
CARF	0	1	1	3	0	0	1	0	1	0	0	0	0	0	0	1	0	2	0	0	0	1
CARHSP1	0	0	2	5	0	1	1	0	11	0	1	14	51	17	11	4	23	37	15	2	1	4
CARM1	0	0	0	2	1	1	0	0	3	0	1	0	0	0	2	1	1	2	1	0	0	0
CARMIL1	0	0	0	0	1	0	0	0	2	0	0	0	1	0	0	0	0	0	0	0	0	0
CARMIL2	0	0	0	0	0	0	0	0	1	0	0	0	0	0	0	0	0	0	0	0	0	0
CARMIL3	0	0	0	0	0	0	0	0	0	0	0	0	0	0	0	0	0	1	0	0	0	0
CARNS1	0	0	0	1	0	0	0	0	2	0	0	1	0	0	0	0	0	0	0	0	0	0
CARS1	1	0	0	0	0	0	1	0	1	0	0	1	7	1	1	0	3	1	1	0	0	0
CARS2	1	0	0	2	0	0	0	0	5	0	0	0	0	0	0	0	6	0	0	0	0	1
CASC2	0	0	1	0	0	0	0	0	0	0	1	0	0	0	2	0	0	1	0	0	0	0
CASC3	0	0	0	0	0	0	0	0	0	0	0	1	4	0	0	0	1	3	1	0	0	0
CASK	0	0	1	2	1	1	0	0	2	0	0	0	0	0	0	0	0	0	0	0	0	0
CASKIN1	1	1	0	0	0	0	0	0	1	0	0	0	0	0	0	0	0	0	0	0	0	0
CASKIN2	0	0	0	0	0	0	0	0	2	1	0	0	0	0	0	0	2	0	0	0	0	0
CASP1	0	0	0	0	0	0	0	0	2	0	0	0	1	1	0	0	3	1	0	0	0	0
CASP10	0	0	1	0	0	0	0	0	2	0	0	1	4	0	0	0	3	3	1	0	0	0
CASP14	0	0	0	0	0	0	0	0	2	0	0	0	1	0	0	0	0	0	0	0	0	0
CASP16P	0	0	0	2	0	1	0	0	0	0	0	0	0	0	0	0	0	0	0	0	0	0
CASP2	0	0	0	0	0	0	0	0	0	0	0	0	1	0	0	0	0	1	0	0	0	0
CASP3	0	0	0	0	0	0	0	0	3	0	0	5	9	3	0	1	4	6	1	0	1	0
CASP4	0	0	0	0	0	0	0	0	6	0	0	7	23	5	10	1	9	26	7	0	0	1
CASP4LP	0	0	0	0	0	0	0	0	2	0	0	0	0	0	1	0	0	0	0	0	0	0
CASP6	0	0	0	3	0	0	0	0	1	0	0	0	0	0	0	0	1	1	0	0	0	3
CASP7	0	0	0	0	0	0	0	0	0	0	0	3	20	5	4	0	12	9	5	3	1	1
CASP8	0	0	0	0	0	1	0	0	3	0	0	1	3	0	1	0	1	3	1	1	0	0
CASP8AP2	0	0	0	1	1	0	0	0	1	0	0	3	2	2	0	0	1	1	0	1	0	2
CASP9	0	0	0	0	2	0	0	0	0	0	0	0	2	0	1	1	3	0	1	0	0	0
CASQ2	0	0	0	0	0	0	1	0	2	0	0	0	0	0	0	0	0	0	0	0	0	0
CASR	0	0	0	1	0	0	0	0	1	1	1	0	0	0	0	0	0	0	0	0	0	0
CASS4	0	0	0	0	0	0	0	0	1	0	0	0	0	0	0	0	0	0	0	0	1	0
CAST	3	1	0	1	2	0	1	0	4	1	0	14	29	4	9	4	5	31	8	3	0	0
CASTOR3	0	0	0	1	0	0	0	0	0	0	0	1	2	0	0	0	1	3	1	0	0	0
CASZ1	0	0	1	2	1	0	0	0	1	0	0	2	9	1	0	0	0	0	2	0	0	0
CAT	0	0	0	0	0	0	0	0	2	0	0	0	1	0	0	0	1	1	0	0	0	2
CATIP	0	0	0	0	0	0	0	0	0	0	0	0	0	0	0	0	1	1	0	0	0	0
CATSPER2	1	0	0	3	1	1	0	0	1	0	3	0	0	1	0	0	0	4	1	0	0	0
CATSPER2P1	0	0	1	5	0	0	1	0	1	0	0	1	0	0	0	0	0	0	0	0	0	0
CATSPERB	0	0	1	2	0	0	0	1	1	0	0	2	1	0	2	0	0	0	0	0	0	0
CATSPERD	0	3	2	4	0	0	0	0	0	0	0	0	1	0	0	0	0	3	0	0	0	0
CATSPERG	0	1	0	1	0	1	1	0	1	1	0	0	0	0	0	0	0	0	0	0	0	0
CAV1	0	0	0	1	0	0	0	0	4	0	0	0	0	0	0	0	0	0	0	0	0	0
CAV2	0	1	0	0	0	0	0	0	4	0	0	0	0	0	0	0	1	2	0	0	0	0
CAVIN1	0	0	0	0	1	0	1	0	2	0	0	0	1	0	1	0	0	0	0	0	0	0
CAVIN4	0	0	0	1	0	0	0	0	0	0	0	0	0	0	0	0	0	0	0	0	0	0
CBARP	0	0	0	0	0	0	0	0	0	0	0	0	0	0	0	0	0	1	0	0	0	0
CBFA2T2	1	0	0	3	0	0	0	0	2	0	0	2	0	1	0	0	1	3	0	0	0	2
CBFA2T3	0	0	1	1	0	0	0	0	0	0	2	1	4	1	1	0	2	0	3	0	0	0
CBFB	0	0	0	2	0	0	0	0	2	0	0	3	3	3	2	0	1	3	2	0	0	0
CBL	1	0	0	2	0	0	0	0	2	0	0	0	1	0	0	0	0	1	0	0	0	0
CBLB	0	0	0	0	0	0	0	0	1	0	0	1	4	3	3	0	1	4	0	0	0	0
CBLC	0	0	0	0	0	0	0	0	0	0	0	0	0	0	0	0	0	1	1	0	0	0
CBLL1	0	0	0	0	0	0	0	0	3	0	0	0	2	0	2	1	1	5	0	0	0	0
CBLL1-AS1	0	0	0	0	0	0	0	0	0	0	0	0	0	0	0	0	0	0	0	0	0	1
CBLN2	0	0	0	0	0	0	0	0	0	0	0	0	0	0	0	0	0	0	0	0	0	0
CBLN3	0	0	0	0	0	0	1	0	0	0	0	0	0	0	0	0	2	1	1	0	0	0
CBR1	0	0	0	0	0	0	0	0	7	0	0	0	1	0	0	0	0	2	0	0	0	0
CBR3-AS1	2	2	0	6	1	2	2	0	0	0	0	0	1	0	2	0	0	4	0	0	0	4
CBR4	1	0	1	2	0	0	0	0	1	0	0	0	0	0	0	0	0	0	0	0	0	0
CBWD1	0	0	2	2	0	0	0	0	0	0	0	0	0	0	0	0	0	0	0	1	0	0
CBWD5	0	0	0	0	0	0	1	0	0	0	1	0	0	0	0	0	0	0	0	0	0	0
CBX1	0	0	0	0	1	0	0	0	0	0	0	0	0	0	0	0	1	0	0	0	0	0
CBX2	0	0	0	0	1	0	1	0	2	0	0	0	1	0	0	0	0	0	0	0	0	0
CBX3	0	0	0	1	1	0	0	0	2	0	0	0	3	0	0	1	1	2	0	0	0	0
CBX4	0	0	0	2	0	1	1	0	9	0	0	8	23	8	5	2	11	17	3	0	0	4
CBX5	0	0	1	1	0	0	0	0	1	1	0	0	0	0	0	0	0	1	1	0	0	0
CBX6	0	0	0	1	0	0	0	0	3	0	0	1	3	0	1	0	0	6	3	0	0	0
CBX7	2	0	0	2	0	0	1	0	0	0	0	0	1	0	0	0	0	2	0	0	0	0
CBX8	0	0	0	0	0	0	0	0	0	0	0	0	0	1	0	0	0	0	0	0	0	0
CBY1	0	1	0	0	1	0	0	0	0	0	0	0	1	0	0	0	1	0	1	0	0	0
CC2D1A	2	0	1	3	0	0	2	0	1	0	1	0	1	0	0	0	0	1	1	0	0	0
CC2D1B	0	0	0	0	0	0	0	0	0	0	0	0	1	1	1	0	0	0	1	0	0	0
CC2D2A	0	0	1	1	2	0	0	0	1	0	0	0	0	0	0	0	0	0	1	0	0	0
CCAR1	0	1	0	2	1	2	0	0	3	0	0	1	0	0	0	1	0	2	0	0	1	0
CCAR2	0	1	0	0	0	0	0	0	1	0	0	1	3	2	1	0	1	2	0	0	0	0
CCBE1	0	0	0	2	2	0	0	0	0	0	0	0	0	1	3	0	0	1	1	0	0	0
CCDC102A	0	0	1	1	1	0	0	0	0	0	0	0	0	0	0	0	1	1	0	0	0	0
CCDC102B	0	0	0	0	0	0	0	0	1	0	1	0	0	0	0	0	0	0	0	0	0	0
CCDC105	0	0	0	2	0	0	0	0	0	1	0	0	1	0	0	0	0	0	0	0	0	0
CCDC106	0	0	0	0	0	0	0	0	1	0	0	0	0	0	0	0	0	0	0	0	0	0
CCDC107	1	0	3	2	0	0	0	0	2	0	0	0	2	0	0	0	1	1	1	0	0	0
CCDC113	0	0	1	2	0	1	0	0	0	0	0	0	1	0	0	0	0	0	0	0	0	0
CCDC115	0	0	0	0	0	0	1	0	4	0	0	1	2	0	3	0	1	2	1	0	0	1
CCDC116	0	0	0	1	0	0	0	0	0	0	1	0	0	0	0	0	0	0	0	0	0	1
CCDC117	0	0	0	0	0	0	0	0	1	0	0	1	0	0	0	1	0	3	1	0	0	0
CCDC12	0	0	1	3	0	0	0	1	0	0	1	0	7	1	2	0	1	1	2	0	0	0
CCDC120	0	0	1	0	0	0	0	0	4	0	1	0	1	1	1	1	1	3	0	1	1	1
CCDC121	0	0	0	0	0	0	0	0	0	0	0	0	0	0	0	0	0	0	0	0	0	0
CCDC124	0	0	0	3	1	0	1	0	1	0	0	1	3	4	0	1	1	4	1	0	0	0
CCDC125	0	0	0	1	0	0	0	0	2	0	0	0	2	1	0	0	1	1	0	2	0	0
CCDC126	0	0	0	0	0	0	0	0	0	0	0	0	1	0	0	0	0	1	0	0	0	0
CCDC127	0	0	0	0	0	0	0	0	0	0	1	0	2	0	1	0	0	0	0	0	0	0
CCDC137	0	0	0	1	0	0	0	0	0	0	0	1	1	1	0	0	0	1	0	0	0	0
CCDC138	0	0	0	0	0	0	0	0	1	0	0	0	0	0	0	0	0	1	0	0	0	0
CCDC14	2	0	0	0	0	0	0	0	2	0	0	0	0	0	0	0	0	1	0	0	0	0
CCDC141	1	0	0	1	0	0	0	0	0	0	0	0	0	0	0	0	0	0	0	0	0	0
CCDC142	1	0	0	4	0	0	0	0	0	0	2	0	0	0	1	0	0	0	0	0	0	0
CCDC144A	1	0	0	1	1	0	0	0	1	0	0	0	0	0	0	0	0	0	0	0	0	0
CCDC144B	1	0	0	0	0	0	0	0	1	0	0	0	0	0	0	0	0	1	0	0	0	1
CCDC146	0	0	0	0	1	0	1	0	3	0	0	0	0	0	0	1	0	1	0	0	0	0
CCDC148	1	1	0	1	0	0	0	0	0	0	0	0	0	0	0	0	0	0	0	0	0	0
CCDC149	0	0	0	3	0	0	1	0	0	0	0	0	0	0	0	0	0	0	0	0	0	0
CCDC15	0	0	0	4	0	0	0	0	0	0	0	0	1	0	0	0	0	1	0	0	0	0
CCDC150	1	1	1	2	0	0	0	0	0	0	1	0	1	1	1	0	1	0	0	0	0	1
CCDC154	0	1	0	0	0	0	0	0	0	0	0	0	0	0	0	0	0	0	1	0	0	0
CCDC157	0	0	0	4	0	0	2	1	0	2	1	0	1	1	0	0	0	1	0	0	0	4
CCDC158	0	0	0	0	0	0	0	0	0	0	0	0	0	0	0	0	0	0	0	0	0	0
CCDC159	0	4	0	7	0	0	0	0	1	1	1	0	0	1	0	0	0	1	0	0	0	0
CCDC162P	1	0	0	0	0	0	0	0	1	0	0	0	0	0	0	0	1	0	0	0	0	1
CCDC167	0	0	0	0	0	0	0	0	0	0	1	0	0	0	0	0	0	0	1	0	0	0
CCDC168	2	2	0	0	1	0	0	1	3	0	1	0	0	0	0	0	0	1	0	0	0	0
CCDC17	0	0	0	0	0	0	0	0	1	0	0	0	0	0	0	1	1	0	0	0	0	0
CCDC170	0	0	0	4	1	1	2	0	0	0	0	0	2	0	0	0	0	2	0	0	0	2
CCDC171	0	0	0	1	0	0	0	0	0	0	0	0	3	0	0	0	0	0	0	0	0	0
CCDC174	0	0	2	0	0	0	0	0	0	0	0	0	1	1	0	0	1	2	0	0	0	0
CCDC18	0	0	0	3	0	0	1	0	0	0	0	0	0	0	0	0	0	3	0	0	0	0
CCDC183-AS1	0	0	0	0	0	0	0	0	0	0	0	0	0	0	0	0	0	0	0	0	0	0
CCDC186	0	0	0	0	0	1	0	0	2	0	0	2	13	2	2	2	2	9	4	1	0	2
CCDC190	0	0	0	3	0	0	1	0	0	0	0	0	0	0	0	0	0	4	0	0	0	0
CCDC191	0	0	0	3	0	0	1	0	0	0	0	0	1	0	0	0	0	0	0	0	0	0
CCDC196	0	0	0	0	0	1	0	0	1	0	0	0	0	0	0	0	0	0	0	0	0	0
CCDC198	1	0	0	1	0	0	0	0	0	0	0	0	0	0	1	0	2	0	0	0	0	0
CCDC200	0	0	0	0	0	0	0	0	0	0	0	0	1	0	0	0	0	0	0	0	0	0
CCDC22	0	0	0	0	0	0	0	0	2	0	0	0	0	1	0	0	0	0	0	0	0	0
CCDC24	0	0	0	0	1	0	0	0	0	0	0	0	1	1	0	0	0	0	0	0	0	0
CCDC25	0	0	0	0	0	0	0	0	0	0	0	1	0	0	1	0	1	3	0	0	0	0
CCDC27	0	1	0	1	0	0	0	0	2	1	0	0	0	0	3	0	0	1	0	0	0	0
CCDC28A	0	0	0	1	1	0	0	0	0	0	0	1	7	0	2	0	2	2	1	0	0	0
CCDC28B	0	0	0	0	0	0	0	0	2	0	0	0	0	0	0	0	0	0	0	0	0	0
CCDC3	2	0	0	0	0	0	0	0	0	0	0	0	0	0	0	0	0	1	0	0	0	0
CCDC30	0	2	1	4	1	1	0	0	2	3	0	0	1	0	1	1	0	1	1	0	0	0
CCDC32	0	0	0	1	1	1	0	0	2	0	0	0	0	0	0	0	0	1	0	0	0	1
CCDC33	0	1	0	3	0	1	0	1	0	0	0	0	0	0	1	1	1	0	0	0	0	0
CCDC34	0	0	0	0	1	0	0	0	0	0	0	0	0	0	0	0	0	0	0	0	0	0
CCDC40	0	0	0	0	1	0	1	0	1	1	0	3	0	0	0	0	0	0	0	0	0	0
CCDC43	0	1	1	0	0	1	0	0	1	0	0	0	2	0	0	0	0	1	1	0	0	0
CCDC47	0	0	0	1	1	0	0	0	5	0	0	1	1	0	4	1	1	6	0	0	0	0
CCDC50	0	0	0	0	1	0	0	0	2	0	0	0	0	1	0	0	2	0	0	0	0	0
CCDC51	0	0	0	1	0	0	0	0	0	0	0	0	2	0	0	0	0	0	0	0	0	0
CCDC57	0	0	0	2	0	0	0	0	3	0	0	0	2	0	0	0	0	0	1	0	0	0
CCDC59	0	0	1	0	1	0	0	0	2	0	0	3	3	0	2	0	0	0	1	1	0	0
CCDC6	0	0	0	1	0	0	0	0	2	0	0	2	3	2	1	1	2	2	0	0	1	1
CCDC60	0	0	0	0	0	0	0	0	0	0	0	0	0	0	0	0	1	2	1	0	0	0
CCDC62	0	0	0	2	0	0	0	0	1	0	0	0	0	0	0	0	0	0	0	0	0	0
CCDC63	0	0	0	0	0	0	0	0	0	0	0	0	0	0	0	0	0	0	0	0	0	0
CCDC65	0	0	0	0	1	0	0	1	0	0	0	0	0	0	0	0	0	0	0	0	0	0
CCDC66	1	0	0	0	2	0	0	0	0	0	1	0	1	0	0	0	0	1	0	0	0	0
CCDC69	0	0	0	2	0	0	0	0	5	0	0	11	23	10	12	0	6	22	6	1	0	2
CCDC71	0	0	0	0	0	0	0	0	1	0	0	0	0	0	0	0	0	1	1	0	0	0
CCDC74A	0	0	0	0	0	0	0	0	2	0	0	0	0	2	0	0	0	0	0	0	0	0
CCDC77	0	0	2	6	2	1	1	0	0	0	0	0	0	0	1	0	0	6	0	0	0	2
CCDC78	0	0	0	0	0	0	0	0	0	0	0	0	0	0	0	0	0	0	0	0	0	0
CCDC8	1	0	0	1	0	1	0	0	0	0	0	0	1	0	0	0	0	0	0	0	0	0
CCDC80	0	0	0	0	1	1	0	0	2	0	0	0	1	0	0	0	0	0	0	0	0	0
CCDC82	0	0	0	2	1	0	0	0	3	0	0	0	2	1	1	0	0	0	0	0	0	0
CCDC83	0	0	0	2	0	0	0	0	0	0	0	0	0	0	0	0	0	0	0	0	0	0
CCDC85B	0	0	0	0	0	0	0	0	1	0	0	0	1	0	0	0	2	2	0	0	0	0
CCDC85C	0	1	1	3	0	0	0	0	2	0	0	1	2	1	2	1	1	8	2	2	0	0
CCDC86	0	0	0	0	0	0	0	0	0	0	0	2	0	0	0	0	0	0	0	0	0	0
CCDC88A	1	0	1	5	1	0	0	0	3	0	5	0	0	0	0	0	0	5	0	0	0	0
CCDC88B	1	0	0	2	1	0	0	0	6	0	0	7	8	0	0	0	1	13	1	0	0	0
CCDC88C	0	0	1	7	2	0	0	0	1	0	0	0	3	0	0	0	0	3	1	0	0	0
CCDC9	0	0	1	0	1	0	0	0	1	1	0	0	0	0	0	0	1	0	0	0	0	0
CCDC90B	0	0	0	3	0	0	0	0	0	0	0	0	1	1	1	0	1	2	1	0	0	0
CCDC91	1	1	0	0	1	0	0	0	1	0	0	1	2	2	1	1	0	0	0	0	0	0
CCDC92	0	0	0	0	0	0	0	0	2	0	0	0	0	0	0	0	0	0	0	0	0	0
CCDC93	0	0	0	0	0	1	0	0	3	0	0	0	1	0	0	0	0	3	0	0	0	1
CCDC96	0	0	0	1	0	0	0	0	1	0	0	0	2	0	0	0	0	0	0	0	0	0
CCDC97	0	0	0	0	0	0	1	0	1	0	0	1	2	0	0	0	1	0	0	0	0	1
CCDC9B	0	0	0	2	0	1	0	1	3	1	0	0	3	0	0	0	0	2	0	0	0	0
CCHCR1	0	0	0	0	0	0	0	0	1	0	0	0	0	0	1	0	0	0	0	0	0	0
CCL17	0	0	0	0	0	0	0	0	0	0	0	2	4	2	2	0	0	5	0	0	0	0
CCL19	0	0	0	3	0	0	0	0	0	0	0	0	0	0	0	0	0	0	0	0	0	0
CCL2	0	0	0	0	0	0	0	0	9	0	0	0	0	2	0	0	1	0	1	0	0	0
CCL20	0	0	0	1	0	0	0	1	14	0	0	2	6	1	3	0	0	9	5	1	0	0
CCL22	0	0	0	0	0	0	0	0	1	0	0	2	10	6	3	1	2	4	2	0	0	1
CCL26	0	0	0	0	1	0	0	0	0	0	0	0	0	0	3	0	0	0	0	0	0	0
CCM2	1	0	0	1	0	0	0	0	0	0	2	0	0	0	1	1	1	1	0	0	0	0
CCN1	0	0	0	0	0	0	0	0	6	0	0	1	3	0	0	0	3	3	1	0	0	1
CCN2	0	0	0	0	1	0	0	0	2	0	0	2	0	0	0	0	2	0	0	0	0	0
CCN3	0	0	0	0	0	1	0	0	1	1	0	0	0	0	0	0	0	0	0	0	0	0
CCN5	0	0	0	4	0	0	1	0	0	0	0	1	0	0	1	0	0	7	0	0	0	0
CCNA2	0	0	0	0	0	0	0	0	1	0	0	0	0	0	0	0	0	1	0	0	0	0
CCNB1IP1	0	0	1	0	2	0	0	0	0	0	0	1	0	0	0	0	0	0	0	0	0	0
CCNC	0	0	0	2	0	0	0	0	6	0	0	6	5	5	4	1	3	7	1	0	2	1
CCND1	0	0	0	0	0	1	0	0	8	0	1	0	2	0	0	0	0	0	0	0	0	0
CCND2	0	0	0	1	0	0	0	1	0	0	0	0	2	0	0	0	1	1	0	0	0	0
CCND3	1	0	0	1	0	0	0	0	1	0	0	5	1	4	1	0	1	1	1	0	1	0
CCNDBP1	0	0	1	7	2	1	0	0	4	0	1	6	16	4	4	1	8	12	5	0	0	0
CCNE1	0	0	1	0	0	0	0	0	0	0	0	1	1	0	1	0	0	0	0	0	0	1
CCNE2	0	0	1	0	0	0	0	0	0	0	0	0	0	0	0	0	0	0	0	0	0	0
CCNF	0	1	0	5	1	0	0	0	0	0	1	0	0	0	0	0	0	3	0	0	0	1
CCNG1	0	0	0	0	4	0	0	0	0	0	0	0	4	0	0	0	1	4	1	0	0	0
CCNG2	1	0	0	0	1	0	0	0	12	2	0	18	61	19	22	3	22	37	27	4	0	4
CCNH	0	1	0	0	0	0	0	0	0	1	0	0	0	0	0	0	0	0	1	0	0	0
CCNI	3	0	0	2	6	0	1	1	12	0	0	4	14	6	9	2	5	13	3	0	2	0
CCNJL	0	0	0	1	0	0	0	0	0	0	0	0	0	0	0	0	1	0	0	0	0	0
CCNK	1	1	0	0	0	0	1	0	7	0	0	0	4	2	0	0	4	3	2	0	0	0
CCNL1	0	0	0	0	0	1	0	0	12	0	0	2	14	7	4	2	5	9	2	2	2	1
CCNL2	1	0	0	1	1	0	0	0	2	0	0	0	6	3	4	0	4	4	2	0	0	0
CCNT1	0	0	1	2	0	0	0	0	1	0	1	1	2	0	2	0	1	2	0	0	0	0
CCNT2	1	0	1	2	0	0	0	0	0	0	0	1	4	1	2	0	0	3	1	0	1	0
CCNY	0	0	0	1	1	0	0	0	1	1	0	0	0	0	0	0	0	1	0	0	0	0
CCNYL1	0	0	0	0	0	0	0	0	1	0	1	1	9	2	0	2	5	9	3	0	0	0
CCP110	1	0	0	7	1	1	1	0	1	0	0	1	0	0	1	0	0	2	0	0	0	0
CCR1	0	0	0	1	0	1	0	0	0	0	0	0	1	0	0	0	0	0	1	0	0	0
CCR4	0	0	0	0	1	0	0	0	0	0	0	0	0	0	0	0	0	0	0	0	0	0
CCR5	0	0	0	0	0	0	0	0	1	0	0	0	0	1	0	0	0	0	0	0	0	1
CCR7	1	0	0	1	0	1	0	0	1	0	0	0	0	0	0	0	0	0	0	0	0	0
CCR9	0	2	0	0	2	0	0	0	0	0	2	0	0	0	0	0	0	0	0	0	0	0
CCRL2	1	0	1	0	0	0	0	0	3	0	1	0	1	0	0	0	0	1	0	0	0	0
CCS	0	0	0	1	0	0	0	0	2	0	0	0	0	1	0	0	1	0	0	0	0	0
CCSAP	0	0	0	0	0	0	0	0	1	0	0	0	1	0	0	0	0	1	0	0	0	0
CCSER2	0	0	0	0	0	0	0	0	2	0	0	0	2	0	0	0	1	1	0	0	0	0
CCT2	0	0	0	0	0	0	0	0	2	0	0	0	0	0	0	0	0	0	0	0	0	2
CCT3	1	0	0	1	1	0	0	1	0	0	0	0	3	1	2	0	0	3	0	0	0	0
CCT4	1	0	0	0	0	0	0	0	3	0	0	2	5	1	0	0	1	4	2	0	0	0
CCT5	1	0	0	0	0	0	0	0	3	0	0	1	3	1	0	2	2	2	4	0	0	1
CCT6A	0	0	0	0	1	0	1	0	1	0	0	0	6	3	1	0	0	6	1	0	0	0
CCT6B	0	0	0	1	0	0	0	0	0	0	2	0	0	0	0	1	0	1	0	0	0	0
CCT6P1	0	0	0	0	0	0	0	0	0	0	0	0	0	0	0	0	0	0	0	0	0	0
CCT7	0	0	0	0	2	0	0	0	1	0	0	0	2	1	0	0	1	1	0	0	0	0
CCT8	1	0	0	0	0	0	0	0	0	0	0	0	1	0	1	0	0	1	0	0	0	1
CCT8L1P	0	0	0	0	0	0	0	0	0	0	0	0	0	0	0	0	0	1	0	0	0	0
CCT8P1	0	0	0	0	0	0	0	0	1	0	0	0	0	0	0	0	0	2	0	0	0	0
CCZ1	0	0	0	2	0	0	0	0	0	0	0	4	8	1	1	1	2	5	1	0	0	2
CCZ1B	0	0	0	3	0	0	0	0	0	0	0	0	0	0	0	0	0	1	0	0	0	0
CD101	0	0	0	5	0	1	0	1	0	0	0	0	0	0	1	0	0	0	0	0	0	0
CD109	0	0	0	1	0	0	0	0	2	1	0	0	0	0	0	0	0	1	0	0	0	0
CD109-AS1	0	0	0	0	0	0	0	0	0	0	0	0	0	0	3	0	0	0	0	0	0	0
CD14	0	0	0	0	0	0	0	0	3	0	0	0	1	1	0	0	0	0	0	0	0	0
CD151	1	0	0	0	0	0	0	0	6	0	0	3	2	2	1	0	1	1	1	1	0	1
CD160	0	0	0	6	0	2	1	0	0	0	0	0	1	0	0	0	0	1	1	0	0	0
CD163	0	0	0	1	0	0	0	0	8	1	0	0	0	0	0	0	0	0	1	0	0	0
CD163L1	0	0	0	1	0	0	1	0	0	0	0	0	0	0	0	0	0	0	0	0	0	0
CD164	1	0	0	0	2	0	0	0	5	0	0	5	17	5	8	1	6	15	8	2	1	2
CD177	0	0	0	0	0	0	0	0	0	0	0	3	8	1	2	1	0	5	2	1	0	0
CD180	0	0	0	1	0	0	0	0	0	0	1	0	0	0	0	0	0	0	0	0	0	0
CD19	0	0	0	0	1	0	0	0	0	0	0	0	0	0	0	0	0	0	0	0	0	0
CD1D	1	0	0	0	0	0	0	0	1	0	0	1	0	0	0	0	0	0	0	0	0	0
CD1E	0	0	0	0	0	0	0	0	0	0	0	0	0	0	0	0	0	0	0	0	0	0
CD200R1	0	0	0	0	1	0	0	0	0	0	0	0	2	1	1	0	0	3	0	0	0	0
CD22	1	0	1	2	3	0	0	0	0	0	1	0	1	0	0	0	0	0	0	0	0	3
CD226	0	1	2	1	1	0	0	1	0	0	0	0	0	0	1	0	0	0	0	0	0	0
CD244	0	0	0	0	0	0	0	0	0	0	0	0	1	0	0	0	0	0	0	0	0	0
CD27-AS1	0	0	0	0	0	0	1	0	1	0	0	0	0	0	0	0	1	0	0	0	0	0
CD274	1	0	0	0	0	0	0	0	1	0	0	0	1	0	3	0	0	0	0	0	0	0
CD276	0	0	1	2	0	0	1	0	3	1	0	0	3	0	1	0	0	1	0	0	0	0
CD2AP	0	0	0	1	0	0	1	0	2	1	0	2	4	2	1	2	5	5	1	0	0	0
CD2BP2	0	0	0	0	1	0	0	0	2	1	0	0	4	1	2	1	0	2	0	0	0	0
CD300A	0	0	0	0	0	0	0	0	1	0	0	0	0	0	1	0	0	0	0	0	0	1
CD300LF	0	0	0	0	0	0	0	0	2	0	0	0	0	0	0	0	0	0	0	0	0	0
CD300LG	0	0	0	0	0	1	0	0	0	0	0	0	0	0	0	0	0	0	0	0	0	0
CD302	0	0	0	0	0	0	0	0	0	0	0	3	0	0	1	0	0	1	0	0	0	0
CD320	0	0	0	0	0	0	0	0	0	0	0	0	0	0	0	0	0	0	0	0	0	0
CD33	0	0	1	0	0	1	0	0	0	0	1	0	0	0	0	0	0	0	0	0	0	0
CD34	0	0	0	0	0	0	0	0	2	1	0	0	0	0	0	0	0	0	0	0	0	0
CD36	0	0	0	2	1	0	0	0	2	0	2	0	0	0	0	0	0	0	0	0	0	0
CD37	2	0	0	1	0	0	0	0	0	0	0	0	0	0	0	0	0	0	0	0	0	0
CD3G	0	1	2	3	0	0	0	0	1	0	3	0	0	0	0	0	0	0	0	0	0	0
CD4	1	0	0	2	0	0	1	0	1	0	0	0	0	0	1	0	0	0	0	0	0	0
CD40	0	0	1	1	0	0	0	0	1	0	0	1	0	0	1	0	0	0	0	0	0	0
CD44	0	0	0	3	0	0	0	2	8	0	0	0	1	0	2	0	5	1	1	0	0	0
CD46	1	2	0	0	1	1	1	0	10	0	0	14	68	17	27	2	25	42	23	5	0	6
CD47	0	1	0	1	1	0	1	0	5	0	0	3	0	0	0	1	2	1	0	0	0	0
CD48	3	1	0	2	0	0	0	0	1	0	0	0	0	0	1	0	1	2	0	0	0	0
CD5	0	0	0	0	0	0	0	0	1	0	0	0	0	0	0	0	0	2	0	0	0	0
CD52	2	0	2	2	0	0	0	0	3	0	0	0	0	0	0	0	0	1	0	0	0	0
CD53	1	0	0	1	0	0	0	0	3	0	0	0	2	2	1	0	1	3	2	0	0	0
CD55	1	1	0	2	2	0	0	0	5	0	1	7	6	4	2	0	4	8	5	1	0	2
CD58	0	0	0	0	0	0	0	0	9	0	0	0	0	1	3	0	3	1	1	0	0	0
CD59	2	0	0	1	1	1	0	0	17	0	0	25	39	14	13	9	20	48	17	4	3	5
CD6	1	0	0	1	0	0	1	0	0	0	0	0	0	0	0	0	0	0	0	0	0	0
CD63	6	0	0	3	2	2	1	0	17	0	0	4	32	7	9	1	9	24	3	3	3	1
CD68	0	0	0	0	0	0	0	0	5	0	0	5	7	2	1	1	7	3	2	0	0	0
CD69	0	0	0	0	0	0	1	0	1	0	0	2	0	0	0	0	0	0	0	0	0	0
CD7	0	0	0	0	0	0	0	0	0	0	0	0	0	0	0	0	0	1	0	0	0	0
CD70	0	1	0	0	0	0	0	0	0	0	0	0	0	0	1	0	0	0	0	0	0	0
CD72	0	0	0	0	0	1	0	1	1	0	0	0	0	0	0	0	0	1	0	0	0	0
CD74	9	0	0	2	3	2	1	0	15	0	0	4	5	2	0	0	1	3	1	0	0	0
CD79A	0	0	0	0	0	0	0	0	0	0	0	0	0	0	0	0	0	0	0	0	0	0
CD79B	0	0	0	0	0	0	0	0	1	0	0	0	0	0	0	0	0	0	0	0	0	2
CD80	0	0	0	0	0	0	0	0	0	0	0	0	0	0	0	0	0	0	0	0	0	0
CD81	1	0	0	1	3	2	1	0	10	0	0	0	1	0	0	0	0	2	0	0	0	0
CD82	0	0	2	2	0	1	0	0	1	0	0	4	7	1	1	2	2	3	2	1	0	2
CD83	0	0	0	0	0	0	0	0	7	0	0	0	3	1	0	1	1	1	1	0	0	0
CD83P1	0	0	0	0	0	0	0	0	0	0	0	0	0	0	0	0	0	0	0	0	0	0
CD84	0	0	0	2	0	1	0	1	1	1	1	0	2	0	0	0	0	0	0	0	0	0
CD86	1	0	0	0	0	0	0	0	2	0	0	0	0	0	0	0	0	0	0	0	0	0
CD8A	0	0	0	1	0	0	0	0	1	0	0	0	0	0	0	0	0	0	0	0	0	0
CD9	2	0	0	2	1	1	0	0	47	0	0	3	10	1	2	0	4	8	4	0	0	0
CD93	1	0	0	0	0	0	0	0	2	0	0	0	2	0	0	0	0	0	0	0	0	1
CD96	1	1	0	1	0	0	0	0	0	0	0	0	1	0	0	0	0	0	0	1	0	0
CD99	2	0	0	0	1	0	0	0	15	0	0	6	7	1	0	0	2	1	0	0	0	0
CD99L2	3	0	0	1	2	2	4	2	34	0	0	19	118	34	38	6	58	108	30	0	3	0
CD99P1	0	0	0	0	0	0	0	0	3	0	0	2	7	3	1	0	7	8	0	0	0	0
CDA	0	0	0	0	0	0	2	0	0	0	0	0	0	1	0	0	0	0	0	0	0	0
CDADC1	0	0	0	2	1	0	0	0	1	0	0	0	0	0	0	0	1	1	0	0	0	1
CDAN1	0	0	0	0	1	0	0	0	0	0	0	0	0	0	0	0	0	4	0	0	0	0
CDC123	0	0	0	0	0	0	0	0	3	0	0	1	0	1	1	0	2	1	0	0	0	0
CDC14B	0	0	0	1	1	0	0	1	0	0	0	0	0	0	1	0	0	0	1	0	0	0
CDC16	0	0	0	2	0	0	1	0	0	0	0	0	1	1	0	0	0	0	0	0	0	0
CDC20B	1	0	0	1	0	1	0	0	1	0	0	0	0	0	0	0	0	1	0	0	0	0
CDC20P1	0	0	0	0	0	0	0	0	0	0	0	0	0	3	1	0	0	0	0	0	0	0
CDC23	0	0	1	1	1	0	0	0	0	0	0	0	1	0	0	0	0	0	0	0	0	0
CDC25B	0	0	0	0	2	0	0	0	1	0	0	0	0	0	0	0	0	1	0	0	0	1
CDC27	0	0	0	0	0	0	0	1	1	0	0	0	0	1	0	0	1	0	0	0	0	0
CDC34	0	0	0	0	0	0	0	0	3	0	0	5	13	5	4	1	6	6	2	1	0	2
CDC37	0	0	0	0	1	0	0	0	7	0	0	5	12	1	1	0	1	9	4	1	0	0
CDC37L1	0	0	0	2	0	0	0	0	0	0	1	0	1	0	0	0	1	3	0	0	0	1
CDC40	0	2	0	0	0	0	0	0	0	0	0	0	0	0	0	0	0	0	1	1	0	0
CDC42	2	0	1	1	0	0	0	0	16	0	0	11	19	4	11	1	13	23	10	1	1	3
CDC42BPA	0	1	0	5	1	0	0	1	3	0	0	0	1	0	1	0	0	0	1	0	0	0
CDC42BPB	1	0	0	1	0	0	0	0	6	0	1	1	8	3	1	0	4	5	1	0	0	0
CDC42BPG	1	0	0	1	0	0	1	0	2	0	0	0	7	0	1	1	1	6	0	0	0	1
[truncated: 12,727 more rows]
